# Supplementary material for: Whole-body transcriptome mining for candidate effectors from Diuraphis noxia
Source: BMC Genomics. 2022 Jul 7;23:493. doi: 10.1186/s12864-022-08712-4 (PMC9264610; doi:10.1186/s12864-022-08712-4)
Supplement: Supplementary file 1 — Additional file 1. [file 12864_2022_8712_MOESM1_ESM.xlsx]

## Sheet: Sheet1
Additional file 1-Table S1: Predicted D. noxia effectors from the analysis of transcriptomics data with both an established pipeline for secretion prediction and EffectorP.
Putative effector	Description	Subcellular localisation	Sequence length (aa)	Amino acid sequence of DnE's	Matched in salivary transcriptome dataset
DnE1	CAD2219810.1_Hypothetical protein [Angomonas deanei]	Extracellular	171	MFFSKQKMFVLLLFVIFSLVQLINCENSEPAALTNITVSADAAAKLSESNDAIKPNESDTVAKPSELETAAKPSESDDAIKPSESDTVAKLSELETAAKPSESDDAIKPSESETTAKPSESGTTSNVGKNNPKPDKIAKPTPAAAGQQCTDNLQLISLLYQLQPNNHQQRR	Yes
DnE2	XP_015367744.1_Uncharacterized protein [Diuraphis noxia]	Plastid	170	MDPATVALLLSFSALATAAIGKPPDGRDAFGYPDDEHVIITQYGPMRYEPVTADQMNRPYDDGAAKPASSGRGYYKAEVIPLDMKTWKPAVGADGRWVGRAATGGRVDSFDVPLRVGYSVRPAARRRRHDYLLMGQRPRLQPPQQNHRQPVAQRRRIDMASPLEVPIRPR	Yes
DnE3	-NA-	Extracellular	203	MKVLVVLAVVLAVVAAEEAKKDTKKDKRGLLGLGTYGSGLDLHEYAHEYGHGHHGLDLGHHGDTARHTATHTATASTTSTPSSASPRSRASSSPRRSPSASPSPTPSPSSSTSPCRSRSTSPCPSTGPSPTTSSSPTPSTSTAPWLCPSRNPCRDRPVPVPVEKPVPYAVKVPVKVPYAVPAPYPVIKHVPYHVAVSPPPTPS	Yes
DnE4	-NA-	Extracellular	87	MRSWVLGGVALMSVPGCSRLLQADPGGEGPREGLTCPGCSSSGPGAMRGRSSGSACRRSSCPGSRWRLRRRRHGPRKRRTLWRRTPP	No
DnE5	-NA-	Extracellular	119	MSKMSHVVVLALAACLIPGALSFTYPCEDETKITTVKTTIESCTAQVSPTRTSNTYVAERVADSLRWAAGCPLDIVTSELRRQLESFGSGIDPNRAIDCVTASLGIAPENRPEPETCKD	No
DnE6	XP_015369475.1_Uncharacterized protein [Diuraphis noxia]	Plastid	189	MSAYTVYALFAVAVAVVNVTAIYQPDEVGPKGKFDQAVKDMMDHDENMTQDVAEMLVAANSLGDTQAKDDKLDPVAVALQTHRLNRALKTMDEVQRTAADLYDQCYDEFLDLFPAWRMYMFSNDPKHKNKLFNSYCSILTRYNIKQEELLQNLGVLVALEKTLLPSNVYPDPDRRIEPSSDTAAVLENF	No
DnE7	-NA-	Extracellular	183	MKSATLLVLLAVVVAALAKPGGYGLAGAPDRGYDGPGGYRDGRYYGGGGYPGGYDGGYGQGGYGGYSGYGQSGYGGYSGYGQSGYGGYRPGYNSGYSGYSGRPGYGGYGGYGGNNGYSGFNNGYSGYSGYPGGRPGAGGYYGGRPGYGGYSGANGYGGGYGGYPGNGGYGGYGSGYSGIYDQY	Yes
DnE8	-NA-	Extracellular	73	MKSATLLVLLAVVVAALAKPGGYGLAGAPDRGYDGPGGYRDGRYYGGGGYPGGYDGGYGQGGYGGYSGYGQSGYGGYSGYGQSGYGGYRPGYNSGYSGYSGRPGYGGYGGYGGNNGYSGFNNGYSGYSGYPGGRPGAGGYYGGRPGYGGYSGANGYGGGYGGYPGNGGYGGYGSGYSGIYDQ	Yes
DnE9	-NA-	Extracellular	73	MDTARFLSIFAVVIFGLGASHAKVAVDIPDDLGCWIFVSRSQTAPRTSLVVAATSTSARTPSCSILHQQSRRI	No
DnE10	-NA-	Plastid	96	MGVQLGVGVGIHIGVVVVVVDAGTDSAPALRGAHRAEPVADVGCGDLGPASVAEAVAGEGDVPLGKVVLVGRVDGVVQELGHVEGLDGRLVGADAD	Yes
DnE11	-NA-	Extracellular	89	MNHQALVAAIALLALQVLGAEAGAIRPDGERNGLSRGVECLVANVAALSSVQDLLSSVESDLSEVSETLDDTQQEAPAANENFLNNSLK	No
DnE12	-NA-	Plastid	146	MRVGVGLGVLVVHTVVASPLDDVVLEGDGVEDGEQDAQGQVGLVGLVGPQTVRAGGDPQTASPVHDDGEGDRQELGRGEEEVAAVDGGDVQVQEDGDIPPDDADLVVGVTGLGDVCVHLALEDLGGVVVVLEQDSGGSVRDVGSHC	Yes
DnE13	-NA-	Extracellular	130	MSGLLLSLVTVFFRGLPSLMDCSSWSLACNGLPPFLPGPAPNVGGGGGGGPDRVEVGGGGGGGGANGILVCTRVGKTDKKQAVSGQSYGTTTTVGPPFVVGPTERGCGVARSGRVCNVLATRRGPPSMTE	Yes
DnE14	-NA-	Extracellular	59	MVVATVVVAELLLDTIVGIAIAGGGGGRTIEPDDEIVWCNKFEEFCCCRFENIIDGLVT	Yes
DnE15	-NA-	Extracellular	120	MNKYLMLLVAVYLFAMIGLAYGDTHAFVCPSECWFDWNAAYKHCISPVAIFNGCDGTEGHSECRLQQDEYMPNDSNSSLLVFDDWIGLRELSRKLLGFLRHGSSTLFFITKTIKDLQDEV	Yes
DnE16	-NA-	Extracellular	74	MARMLVALFALAMVFALVAGSVVEEGEQLNVAPLVLPVPGEASLNRVVRGAPDPKCEGKCVKGCVKREGKIECL	No
DnE17	-NA-	Extracellular	106	MNSALTVTLALLALAACTQAAAAAATATRDEALAQTSQTAMLAPQCYVDAITKLVGSAVSIVFRCLDEAVHSPNPILQYPLCVTQNVFEILGHFFDQLAYCTQGPS	No
DnE18	-NA-	Extracellular	167	MLQALLLLAAVLLVVLDGPLDLHGDLGGDGQVGAGGTVSVLVGDPVDGVDLVVGAGVRVGALGALGLVLGASVLEDSLLLDLDAVLSLVGVLVVAEAAVVLELAHDGDGLLVLAGEGLEGADGLEGLLVLVVVVLEAGQVGHVGGDDGHEGEGDQDLHDERRDVFGA	Yes
DnE19	-NA-	Extracellular	215	MITLALVAAVAIQVCSARVLLGGAPDLQAVAKQVSSLTAEAAEGVVSGPMFFVTYYDMYYRVWKVEAAIHYEQTHYDYYGDPELVAQESLAGIDADVALRMKEAAGRIEAVNAKIRDTVAQAAAGVHDDAVLALLSTIQQKYTEATQAVLAEAEKYSQNAAVVARDGIGKDHHPVVDTHTVVLRKLMALMTVSEKAIQSAVSEADKFVQDALTSY	No
DnE20	-NA-	Extracellular	128	MLLILLLLLRLLRAIVIAVDRHHPLAPRRILPAQPRQAVRRSAMRRRLRPNENLCRIEKRPGKGRESNGAADRDVCVCVCARVRVSEPETVTGDRRGTYGNDGETEDGKYKKRRGRSVERSSKKRDKK	Yes
DnE21	-NA-	Extracellular	58	MLVISALPFIIASAASLIGNRVPATIIAPINCDPAYLSFLSRAETALQFSSIYIPWYP	No
DnE22	-NA-	Extracellular	245	MTCRTPPPHRFGFVFLFFFCLTFLCAFPLLPTAHAVTYRYASNWLPELESPSTQYCAAATNDRDNLTTTGGGVVGVQPATTEGGQHGGGHQHDHGGTGEADVYGAAEAVPGTVGRLHTAVGGPNSRVQKGDERRPHDGVTPQPVTKSPTCGRTGDNNATDDSNTTGDHGATDRAGSCSLRYRHHGRQSPANQQPSLSDGSSCSYSTDVGGVTERSVLVDVAVELESEKESKVSESEGFGGEGDGG	Yes
DnE23	-NA-	Extracellular	86	MTFLFWLMSIRLVLFGAKRKPDILDQDTSLLVESCSNCWIVLLPVLRHMILKSLAYNRGILGLSIPSEMSLNSVTEMVDPWGTPFS	Yes
DnE24	-NA-	Extracellular	166	MNSSVLLLLAALLAVVPAHGAGLGRSVGSSRDLIKCLKPCKASSDTCIARCGGPACFDECLDTLLSCECSCKSKLRTSADLTSLSEDDGLLRPVEASKSLKSRHSFQDKLTCYSSLQMQMDLCVRKCPSAFAEPCLSDCYEQAMSELCRCSTERGSQDGTKDGSAH	No
DnE25	-NA-	Extracellular	71	MNAQEAVGAHRDTQMKFLLILMLCLNMNHTYVYNVDDNTKPKLVLNTMNVLSVESPQNFVVQCVTKSLSIK	Yes
DnE26	-NA-	Extracellular	119	MNKYLMLLVAVYLFAMIGLAYGDTHAFVCPSECWFDWNAAYKHCISPVAIFNGCDGTEGHSECRLQQDEYMPNDSNSSLLVFDDWIGLRELSRKLLGFLRHGSSTLFFITKTIKDLQDEV	Yes
DnE27	-NA-	Extracellular	135	MAFKLVLLAAFVAAAQAGVLAPAPLAYSAGYAHAPLGYAAAAPLAYSAPIAHAPLAYSAPVVKSAWPTPPLWSRASPPPSPTPLPPPSSSPTPRPSFPEDRRRHRLRPQPQLQLRLRCPGRHHRRLQEPARVPPG	Yes
XP_015379574.1	PREDICTED: apolipophorins [Diuraphis noxia]	Extracellular	2887		Yes
XP_015367407	PREDICTED: protein 5NUC-like [Diuraphis noxia]	Extracellular	86		Yes
XP_034230826	uncharacterized protein LOC117639355 [Thrips palmi]	Extracellular	96		Yes
KAF0759439	Uncharacterized protein FWK35_00013318 [Aphis craccivora]	Extracellular	103		Yes
NP_001280290	uncharacterized protein LOC100570152 precursor [Acyrthosiphon pisum]	Extracellular	114		Yes
XP_015371539	PREDICTED: proclotting enzyme-like [Diuraphis noxia]	Extracellular	136		Yes
XP_015366413	PREDICTED: uncharacterized protein LOC107163473 [Diuraphis noxia]	Extracellular	140		Yes
XP_034248710	uncharacterized protein LOC117649773 [Thrips palmi]	Extracellular	151		Yes
XP_015367766	PREDICTED: uncharacterized protein LOC107164442 [Diuraphis noxia]	Extracellular	152		Yes
XP_034236016	uncharacterized protein LOC117642189 [Thrips palmi]	Extracellular	186		No
XP_015365446	PREDICTED: activating signal cointegrator 1 complex subunit 2 homolog [Diuraphis noxia]	Extracellular	198		Yes
XP_015372733	PREDICTED: adhesive plaque matrix protein-like isoform X2 [Diuraphis noxia]	Extracellular	200		Yes
XP_015364031	PREDICTED: uncharacterized protein LOC107161925 [Diuraphis noxia]	Extracellular	204		Yes
XP_015379505	PREDICTED: uncharacterized protein LOC107173467 [Diuraphis noxia]	Extracellular	206		Yes
XP_015376649	PREDICTED: zinc finger protein 512B-like [Diuraphis noxia]	Extracellular	211		Yes
XP_015372460	PREDICTED: uncharacterized protein LOC107167789 isoform X1 [Diuraphis noxia]	Extracellular	236		Yes
XP_015369320	PREDICTED: glycine-rich cell wall structural protein 1.0-like isoform X1 [Diuraphis noxia]	Extracellular	257		Yes
XP_015368774	PREDICTED: uncharacterized protein LOC107165173 [Diuraphis noxia]	Extracellular	276		Yes
XP_015375079	PREDICTED: cathepsin B-like cysteine proteinase 3 [Diuraphis noxia]	Extracellular	323		Yes
XP_015367035	PREDICTED: uncharacterized protein LOC107163917 [Diuraphis noxia]	Extracellular	336		Yes
XP_022169250	trypsin-1-like [Myzus persicae]	Extracellular	337		Yes
XP_015374869	PREDICTED: uncharacterized protein LOC107169593 isoform X2 [Diuraphis noxia]	Extracellular	354		Yes
XP_022175931	uncharacterized protein LOC111037581 isoform X2 [Myzus persicae]	Extracellular	367		Yes
XP_015375461	PREDICTED: protein Wnt-5b-like [Diuraphis noxia]	Extracellular	419		Yes
XP_015379504	PREDICTED: uncharacterized protein LOC107173466 [Diuraphis noxia]	Extracellular	497		Yes
XP_015374633	PREDICTED: uncharacterized protein LOC107169421 [Diuraphis noxia]	Extracellular	532		Yes
XP_003245168	locomotion-related protein Hikaru genki isoform X1 [Acyrthosiphon pisum]	Extracellular	554		Yes
XP_015366829	PREDICTED: nuclear pore complex protein DDB_G0274915-like isoform X1 [Diuraphis noxia]	Extracellular	909		Yes
XP_022174081	papilin isoform X1 [Myzus persicae]	Extracellular	2518		Yes
NP_001156287	ejaculatory bulb-specific protein 3-like precursor [Acyrthosiphon pisum]	Extracellular	122		Yes
XP_015366359	PREDICTED: uncharacterized protein LOC107163432, partial [Diuraphis noxia]	Extracellular	130		Yes
KAF0762348	Uncharacterized protein FWK35_00012999 [Aphis craccivora]	Extracellular	136		Yes
XP_015367246	PREDICTED: putative odorant-binding protein A10 [Diuraphis noxia]	Extracellular	146		Yes
XP_015376642	PREDICTED: uncharacterized protein LOC107170934 [Diuraphis noxia]	Extracellular	165		Yes
XP_015366819	PREDICTED: ejaculatory bulb-specific protein 3 [Diuraphis noxia]	Extracellular	169		Yes
XP_015368743	PREDICTED: uncharacterized protein LOC107165158 [Diuraphis noxia]	Extracellular	180		Yes
XP_015371016	PREDICTED: uncharacterized protein LOC107166740 isoform X1 [Diuraphis noxia]	Extracellular	200		Yes
XP_015365343	PREDICTED: uncharacterized protein LOC107162815 [Diuraphis noxia]	Extracellular	200		Yes
XP_015370597	PREDICTED: phospholipase B1, membrane-associated-like [Diuraphis noxia]	Extracellular	215		Yes
XP_034234765	protein obstructor-E-like [Thrips palmi]	Extracellular	236		Yes
XP_026280450	leucine-rich repeat extensin-like protein 5 [Frankliniella occidentalis]	Extracellular	245		Yes
XP_003241979	noggin [Acyrthosiphon pisum]	Extracellular	255		Yes
XP_003244950	uncharacterized protein LOC100574916 [Acyrthosiphon pisum]	Extracellular	285		Yes
XP_015370089	PREDICTED: ataxin-2 homolog [Diuraphis noxia]	Extracellular	288		Yes
XP_015366111	PREDICTED: uncharacterized protein LOC107163286 [Diuraphis noxia]	Extracellular	302		Yes
XP_034239564	carbonic anhydrase 2-like [Thrips palmi]	Extracellular	337		Yes
XP_022176831	peptidylglycine alpha-hydroxylating monooxygenase [Myzus persicae]	Extracellular	347		Yes
XP_029344857	protein CYR61 isoform X1 [Acyrthosiphon pisum]	Extracellular	378		Yes
XP_015364034	PREDICTED: mastermind-like protein 2 [Diuraphis noxia]	Extracellular	383		No
XP_015368639	PREDICTED: uncharacterized protein LOC107165083 isoform X1 [Diuraphis noxia]	Extracellular	403		Yes
XP_015367053	PREDICTED: zinc finger protein 512B-like [Diuraphis noxia]	Extracellular	496		Yes
XP_026280447	zinc finger RNA-binding protein-like [Frankliniella occidentalis]	Extracellular	519		Yes
XP_015364619	PREDICTED: uncharacterized protein LOC107162294 [Diuraphis noxia]	Extracellular	548		Yes
XP_015364013	PREDICTED: uncharacterized protein LOC107161910 [Diuraphis noxia]	Extracellular	556		Yes
XP_001945043	A disintegrin and metalloproteinase with thrombospondin motifs adt-1 isoform X1 [Acyrthosiphon pisum]	Extracellular	924		Yes
XP_015367884	PREDICTED: uncharacterized protein LOC107164539 [Diuraphis noxia]	Extracellular	89		No
XP_015364272	PREDICTED: uncharacterized protein LOC107162072 isoform X2 [Diuraphis noxia]	Extracellular	97		Yes
KAF0763884	Uncharacterized protein FWK35_00006442, partial [Aphis craccivora]	Extracellular	119		No
XP_015372891	PREDICTED: uncharacterized protein LOC107168107 [Diuraphis noxia]	Extracellular	193		No
XP_027846048	collagen alpha-1(XVIII) chain-like, partial [Aphis gossypii]	Extracellular	220		No
XP_015364983	PREDICTED: peritrophin-1-like [Diuraphis noxia]	Extracellular	234		Yes
XP_015364381	PREDICTED: vascular endothelial growth factor A-A-like [Diuraphis noxia]	Extracellular	252		Yes
XP_022170690	carbonic anhydrase 2-like [Myzus persicae]	Extracellular	256		Yes
XP_015363353	PREDICTED: RNA polymerase-associated protein LEO1-like, partial [Diuraphis noxia]	Extracellular	268		Yes
XP_015378759	PREDICTED: uncharacterized protein LOC107172950 isoform X2 [Diuraphis noxia]	Extracellular	289		Yes
XP_015365304	PREDICTED: trypsin-1-like [Diuraphis noxia]	Extracellular	333		Yes
XP_015373037	PREDICTED: venom protease-like [Diuraphis noxia]	Extracellular	349		Yes
XP_015378705	PREDICTED: uncharacterized protein LOC107172909 [Diuraphis noxia]	Extracellular	364		Yes
XP_015364900	PREDICTED: histidine-rich protein PFHRP-II-like [Diuraphis noxia]	Extracellular	401		Yes
XP_015376129	PREDICTED: translation initiation factor IF-2-like [Diuraphis noxia]	Extracellular	403		Yes
XP_022177468	glycine-rich protein DOT1-like isoform X1 [Myzus persicae]	Extracellular	460		Yes
XP_015374245	PREDICTED: glycine-rich cell wall structural protein-like [Diuraphis noxia]	Extracellular	505		Yes
XP_015372448	PREDICTED: basic proline-rich protein-like [Diuraphis noxia]	Extracellular	691		Yes
XP_016660204	thrombospondin type-1 domain-containing protein 4 isoform X2 [Acyrthosiphon pisum]	Extracellular	861		Yes
XP_022168687	beta-mannosidase [Myzus persicae]	Extracellular	866		Yes
XP_022172765	uncharacterized protein LOC111035448 isoform X1 [Myzus persicae]	Extracellular	965		Yes
XP_015374712	PREDICTED: collagen alpha-1(I) chain isoform X1 [Diuraphis noxia]	Extracellular	979		Yes
XP_015366688	PREDICTED: flocculation protein FLO11-like [Diuraphis noxia]	Extracellular	1040		Yes
XP_015368013	PREDICTED: chaoptin isoform X1 [Diuraphis noxia]	Extracellular	1499		Yes
XP_015373318	PREDICTED: collagen alpha-5(IV) chain-like [Diuraphis noxia]	Extracellular	1752		Yes
XP_015374253	PREDICTED: collagen alpha-1(I) chain-like [Diuraphis noxia]	Extracellular	1891		Yes
KAF0768703	Uncharacterized protein FWK35_00003682 [Aphis craccivora]	Extracellular	85		Yes
XP_022172677	myosuppressin [Myzus persicae]	Extracellular	108		Yes
XP_015364772	PREDICTED: foot protein 1 variant 1 [Diuraphis noxia]	Extracellular	122		Yes
XP_015373031	PREDICTED: uncharacterized protein LOC107168216 [Diuraphis noxia]	Extracellular	126		Yes
XP_015380096	PREDICTED: uncharacterized protein LOC107173883 isoform X1 [Diuraphis noxia]	Extracellular	130		Yes
XP_022172561	putative odorant-binding protein A10 [Myzus persicae]	Extracellular	151		Yes
CAD2219810	hypothetical protein, conserved [Angomonas deanei]	Extracellular	171		No
XP_015368209	PREDICTED: leucine-rich repeat extensin-like protein 1 [Diuraphis noxia]	Extracellular	220		Yes
KAF0772890	Uncharacterized protein FWK35_00007948 [Aphis craccivora]	Extracellular	232		Yes
XP_015374595	PREDICTED: uncharacterized protein LOC107169381 [Diuraphis noxia]	Extracellular	241		Yes
KAE8747299	hypothetical protein FOCC_FOCC005943 [Frankliniella occidentalis]	Extracellular	251		Yes
XP_003245827	uncharacterized protein LOC100571964 [Acyrthosiphon pisum]	Extracellular	264		No
XP_015365333	PREDICTED: uncharacterized protein LOC107162805 isoform X1 [Diuraphis noxia]	Extracellular	280		Yes
XP_015363290	PREDICTED: leucine-rich repeat extensin-like protein 1 isoform X1 [Diuraphis noxia]	Extracellular	286		Yes
XP_026288705	protein obstructor-E-like [Frankliniella occidentalis]	Extracellular	339		Yes
XP_015370417	PREDICTED: histidine-rich glycoprotein-like [Diuraphis noxia]	Extracellular	375		Yes
XP_015373669	PREDICTED: uncharacterized protein LOC107168690 [Diuraphis noxia]	Extracellular	407		Yes
XP_026820891	protein yellow-like [Rhopalosiphum maidis]	Extracellular	428		Yes
XP_034234087	chitinase-like protein Idgf4 [Thrips palmi]	Extracellular	433		Yes
XP_022168179	uncharacterized protein LOC111032201 [Myzus persicae]	Extracellular	463		Yes
XP_022183586	uncharacterized protein LOC111043083 isoform X3 [Myzus persicae]	Extracellular	520		Yes
XP_015367191	PREDICTED: uncharacterized protein LOC107164031 [Diuraphis noxia]	Extracellular	553		Yes
XP_015365262	PREDICTED: uncharacterized protein LOC107162759 [Diuraphis noxia]	Extracellular	617		Yes
XP_015366133	PREDICTED: uncharacterized protein LOC107163297 isoform X1 [Diuraphis noxia]	Extracellular	621		Yes
XP_034242052	mannan endo-1,4-beta-mannosidase-like [Thrips palmi]	Extracellular	629		No
XP_022179708	angiotensin-converting enzyme-like [Myzus persicae]	Extracellular	637		Yes
XP_022177563	GATA zinc finger domain-containing protein 7 [Myzus persicae]	Extracellular	766		Yes
XP_025198945	aminopeptidase N-like [Melanaphis sacchari]	Extracellular	1028		Yes
XP_015367381	PREDICTED: uncharacterized protein LOC107164172 [Diuraphis noxia]	Extracellular	1607		Yes
XP_015379428	PREDICTED: laminin subunit alpha isoform X1 [Diuraphis noxia]	Extracellular	3659		Yes
XP_015373406	PREDICTED: uncharacterized protein LOC107168491 [Diuraphis noxia]	Extracellular	97		Yes
XP_015374203	PREDICTED: uncharacterized protein LOC107169084 [Diuraphis noxia]	Extracellular	100		Yes
XP_022162911	uncharacterized protein LOC111028533 [Myzus persicae]	Extracellular	102		Yes
XP_015378261	PREDICTED: uncharacterized protein LOC107172489 [Diuraphis noxia]	Extracellular	107		Yes
XP_022172268	repetitive proline-rich cell wall protein 2-like [Myzus persicae]	Extracellular	124		Yes
XP_015372319	PREDICTED: protein argonaute 1C-like [Diuraphis noxia]	Extracellular	135		Yes
XP_015376736	PREDICTED: uncharacterized protein LOC107171019 [Diuraphis noxia]	Extracellular	158		Yes
XP_015365890	PREDICTED: mesencephalic astrocyte-derived neurotrophic factor homolog [Diuraphis noxia]	Extracellular	173		Yes
XP_015371494	PREDICTED: putative beta-carotene-binding protein [Diuraphis noxia]	Extracellular	198		Yes
XP_015368788	PREDICTED: uncharacterized protein LOC107165180 [Diuraphis noxia]	Extracellular	236		No
XP_034253416	uncharacterized protein LOC117652539 [Thrips palmi]	Extracellular	247		Yes
XP_015363814	PREDICTED: uncharacterized protein LOC107161780 [Diuraphis noxia]	Extracellular	250		Yes
XP_015363742	PREDICTED: protein takeout-like [Diuraphis noxia]	Extracellular	258		Yes
XP_015363180	PREDICTED: uncharacterized protein LOC107161332 [Diuraphis noxia]	Extracellular	262		No
XP_034236798	uncharacterized protein LOC117642601 [Thrips palmi]	Extracellular	296		No
XP_022178517	adhesive plaque matrix protein-like [Myzus persicae]	Extracellular	303		Yes
XP_015374195	PREDICTED: shematrin-like protein 1 [Diuraphis noxia]	Extracellular	309		Yes
KAF0769891	Uncharacterized protein FWK35_00013482 [Aphis craccivora]	Extracellular	340		Yes
XP_015365887	PREDICTED: protein decapentaplegic-like [Diuraphis noxia]	Extracellular	366		Yes
XP_025199988	spondin-2 [Melanaphis sacchari]	Extracellular	408		Yes
XP_015379808	PREDICTED: skin secretory protein xP2-like [Diuraphis noxia]	Extracellular	417		Yes
XP_001947661	putative serine protease K12H4.7 [Acyrthosiphon pisum]	Extracellular	499		Yes
XP_022163136	putative serine protease K12H4.7 [Myzus persicae]	Extracellular	509		Yes
KAF0772380	Chitin-binding type-2 domain-containing protein [Aphis craccivora]	Extracellular	615		Yes
XP_015365475	PREDICTED: extensin-like [Diuraphis noxia]	Extracellular	996		Yes
XP_022171495	uncharacterized protein LOC111034528 isoform X1 [Myzus persicae]	Extracellular	1093		Yes
XP_022175941	uncharacterized protein LOC111037594 isoform X1 [Myzus persicae]	Extracellular	1452		Yes
XP_015372246	PREDICTED: uncharacterized protein LOC107167619 [Diuraphis noxia]	Extracellular	1985		Yes
XP_015367906	PREDICTED: uncharacterized histidine-rich protein DDB_G0274557-like [Diuraphis noxia]	Extracellular	85		Yes
XP_015367915	PREDICTED: histidine-rich glycoprotein-like [Diuraphis noxia]	Extracellular	95		Yes
XP_027836680	protein crumbs-like [Aphis gossypii]	Extracellular	129		Yes
XP_034237005	putative defense protein Hdd11 [Thrips palmi]	Extracellular	155		Yes
XP_015379277	PREDICTED: uncharacterized protein LOC107173304 [Diuraphis noxia]	Extracellular	167		Yes
XP_022173989	uncharacterized protein LOC111036304 [Myzus persicae]	Extracellular	184		Yes
KAE9540770	hypothetical protein AGLY_004015 [Aphis glycines]	Extracellular	187		Yes
XP_003245150	uncharacterized protein LOC100568592 [Acyrthosiphon pisum]	Extracellular	188		Yes
XP_001951503	IDLSRF-like peptide [Acyrthosiphon pisum]	Extracellular	201		Yes
XP_015370575	PREDICTED: uncharacterized protein LOC107166426 [Diuraphis noxia]	Extracellular	211		Yes
XP_015365331	PREDICTED: uncharacterized protein LOC107162803 [Diuraphis noxia]	Extracellular	243		Yes
XP_015369805	PREDICTED: protein PFC0760c-like [Diuraphis noxia]	Extracellular	263		Yes
XP_015371279	PREDICTED: protein takeout-like [Diuraphis noxia]	Extracellular	266		Yes
XP_015368775	PREDICTED: protein SSXT-like [Diuraphis noxia]	Extracellular	274		Yes
XP_015367569	PREDICTED: uncharacterized protein LOC107164316 [Diuraphis noxia]	Extracellular	355		No
XP_026821331	group XV phospholipase A2-like [Rhopalosiphum maidis]	Extracellular	399		Yes
XP_015378323	PREDICTED: probable RNA-binding protein orb2 [Diuraphis noxia]	Extracellular	428		Yes
XP_015377150	PREDICTED: trehalase-like [Diuraphis noxia]	Extracellular	545		Yes
XP_015373634	PREDICTED: uncharacterized protein LOC107168663 [Diuraphis noxia]	Extracellular	572		Yes
XP_015379237	PREDICTED: chitooligosaccharidolytic beta-N-acetylglucosaminidase-like [Diuraphis noxia]	Extracellular	603		Yes
XP_034245659	allergen Cr-PI-like [Thrips palmi]	Extracellular	750		Yes
XP_034230817	allergen Cr-PI-like [Thrips palmi]	Extracellular	869		Yes
XP_015370324	PREDICTED: uncharacterized protein LOC107166252 [Diuraphis noxia]	Extracellular	1165		Yes
XP_015365896	PREDICTED: uncharacterized protein LOC107163151 isoform X1 [Diuraphis noxia]	Extracellular	1788		Yes
XP_015365300	PREDICTED: C3 and PZP-like alpha-2-macroglobulin domain-containing protein 8 isoform X1 [Diuraphis noxia]	Extracellular	1811		Yes
KAF0758930	Uncharacterized protein FWK35_00017405 [Aphis craccivora]	Extracellular	96		Yes
XP_034237511	uncharacterized protein LOC117642983 [Thrips palmi]	Extracellular	101		No
XP_022183663	uncharacterized protein LOC111043122 [Myzus persicae]	Extracellular	101		Yes
XP_034236567	uncharacterized protein LOC117642437 [Thrips palmi]	Extracellular	109		No
XP_015371488	PREDICTED: general odorant-binding protein 69a [Diuraphis noxia]	Extracellular	143		No
XP_026291222	apolipoprotein D-like [Frankliniella occidentalis]	Extracellular	186		Yes
XP_015379918	PREDICTED: uncharacterized protein LOC107173768 [Diuraphis noxia]	Extracellular	215		Yes
XP_015368050	PREDICTED: splicing factor 3B subunit 4 [Diuraphis noxia]	Extracellular	234		Yes
XP_015364913	PREDICTED: protein takeout-like [Diuraphis noxia]	Extracellular	260		Yes
XP_015366367	PREDICTED: helicostatins [Diuraphis noxia]	Extracellular	263		Yes
XP_015366862	PREDICTED: extensin-2-like [Diuraphis noxia]	Extracellular	280		Yes
XP_015372610	PREDICTED: uncharacterized protein LOC107167902 isoform X2 [Diuraphis noxia]	Extracellular	283		Yes
KAE9526927	hypothetical protein AGLY_013575 [Aphis glycines]	Extracellular	284		Yes
XP_015374840	PREDICTED: uncharacterized protein LOC107169571 [Diuraphis noxia]	Extracellular	330		Yes
XP_015379236	PREDICTED: bone morphogenetic protein 4-like [Diuraphis noxia]	Extracellular	356		Yes
XP_015377458	PREDICTED: protein yellow-like [Diuraphis noxia]	Extracellular	391		Yes
XP_022183276	antitrypsin-like [Myzus persicae]	Extracellular	412		Yes
XP_015379803	PREDICTED: skin secretory protein xP2-like [Diuraphis noxia]	Extracellular	424		Yes
XP_015366283	PREDICTED: alpha-N-acetylgalactosaminidase-like isoform X1 [Diuraphis noxia]	Extracellular	440		Yes
XP_015370540	PREDICTED: uncharacterized protein LOC107166401 [Diuraphis noxia]	Extracellular	489		Yes
XP_022164125	uncharacterized protein LOC111029412 [Myzus persicae]	Extracellular	513		Yes
XP_026808256	ADAMTS-like protein 1 isoform X4 [Rhopalosiphum maidis]	Extracellular	514		Yes
XP_015367118	PREDICTED: peroxidase-like [Diuraphis noxia]	Extracellular	621		Yes
XP_015374039	PREDICTED: peroxidase-like isoform X1 [Diuraphis noxia]	Extracellular	677		Yes
XP_015368482	PREDICTED: glucose dehydrogenase [FAD, quinone]-like [Diuraphis noxia]	Extracellular	701		Yes
XP_015375314	PREDICTED: serine proteinase stubble [Diuraphis noxia]	Extracellular	768		Yes
XP_015363379	PREDICTED: putative uncharacterized protein DDB_G0282133 [Diuraphis noxia]	Extracellular	1450		Yes
XP_015370590	PREDICTED: metalloendopeptidase OMA1, mitochondrial-like [Diuraphis noxia]	Extracellular	71		Yes
XP_022166872	FMRFamide-related neuropeptides [Myzus persicae]	Extracellular	75		Yes
XP_003240930	bombyxin C-2-like [Acyrthosiphon pisum]	Extracellular	106		Yes
XP_015365161	PREDICTED: uncharacterized protein LOC107162667 [Diuraphis noxia]	Extracellular	111		Yes
APB03439	chemosensory protein 3 [Sitobion avenae]	Extracellular	138		Yes
XP_015375929	PREDICTED: aminopeptidase N-like [Diuraphis noxia]	Extracellular	138		Yes
XP_015363408	PREDICTED: adhesive plaque matrix protein-like [Diuraphis noxia]	Extracellular	139		Yes
XP_015372330	PREDICTED: ejaculatory bulb-specific protein 3-like [Diuraphis noxia]	Extracellular	145		Yes
XP_015367778	PREDICTED: uncharacterized protein LOC107164456 [Diuraphis noxia]	Extracellular	173		Yes
XP_015366741	PREDICTED: uncharacterized protein LOC107163710 [Diuraphis noxia]	Extracellular	207		Yes
XP_015368776	PREDICTED: uncharacterized protein LOC107165175 [Diuraphis noxia]	Extracellular	221		Yes
XP_015363273	PREDICTED: uncharacterized protein LOC107161390 isoform X1 [Diuraphis noxia]	Extracellular	274		Yes
XP_034244233	trypsin beta-like [Thrips palmi]	Extracellular	275		Yes
XP_015374989	PREDICTED: uncharacterized protein LOC107169681 [Diuraphis noxia]	Extracellular	278		Yes
XP_015366053	PREDICTED: pancreatic lipase-related protein 2-like [Diuraphis noxia]	Extracellular	306		Yes
XP_015374069	PREDICTED: cysteine-rich with EGF-like domain protein 2 isoform X2 [Diuraphis noxia]	Extracellular	330		Yes
XP_015364109	PREDICTED: RNA binding protein fox-1 homolog 1-like isoform X10 [Diuraphis noxia]	Extracellular	357		Yes
XP_015364093	PREDICTED: uncharacterized protein LOC107161966 [Diuraphis noxia]	Extracellular	406		Yes
XP_015363627	PREDICTED: protein 60A [Diuraphis noxia]	Extracellular	418		Yes
XP_022161400	uncharacterized protein LOC111027343 [Myzus persicae]	Extracellular	424		Yes
XP_022172281	uncharacterized protein LOC111035080 [Myzus persicae]	Extracellular	443		Yes
XP_022168920	glycine-rich cell wall structural protein-like [Myzus persicae]	Extracellular	455		Yes
XP_015380196	PREDICTED: glucosylceramidase-like isoform X1 [Diuraphis noxia]	Extracellular	514		Yes
XP_015377468	PREDICTED: suppressor of tumorigenicity 14 protein homolog [Diuraphis noxia]	Extracellular	663		Yes
XP_015367014	PREDICTED: spondin-1 isoform X3 [Diuraphis noxia]	Extracellular	739		Yes
XP_022177680	extensin-2-like [Myzus persicae]	Extracellular	750		Yes
XP_015365933	PREDICTED: A disintegrin and metalloproteinase with thrombospondin motifs 3-like [Diuraphis noxia]	Extracellular	794		Yes
XP_015379791	PREDICTED: putative uncharacterized protein DDB_G0286901 [Diuraphis noxia]	Extracellular	966		Yes
XP_015370321	PREDICTED: probable chitinase 3 [Diuraphis noxia]	Extracellular	2248		Yes
XP_015373802	PREDICTED: torso-like protein [Diuraphis noxia]	Extracellular	87		Yes
XP_015366294	PREDICTED: uncharacterized protein LOC107163399 [Diuraphis noxia]	Extracellular	118		Yes
XP_022173158	neuropeptide CCHamide-1 isoform X3 [Myzus persicae]	Extracellular	141		Yes
AXE72024	OBP4 [Megoura viciae]	Extracellular	199		Yes
XP_015369856	PREDICTED: rlpA-like protein [Diuraphis noxia]	Extracellular	216		No
XP_015372191	PREDICTED: uncharacterized protein LOC107167581, partial [Diuraphis noxia]	Extracellular	226		Yes
XP_015380401	PREDICTED: gamma-interferon-inducible lysosomal thiol reductase-like [Diuraphis noxia]	Extracellular	234		Yes
XP_015379133	PREDICTED: putative phospholipase B-like 2 [Diuraphis noxia]	Extracellular	244		Yes
XP_015364547	PREDICTED: myb-like protein X isoform X2 [Diuraphis noxia]	Extracellular	248		Yes
XP_015367855	PREDICTED: legumain-like [Diuraphis noxia]	Extracellular	270		Yes
XP_034236798	uncharacterized protein LOC117642601 [Thrips palmi]	Extracellular	286		No
XP_034254978	chymotrypsin BI-like [Thrips palmi]	Extracellular	292		Yes
XP_015367775	PREDICTED: histone-lysine N-methyltransferase 2E [Diuraphis noxia]	Extracellular	298		Yes
XP_015365737	PREDICTED: uncharacterized protein LOC107163037 [Diuraphis noxia]	Extracellular	312		Yes
XP_015377216	PREDICTED: multiple inositol polyphosphate phosphatase 1-like [Diuraphis noxia]	Extracellular	331		Yes
XP_015373802	PREDICTED: torso-like protein [Diuraphis noxia]	Extracellular	331		Yes
XP_022171646	pancreatic lipase-related protein 2-like isoform X1 [Myzus persicae]	Extracellular	352		Yes
XP_015371266	PREDICTED: proline-rich receptor-like protein kinase PERK9 [Diuraphis noxia]	Extracellular	386		Yes
XP_029343394	lachesin-like [Acyrthosiphon pisum]	Extracellular	402		Yes
XP_022162311	arylsulfatase B-like [Myzus persicae]	Extracellular	551		Yes
XP_022166249	arylsulfatase B-like isoform X1 [Myzus persicae]	Extracellular	563		Yes
XP_022167258	serine proteinase stubble-like isoform X2 [Myzus persicae]	Extracellular	616		Yes
XP_015374037	PREDICTED: peroxidase-like [Diuraphis noxia]	Extracellular	656		Yes
XP_015373617	PREDICTED: peroxidase-like [Diuraphis noxia]	Extracellular	902		Yes
XP_015370593	PREDICTED: tolloid-like protein 1 [Diuraphis noxia]	Extracellular	1108		Yes
XP_015365040	PREDICTED: eclosion hormone-like [Diuraphis noxia]	Extracellular	86		Yes
XP_034242522	uncharacterized protein LOC117646012 [Thrips palmi]	Extracellular	86		Yes
XP_027838451	uncharacterized protein LOC114120677, partial [Aphis gossypii]	Extracellular	102		Yes
XP_015374534	PREDICTED: uncharacterized protein LOC107169327 [Diuraphis noxia]	Extracellular	116		Yes
XP_022164354	uncharacterized protein LOC111029599 [Myzus persicae]	Extracellular	123		Yes
XP_015368548	PREDICTED: uncharacterized protein LOC107165017 [Diuraphis noxia]	Extracellular	148		Yes
XP_015372945	PREDICTED: uncharacterized protein LOC107168144 [Diuraphis noxia]	Extracellular	162		Yes
XP_015376166	PREDICTED: angiomotin-like [Diuraphis noxia]	Extracellular	188		Yes
XP_015373936	PREDICTED: uncharacterized protein LOC107168898 [Diuraphis noxia]	Extracellular	200		Yes
XP_015367755	PREDICTED: uncharacterized protein LOC107164435 [Diuraphis noxia]	Extracellular	207		Yes
XP_026818209	protein obstructor-E-like [Rhopalosiphum maidis]	Extracellular	247		Yes
XP_015370918	PREDICTED: vegetative cell wall protein gp1-like [Diuraphis noxia]	Extracellular	255		No
KAE9531975	hypothetical protein AGLY_010177 [Aphis glycines]	Extracellular	255		Yes
XP_015372762	PREDICTED: LOW QUALITY PROTEIN: cAMP-regulated phosphoprotein 21-like, partial [Diuraphis noxia]	Extracellular	263		No
XP_015370974	PREDICTED: uncharacterized protein LOC107166716 [Diuraphis noxia]	Extracellular	277		Yes
XP_022167157	SPARC [Myzus persicae]	Extracellular	300		Yes
XP_015366710	PREDICTED: actin cytoskeleton-regulatory complex protein PAN1-like [Diuraphis noxia]	Extracellular	303		Yes
XP_003248023	uncharacterized protein LOC100571883 [Acyrthosiphon pisum]	Extracellular	313		Yes
XP_015367971	PREDICTED: trypsin-1-like [Diuraphis noxia]	Extracellular	318		Yes
XP_015371537	PREDICTED: leucine-rich repeat-containing protein 15-like [Diuraphis noxia]	Extracellular	318		Yes
XP_015377824	PREDICTED: uncharacterized protein LOC107172063 [Diuraphis noxia]	Extracellular	334		No
XP_022170419	protein decapentaplegic-like [Myzus persicae]	Extracellular	371		Yes
XP_015369639	PREDICTED: ER membrane protein complex subunit 1 isoform X1 [Diuraphis noxia]	Extracellular	392		Yes
XP_015366226	PREDICTED: uncharacterized protein LOC107163361 isoform X1 [Diuraphis noxia]	Extracellular	411		Yes
XP_015364016	PREDICTED: uncharacterized protein LOC107161914 [Diuraphis noxia]	Extracellular	417		Yes
XP_015363977	PREDICTED: uncharacterized protein LOC107161895 [Diuraphis noxia]	Extracellular	425		Yes
XP_022160739	leucine-rich repeat-containing protein 15-like [Myzus persicae]	Extracellular	543		Yes
XP_001943582	maltase 2 [Acyrthosiphon pisum]	Extracellular	573		Yes
XP_015363754	PREDICTED: glucose dehydrogenase [FAD, quinone]-like [Diuraphis noxia]	Extracellular	619		Yes
XP_015365527	PREDICTED: angiotensin-converting enzyme-like [Diuraphis noxia]	Extracellular	622		Yes
XP_015371490	PREDICTED: uncharacterized protein LOC107167102 [Diuraphis noxia]	Extracellular	703		Yes
XP_022160514	lactoperoxidase-like [Myzus persicae]	Extracellular	769		Yes
XP_015375571	PREDICTED: nidogen-2 [Diuraphis noxia]	Extracellular	1293		Yes
XP_015374547	PREDICTED: hypertrehalosaemic prohormone-like [Diuraphis noxia]	Extracellular	71		Yes
XP_022167210	uncharacterized protein LOC111031529 [Myzus persicae]	Extracellular	97		Yes
XP_022183050	uncharacterized protein LOC111042674 [Myzus persicae]	Extracellular	107		Yes
XP_015374910	PREDICTED: uncharacterized protein LOC107169623 [Diuraphis noxia]	Extracellular	147		Yes
XP_015368979	PREDICTED: superoxide dismutase [Cu-Zn] 1 [Diuraphis noxia]	Extracellular	179		Yes
XP_015377034	PREDICTED: uncharacterized protein LOC107171314 [Diuraphis noxia]	Extracellular	200		Yes
XP_015369525	PREDICTED: uncharacterized protein LOC107165685 [Diuraphis noxia]	Extracellular	209		Yes
XP_034235437	ferritin subunit [Thrips palmi]	Extracellular	219		Yes
XP_015377410	PREDICTED: uncharacterized protein LOC107171676, partial [Diuraphis noxia]	Extracellular	220		Yes
XP_015379107	PREDICTED: putative ferritin heavy polypeptide-like 19 [Diuraphis noxia]	Extracellular	224		Yes
XP_022172610	GATA zinc finger domain-containing protein 10 [Myzus persicae]	Extracellular	226		Yes
XP_015374634	PREDICTED: uncharacterized protein LOC107169422 [Diuraphis noxia]	Extracellular	235		Yes
XP_015375841	PREDICTED: uncharacterized protein LOC107170283 [Diuraphis noxia]	Extracellular	237		Yes
KAF0751065	Uncharacterized protein FWK35_00033150 [Aphis craccivora]	Extracellular	296		Yes
XP_034237791	uncharacterized protein LOC117643172 [Thrips palmi]	Extracellular	297		No
XP_015370972	PREDICTED: uncharacterized protein LOC107166714 [Diuraphis noxia]	Extracellular	345		Yes
XP_022179830	ABC transporter F family member 4-like [Myzus persicae]	Extracellular	401		Yes
XP_015365005	PREDICTED: involucrin-like [Diuraphis noxia]	Extracellular	439		Yes
XP_015365530	PREDICTED: uncharacterized protein LOC107162903 [Diuraphis noxia]	Extracellular	532		Yes
XP_015373043	PREDICTED: uncharacterized protein LOC107168226 isoform X1 [Diuraphis noxia]	Extracellular	555		Yes
XP_015376833	PREDICTED: leucine-rich repeats and immunoglobulin-like domains protein 1 [Diuraphis noxia]	Extracellular	577		Yes
XP_015369411	PREDICTED: serine protease 44-like [Diuraphis noxia]	Extracellular	609		Yes
XP_015373321	PREDICTED: spondin-1-like [Diuraphis noxia]	Extracellular	687		Yes
XP_016663805	uncharacterized protein LOC100167585 isoform X1 [Acyrthosiphon pisum]	Extracellular	731		Yes
XP_015375926	PREDICTED: MAM and LDL-receptor class A domain-containing protein 1-like [Diuraphis noxia]	Extracellular	772		Yes
XP_015365027	PREDICTED: eclosion hormone-like [Diuraphis noxia]	Extracellular	1152		Yes
XP_015372349	PREDICTED: hemocytin [Diuraphis noxia]	Extracellular	3819		Yes
XP_015363333	PREDICTED: uncharacterized protein LOC107161440 [Diuraphis noxia]	Extracellular	90		Yes
XP_034245592	ejaculatory bulb-specific protein 3-like [Thrips palmi]	Extracellular	134		Yes
XP_015365550	PREDICTED: cold and drought-regulated protein CORA-like [Diuraphis noxia]	Extracellular	141		Yes
XP_015363717	PREDICTED: uncharacterized protein LOC107161719 isoform X1 [Diuraphis noxia]	Extracellular	231		Yes
XP_015371140	PREDICTED: protein twisted gastrulation-like [Diuraphis noxia]	Extracellular	235		Yes
XP_015370791	PREDICTED: protein takeout-like [Diuraphis noxia]	Extracellular	250		Yes
XP_015374409	PREDICTED: protein app1-like [Diuraphis noxia]	Extracellular	276		No
XP_015375322	PREDICTED: uncharacterized protein LOC107169896 [Diuraphis noxia]	Extracellular	289		Yes
XP_015365525	PREDICTED: corticotropin-releasing factor-binding protein [Diuraphis noxia]	Extracellular	311		Yes
XP_034232448	SPARC [Thrips palmi]	Extracellular	317		Yes
XP_001950950	pancreatic lipase-related protein 2 [Acyrthosiphon pisum]	Extracellular	324		Yes
XP_015373143	PREDICTED: pancreatic lipase-related protein 2-like [Diuraphis noxia]	Extracellular	327		Yes
XP_022167211	carbonic anhydrase-related protein 10 isoform X1 [Myzus persicae]	Extracellular	330		Yes
XP_015369895	PREDICTED: lipase member H-B-like [Diuraphis noxia]	Extracellular	345		Yes
XP_022172876	uncharacterized protein LOC111035533 [Myzus persicae]	Extracellular	365		No
XP_034255440	uncharacterized protein LOC117653704 [Thrips palmi]	Extracellular	392		Yes
XP_015368041	PREDICTED: trypsin-3-like [Diuraphis noxia]	Extracellular	405		Yes
XP_008189795	protein yellow isoform X2 [Acyrthosiphon pisum]	Extracellular	413		Yes
XP_022172725	uncharacterized protein LOC111035428 [Myzus persicae]	Extracellular	413		Yes
XP_015366036	PREDICTED: protein yellow [Diuraphis noxia]	Extracellular	423		Yes
XP_022161165	protein yellow-like isoform X1 [Myzus persicae]	Extracellular	454		Yes
XP_022167434	uncharacterized protein LOC111031691 [Myzus persicae]	Extracellular	455		Yes
XP_015371431	PREDICTED: uncharacterized protein LOC107167029 [Diuraphis noxia]	Extracellular	476		Yes
XP_015369014	PREDICTED: uncharacterized protein LOC107165343 isoform X1 [Diuraphis noxia]	Extracellular	487		Yes
XP_022171251	BMP-binding endothelial regulator protein [Myzus persicae]	Extracellular	627		Yes
XP_015379719	PREDICTED: paternally-expressed gene 3 protein-like [Diuraphis noxia]	Extracellular	647		Yes
XP_015369458	PREDICTED: uncharacterized protein LOC107165639 [Diuraphis noxia]	Extracellular	678		Yes
XP_015369859	PREDICTED: urease accessory protein UreE-like [Diuraphis noxia]	Extracellular	89		Yes
XP_034234887	uncharacterized protein LOC117641555 [Thrips palmi]	Extracellular	92		No
KAF0757829	oocyte zinc finger protein XlCOF6-like isoform X1 [Aphis craccivora]	Extracellular	95		Yes
XP_015369951	PREDICTED: uncharacterized protein LOC107165996 [Diuraphis noxia]	Extracellular	124		Yes
XP_022182992	prolyl 4-hydroxylase subunit alpha-2-like isoform X1 [Myzus persicae]	Extracellular	132		Yes
XP_015365915	PREDICTED: uncharacterized protein LOC107163162 [Diuraphis noxia]	Extracellular	134		Yes
XP_015374345	PREDICTED: pollen-specific leucine-rich repeat extensin-like protein 1 [Diuraphis noxia]	Extracellular	182		Yes
XP_015366260	PREDICTED: uncharacterized protein LOC107163377 [Diuraphis noxia]	Extracellular	187		Yes
XP_015366438	PREDICTED: AF4/FMR2 family member 4-like [Diuraphis noxia]	Extracellular	209		Yes
XP_015371593	PREDICTED: rhythmically expressed gene 5 protein [Diuraphis noxia]	Extracellular	215		Yes
XP_015379108	PREDICTED: ferritin subunit [Diuraphis noxia]	Extracellular	219		Yes
XP_015364985	PREDICTED: peritrophin-1 [Diuraphis noxia]	Extracellular	230		Yes
XP_015365778	PREDICTED: uncharacterized protein LOC107163064 [Diuraphis noxia]	Extracellular	243		Yes
XP_026810455	uncharacterized protein LOC113552011 [Rhopalosiphum maidis]	Extracellular	247		Yes
XP_026293466	circadian clock-controlled protein-like [Frankliniella occidentalis]	Extracellular	254		Yes
XP_015380289	PREDICTED: uncharacterized protein LOC107174012 [Diuraphis noxia]	Extracellular	255		Yes
XP_015373126	PREDICTED: dorsal-ventral patterning protein Sog [Diuraphis noxia]	Extracellular	277		Yes
XP_015373035	PREDICTED: uncharacterized protein LOC107168219 [Diuraphis noxia]	Extracellular	279		Yes
XP_015366863	PREDICTED: putative GPI-anchor transamidase [Diuraphis noxia]	Extracellular	307		Yes
XP_026286503	repetitive proline-rich cell wall protein 2-like [Frankliniella occidentalis]	Extracellular	308		Yes
NP_001156259	PDGF- and VEGF-related factor 1-like precursor [Acyrthosiphon pisum]	Extracellular	316		Yes
XP_015370001	PREDICTED: uncharacterized protein LOC107166029 [Diuraphis noxia]	Extracellular	354		Yes
XP_015371260	PREDICTED: sporozoite surface protein 2-like [Diuraphis noxia]	Extracellular	362		No
XP_015371260	PREDICTED: sporozoite surface protein 2-like [Diuraphis noxia]	Extracellular	368		No
XP_001945626	protein decapentaplegic [Acyrthosiphon pisum]	Extracellular	393		Yes
XP_003242652	uncharacterized protein LOC100167701 [Acyrthosiphon pisum]	Extracellular	434		Yes
XP_026815133	alpha-N-acetylgalactosaminidase [Rhopalosiphum maidis]	Extracellular	442		Yes
XP_015367307	PREDICTED: uncharacterized protein LOC107164122 [Diuraphis noxia]	Extracellular	521		Yes
XP_015367177	PREDICTED: putative uncharacterized protein DDB_G0286901 [Diuraphis noxia]	Extracellular	659		Yes
XP_022173236	hemicentin-1-like [Myzus persicae]	Extracellular	777		Yes
XP_015367310	PREDICTED: serine-rich adhesin for platelets-like [Diuraphis noxia]	Extracellular	848		Yes
XP_015374538	PREDICTED: uncharacterized protein LOC107169330 [Diuraphis noxia]	Extracellular	117		Yes
XP_022181759	insulin-like growth factor-binding protein-related protein 1 [Myzus persicae]	Extracellular	121		Yes
XP_015375001	PREDICTED: uncharacterized protein LOC107169688 [Diuraphis noxia]	Extracellular	165		Yes
XP_015366038	PREDICTED: uncharacterized protein LOC107163242 [Diuraphis noxia]	Extracellular	185		Yes
XP_015364285	PREDICTED: tachykinins-like [Diuraphis noxia]	Extracellular	186		Yes
XP_015379837	PREDICTED: apolipoprotein D-like [Diuraphis noxia]	Extracellular	195		Yes
XP_015371508	PREDICTED: protein takeout [Diuraphis noxia]	Extracellular	196		Yes
XP_034234071	uncharacterized protein LOC117641075 [Thrips palmi]	Extracellular	197		Yes
XP_015376224	PREDICTED: prisilkin-39-like [Diuraphis noxia]	Extracellular	203		Yes
XP_015371504	PREDICTED: uncharacterized protein LOC107167117 [Diuraphis noxia]	Extracellular	225		Yes
XP_015378056	PREDICTED: thaumatin-like protein 1b [Diuraphis noxia]	Extracellular	245		Yes
XP_015374857	PREDICTED: noggin-like [Diuraphis noxia]	Extracellular	256		Yes
XP_015364140	PREDICTED: protein takeout-like [Diuraphis noxia]	Extracellular	258		Yes
XP_003240630	somatomedin-B and thrombospondin type-1 domain-containing protein [Acyrthosiphon pisum]	Extracellular	286		Yes
XP_015367986	PREDICTED: transmembrane protease serine 9-like [Diuraphis noxia]	Extracellular	314		Yes
XP_015366699	PREDICTED: protein spaetzle-like [Diuraphis noxia]	Extracellular	345		Yes
XP_025196587	protein Wnt-1-like [Melanaphis sacchari]	Extracellular	350		Yes
XP_015372107	PREDICTED: tryptase [Diuraphis noxia]	Extracellular	375		Yes
XP_015378255	PREDICTED: probable basic-leucine zipper transcription factor I [Diuraphis noxia]	Extracellular	387		Yes
XP_015374647	PREDICTED: uncharacterized protein LOC107169430 [Diuraphis noxia]	Extracellular	394		Yes
XP_015373263	PREDICTED: filaggrin-like [Diuraphis noxia]	Extracellular	443		Yes
XP_015369716	PREDICTED: mucin-5AC-like, partial [Diuraphis noxia]	Extracellular	454		No
XP_015374437	PREDICTED: uncharacterized protein LOC107169264 isoform X1 [Diuraphis noxia]	Extracellular	536		Yes
XP_015380250	PREDICTED: palmitoleoyl-protein carboxylesterase notum1 [Diuraphis noxia]	Extracellular	537		Yes
XP_015371925	PREDICTED: uncharacterized protein LOC107167414 [Diuraphis noxia]	Extracellular	571		Yes
XP_015371985	PREDICTED: neutral ceramidase [Diuraphis noxia]	Extracellular	637		Yes
XP_015364515	PREDICTED: uncharacterized protein LOC107162225 isoform X1 [Diuraphis noxia]	Extracellular	677		Yes
XP_015365284	PREDICTED: peroxidase [Diuraphis noxia]	Extracellular	689		Yes
XP_029343347	neuroendocrine convertase 1 [Acyrthosiphon pisum]	Extracellular	713		Yes
XP_015363152	PREDICTED: uncharacterized protein LOC107161309 isoform X1 [Diuraphis noxia]	Extracellular	1057		Yes
XP_015366382	PREDICTED: vitellogenin isoform X1 [Diuraphis noxia]	Extracellular	1328		Yes
XP_015368932	PREDICTED: flocculation protein FLO11 [Diuraphis noxia]	Extracellular	1690		Yes
XP_015370078	PREDICTED: UDP-glucuronosyltransferase 2C1-like isoform X1 [Diuraphis noxia]	Extracellular	87		Yes
XP_034236567	uncharacterized protein LOC117642437 [Thrips palmi]	Extracellular	110		No
XP_015368848	PREDICTED: astakine-like [Diuraphis noxia]	Extracellular	133		Yes
XP_015373811	PREDICTED: uncharacterized protein LOC107168801 [Diuraphis noxia]	Extracellular	145		No
XP_034235430	uncharacterized protein LOC117641848 [Thrips palmi]	Extracellular	178		No
XP_001947462	orcokinin peptides type A isoform X2 [Acyrthosiphon pisum]	Extracellular	182		Yes
XP_026287987	uncharacterized protein LOC113213217 [Frankliniella occidentalis]	Extracellular	197		No
XP_015368042	PREDICTED: protein D3-like [Diuraphis noxia]	Extracellular	199		Yes
XP_015363407	PREDICTED: prisilkin-39-like [Diuraphis noxia]	Extracellular	203		Yes
XP_015379895	PREDICTED: gamma-interferon-inducible lysosomal thiol reductase-like [Diuraphis noxia]	Extracellular	214		Yes
XP_015367648	PREDICTED: carbonic anhydrase 7-like isoform X1 [Diuraphis noxia]	Extracellular	276		Yes
XP_015376667	PREDICTED: tetra-peptide repeat homeobox protein 1-like [Diuraphis noxia]	Extracellular	300		Yes
XP_016664382	transmembrane protease serine 9 [Acyrthosiphon pisum]	Extracellular	307		Yes
XP_001942941	uncharacterized protein LOC100161262 [Acyrthosiphon pisum]	Extracellular	314		Yes
XP_015370971	PREDICTED: uncharacterized protein LOC107166709 isoform X1 [Diuraphis noxia]	Extracellular	332		Yes
XP_015370389	PREDICTED: mucin-5AC-like [Diuraphis noxia]	Extracellular	359		No
XP_022173629	glycine-rich cell wall structural protein-like [Myzus persicae]	Extracellular	382		Yes
XP_015378093	PREDICTED: uncharacterized protein LOC107172318, partial [Diuraphis noxia]	Extracellular	433		Yes
XP_022164780	glycine, alanine and asparagine-rich protein-like isoform X1 [Myzus persicae]	Extracellular	508		Yes
XP_015375315	PREDICTED: proclotting enzyme-like isoform X1 [Diuraphis noxia]	Extracellular	574		Yes
XP_015376086	PREDICTED: protein yellow-like isoform X2 [Diuraphis noxia]	Extracellular	575		Yes
XP_015364024	PREDICTED: serine proteinase stubble [Diuraphis noxia]	Extracellular	607		Yes
XP_015371107	PREDICTED: transmembrane protease serine 11G-like [Diuraphis noxia]	Extracellular	639		Yes
XP_015374343	PREDICTED: follistatin-related protein 5-like isoform X2 [Diuraphis noxia]	Extracellular	897		Yes
XP_022163047	matrix metalloproteinase-16 isoform X2 [Myzus persicae]	Extracellular	905		Yes
XP_015371170	PREDICTED: uncharacterized protein LOC107166859 [Diuraphis noxia]	Extracellular	978		Yes
XP_015368831	PREDICTED: proteoglycan 4 [Diuraphis noxia]	Extracellular	1055		Yes
XP_015369033	PREDICTED: proline-rich extensin-like protein EPR1 isoform X1 [Diuraphis noxia]	Extracellular	1105		Yes
XP_001948722	mucin-5AC [Acyrthosiphon pisum]	Extracellular	1388		Yes
XP_015374444	PREDICTED: uncharacterized protein LOC107169268 [Diuraphis noxia]	Extracellular	1566		Yes
XP_015376398	PREDICTED: decaprenyl-diphosphate synthase subunit 2-like [Diuraphis noxia]	Extracellular	72		Yes
XP_026814177	uncharacterized protein LOC113554496 [Rhopalosiphum maidis]	Extracellular	91		Yes
XP_008187094	uncharacterized protein LOC100164831 isoform X2 [Acyrthosiphon pisum]	Extracellular	93		Yes
XP_015379278	PREDICTED: ejaculatory bulb-specific protein 3 [Diuraphis noxia]	Extracellular	131		Yes
XP_015366223	PREDICTED: uncharacterized protein LOC107163358 [Diuraphis noxia]	Extracellular	135		Yes
XP_015365818	PREDICTED: uncharacterized protein LOC107163093 [Diuraphis noxia]	Extracellular	141		Yes
XP_022176193	serine protease persephone-like [Myzus persicae]	Extracellular	146		Yes
XP_022167632	uncharacterized protein LOC111031833 [Myzus persicae]	Extracellular	171		Yes
XP_015363429	PREDICTED: putative defense protein Hdd11 [Diuraphis noxia]	Extracellular	188		Yes
XP_015374364	PREDICTED: uncharacterized protein LOC107169207 [Diuraphis noxia]	Extracellular	191		No
XP_015372178	PREDICTED: vacuolar protein-sorting-associated protein 36-like [Diuraphis noxia]	Extracellular	219		Yes
XP_015373895	PREDICTED: uncharacterized protein LOC107168866 [Diuraphis noxia]	Extracellular	231		Yes
XP_034250868	calphotin-like [Thrips palmi]	Extracellular	235		No
NP_001156072	takeout-like precursor [Acyrthosiphon pisum]	Extracellular	258		Yes
XP_015372701	PREDICTED: uncharacterized protein LOC107167976 [Diuraphis noxia]	Extracellular	281		Yes
XP_015372692	PREDICTED: uncharacterized protein LOC107167970 [Diuraphis noxia]	Extracellular	295		Yes
XP_015377004	PREDICTED: uncharacterized protein LOC107171280 [Diuraphis noxia]	Extracellular	298		Yes
XP_015377614	PREDICTED: histidine-rich glycoprotein-like [Diuraphis noxia]	Extracellular	302		Yes
XP_027847792	putative uncharacterized protein DDB_G0282133 [Aphis gossypii]	Extracellular	302		Yes
XP_022166995	uncharacterized protein LOC111031390 [Myzus persicae]	Extracellular	316		Yes
XP_015369016	PREDICTED: uncharacterized protein LOC107165344 [Diuraphis noxia]	Extracellular	328		Yes
XP_026808871	uncharacterized protein LOC113551051 [Rhopalosiphum maidis]	Extracellular	333		Yes
XP_001949511	lysosomal Pro-X carboxypeptidase [Acyrthosiphon pisum]	Extracellular	460		Yes
XP_015366220	PREDICTED: uncharacterized protein LOC107163351 isoform X1 [Diuraphis noxia]	Extracellular	526		Yes
XP_015363758	PREDICTED: glucose dehydrogenase [FAD, quinone]-like [Diuraphis noxia]	Extracellular	660		Yes
XP_015374036	PREDICTED: peroxidase-like [Diuraphis noxia]	Extracellular	675		Yes
XP_015367869	PREDICTED: mucin-5AC-like [Diuraphis noxia]	Extracellular	808		Yes
XP_022174535	uncharacterized protein LOC111036711 [Myzus persicae]	Extracellular	879		Yes
XP_015368529	PREDICTED: uncharacterized protein LOC107164994 [Diuraphis noxia]	Extracellular	888		Yes
XP_015377452	PREDICTED: contactin [Diuraphis noxia]	Extracellular	1199		Yes
XP_015365215	PREDICTED: uncharacterized protein LOC107162719 [Diuraphis noxia]	Extracellular	122		Yes
XP_015370545	PREDICTED: lysozyme 2-like [Diuraphis noxia]	Extracellular	122		Yes
XP_015374251	PREDICTED: bombyxin C-2-like [Diuraphis noxia]	Extracellular	123		Yes
XP_022162940	uncharacterized protein LOC111028556 [Myzus persicae]	Extracellular	123		No
XP_034239865	uncharacterized protein LOC117644466 [Thrips palmi]	Extracellular	131		No
XP_015367231	PREDICTED: uncharacterized protein LOC107164064 [Diuraphis noxia]	Extracellular	139		Yes
XP_034232293	uncharacterized protein LOC117640138 isoform X2 [Thrips palmi]	Extracellular	141		No
XP_015372192	PREDICTED: uncharacterized protein LOC107167582 [Diuraphis noxia]	Extracellular	145		Yes
XP_015374346	PREDICTED: uncharacterized protein LOC107169193 [Diuraphis noxia]	Extracellular	159		Yes
XP_034236988	uncharacterized protein LOC117642676 [Thrips palmi]	Extracellular	183		No
XP_015367067	PREDICTED: uncharacterized protein LOC107163936 [Diuraphis noxia]	Extracellular	185		Yes
XP_022166984	vascular endothelial growth factor A-like isoform X1 [Myzus persicae]	Extracellular	228		Yes
XP_015378361	PREDICTED: uncharacterized protein LOC107172580 [Diuraphis noxia]	Extracellular	236		Yes
XP_015374401	PREDICTED: apolipoprotein D-like [Diuraphis noxia]	Extracellular	256		Yes
XP_015365885	PREDICTED: neural/ectodermal development factor IMP-L2 [Diuraphis noxia]	Extracellular	262		Yes
XP_015365325	PREDICTED: protein giant-lens [Diuraphis noxia]	Extracellular	293		Yes
XP_015367776	PREDICTED: uncharacterized protein LOC107164455 [Diuraphis noxia]	Extracellular	311		Yes
XP_034235864	uncharacterized protein LOC117642123 [Thrips palmi]	Extracellular	353		Yes
XP_015378669	PREDICTED: uncharacterized protein LOC107172888, partial [Diuraphis noxia]	Extracellular	354		Yes
XP_001944333	laminin subunit gamma-1 isoform X1 [Acyrthosiphon pisum]	Extracellular	373		Yes
XP_015374853	PREDICTED: uncharacterized protein LOC107169577 [Diuraphis noxia]	Extracellular	388		Yes
XP_029346985	vacuolar protein sorting-associated protein 62 [Acyrthosiphon pisum]	Extracellular	413		Yes
XP_015363838	PREDICTED: probable serine/threonine-protein kinase nek3 [Diuraphis noxia]	Extracellular	453		Yes
XP_015371392	PREDICTED: lysosomal Pro-X carboxypeptidase-like [Diuraphis noxia]	Extracellular	508		Yes
XP_022176309	protein NDNF-like [Myzus persicae]	Extracellular	535		Yes
XP_022180456	beta-galactosidase-like isoform X1 [Myzus persicae]	Extracellular	644		Yes
KAF0762409	beta-glucuronidase isoform X2 [Aphis craccivora]	Extracellular	693		Yes
XP_022164793	peroxidase-like isoform X2 [Myzus persicae]	Extracellular	730		Yes
XP_015367819	PREDICTED: peroxidase-like [Diuraphis noxia]	Extracellular	740		Yes
XP_027844374	pikachurin-like [Aphis gossypii]	Extracellular	777		Yes
XP_015378865	PREDICTED: thyrotropin-releasing hormone-degrading ectoenzyme-like [Diuraphis noxia]	Extracellular	911		Yes
XP_001945971	fibrillin-1 isoform X1 [Acyrthosiphon pisum]	Extracellular	3070		Yes
XP_015367738	PREDICTED: kappaPI-actitoxin-Ael3a-like isoform X1 [Diuraphis noxia]	Extracellular	95		Yes
XP_015368214	PREDICTED: uncharacterized protein LOC107164781 [Diuraphis noxia]	Extracellular	102		Yes
XP_022168055	zwei Ig domain protein zig-1-like [Myzus persicae]	Extracellular	166		Yes
XP_022183513	basic phospholipase A2 pseudexin A chain [Myzus persicae]	Extracellular	196		Yes
XP_022162330	uncharacterized protein LOC111028100 [Myzus persicae]	Extracellular	209		Yes
NP_001233023	uncharacterized protein LOC100166015 [Acyrthosiphon pisum]	Extracellular	219		Yes
XP_015370292	PREDICTED: protein amalgam-like [Diuraphis noxia]	Extracellular	220		Yes
XP_015378732	PREDICTED: uncharacterized protein LOC107172924 [Diuraphis noxia]	Extracellular	220		Yes
XP_015365934	PREDICTED: keratin, type II cytoskeletal 1-like isoform X1 [Diuraphis noxia]	Extracellular	247		Yes
XP_022163058	uncharacterized protein LOC111028636 [Myzus persicae]	Extracellular	259		No
XP_029343832	carbonic anhydrase-related protein 10 [Acyrthosiphon pisum]	Extracellular	324		Yes
XP_015365869	PREDICTED: loricrin-like [Diuraphis noxia]	Extracellular	344		Yes
XP_022176625	protein Wnt-11b-like [Myzus persicae]	Extracellular	381		Yes
XP_015372408	PREDICTED: inactive pancreatic lipase-related protein 1-like [Diuraphis noxia]	Extracellular	390		Yes
XP_015374064	PREDICTED: protein Wnt-16-like isoform X1 [Diuraphis noxia]	Extracellular	391		Yes
XP_015364430	PREDICTED: gastric triacylglycerol lipase-like [Diuraphis noxia]	Extracellular	398		Yes
XP_015366280	PREDICTED: alpha-N-acetylgalactosaminidase-like [Diuraphis noxia]	Extracellular	434		Yes
XP_015378978	PREDICTED: uncharacterized protein LOC107173106 [Diuraphis noxia]	Extracellular	445		Yes
XP_015363484	PREDICTED: venom serine protease-like [Diuraphis noxia]	Extracellular	447		Yes
XP_015375946	PREDICTED: uncharacterized protein LOC107170365 [Diuraphis noxia]	Extracellular	476		Yes
XP_015372726	PREDICTED: glucose dehydrogenase [FAD, quinone]-like [Diuraphis noxia]	Extracellular	495		Yes
XP_015372010	PREDICTED: WAS/WASL-interacting protein family member 1-like [Diuraphis noxia]	Extracellular	513		Yes
XP_022174784	glucose dehydrogenase [FAD, quinone]-like isoform X1 [Myzus persicae]	Extracellular	623		Yes
XP_015373311	PREDICTED: pro-resilin-like [Diuraphis noxia]	Extracellular	838		Yes
XP_022178934	inter-alpha-trypsin inhibitor heavy chain H3-like [Myzus persicae]	Extracellular	944		Yes
XP_015363822	PREDICTED: protein kinase C-binding protein NELL1-like isoform X1 [Diuraphis noxia]	Extracellular	1019		Yes
XP_001950191	uncharacterized protein LOC100167494 [Acyrthosiphon pisum]	Extracellular	92		Yes
XP_015364910	PREDICTED: diuretic hormone class 2 [Diuraphis noxia]	Extracellular	118		Yes
XP_015368770	PREDICTED: prisilkin-39-like [Diuraphis noxia]	Extracellular	133		Yes
XP_034245551	ejaculatory bulb-specific protein 3-like isoform X3 [Thrips palmi]	Extracellular	138		Yes
XP_015368696	PREDICTED: uncharacterized protein LOC107165122 [Diuraphis noxia]	Extracellular	167		Yes
XP_015369347	PREDICTED: uncharacterized protein LOC107165564 [Diuraphis noxia]	Extracellular	175		Yes
XP_015367647	PREDICTED: uncharacterized protein LOC107164366 [Diuraphis noxia]	Extracellular	195		No
XP_015368789	PREDICTED: extensin-like [Diuraphis noxia]	Extracellular	201		Yes
XP_015375796	PREDICTED: uncharacterized protein LOC107170242 [Diuraphis noxia]	Extracellular	209		Yes
XP_034256674	developmental and secondary metabolism regulator veA-like [Thrips palmi]	Extracellular	213		No
XP_015371262	PREDICTED: component of gems protein 1-like [Diuraphis noxia]	Extracellular	231		Yes
NP_001155387	uncharacterized protein LOC100159064 precursor [Acyrthosiphon pisum]	Extracellular	258		Yes
XP_022161470	circadian clock-controlled protein-like isoform X1 [Myzus persicae]	Extracellular	270		Yes
XP_015370265	PREDICTED: pro-resilin-like [Diuraphis noxia]	Extracellular	308		Yes
XP_015368311	PREDICTED: uncharacterized protein LOC107164850 [Diuraphis noxia]	Extracellular	312		Yes
XP_022178948	pancreatic triacylglycerol lipase-like [Myzus persicae]	Extracellular	342		Yes
XP_029345653	neurotrimin-like [Acyrthosiphon pisum]	Extracellular	394		Yes
XP_015372515	PREDICTED: myb-like protein Q [Diuraphis noxia]	Extracellular	399		Yes
XP_022164373	uncharacterized protein LOC111029616 [Myzus persicae]	Extracellular	400		Yes
XP_015371376	PREDICTED: fibulin-2-like [Diuraphis noxia]	Extracellular	423		Yes
XP_015365779	PREDICTED: uncharacterized protein LOC107163065 [Diuraphis noxia]	Extracellular	477		Yes
XP_001951879	uncharacterized protein LOC100161729 [Acyrthosiphon pisum]	Extracellular	480		Yes
XP_022172708	uncharacterized protein LOC111035412 [Myzus persicae]	Extracellular	541		Yes
XP_015379714	PREDICTED: nuclear receptor coactivator 6-like [Diuraphis noxia]	Extracellular	551		Yes
XP_015370555	PREDICTED: mediator of RNA polymerase II transcription subunit 15-like [Diuraphis noxia]	Extracellular	558		Yes
XP_022162609	AF4/FMR2 family member 4-like isoform X1 [Myzus persicae]	Extracellular	611		Yes
XP_027854265	Down syndrome cell adhesion molecule-like protein Dscam2 isoform X7 [Aphis gossypii]	Extracellular	617		Yes
XP_015363502	PREDICTED: fatty acyl-CoA hydrolase precursor, medium chain [Diuraphis noxia]	Extracellular	706		Yes
XP_015374008	PREDICTED: laccase-5-like [Diuraphis noxia]	Extracellular	750		Yes
XP_022168961	cartilage oligomeric matrix protein-like [Myzus persicae]	Extracellular	791		Yes
XP_015373391	PREDICTED: pro-resilin-like [Diuraphis noxia]	Extracellular	115		Yes
XP_029343078	thyrostimulin alpha-2 subunit [Acyrthosiphon pisum]	Extracellular	118		Yes
XP_015370179	PREDICTED: LIRP-like [Diuraphis noxia]	Extracellular	123		Yes
XP_015372194	PREDICTED: uncharacterized protein LOC107167583 [Diuraphis noxia]	Extracellular	131		Yes
XP_034236019	uncharacterized protein LOC117642192 [Thrips palmi]	Extracellular	135		No
XP_015366927	PREDICTED: cardio acceleratory peptide 2b [Diuraphis noxia]	Extracellular	149		Yes
XP_015378228	PREDICTED: FMRFamide-like neuropeptides 1 [Diuraphis noxia]	Extracellular	151		Yes
BAH71335	ACYPI007762 [Acyrthosiphon pisum]	Extracellular	154		Yes
AEX65667	odorant binding protein 3 [Brevicoryne brassicae]	Extracellular	155		Yes
XP_015376101	PREDICTED: uncharacterized protein LOC107170486 [Diuraphis noxia]	Extracellular	200		Yes
XP_015371977	PREDICTED: uncharacterized protein LOC107167448 [Diuraphis noxia]	Extracellular	204		Yes
XP_015375529	PREDICTED: uncharacterized protein LOC107170038 [Diuraphis noxia]	Extracellular	205		No
XP_022169410	uncharacterized protein LOC111033122 isoform X1 [Myzus persicae]	Extracellular	206		Yes
XP_015377287	PREDICTED: cylicin-2-like [Diuraphis noxia]	Extracellular	305		Yes
XP_015367513	PREDICTED: leucine-rich repeat extensin-like protein 1 [Diuraphis noxia]	Extracellular	315		No
XP_015371382	PREDICTED: uncharacterized protein LOC107167013 [Diuraphis noxia]	Extracellular	332		Yes
XP_015366456	PREDICTED: uncharacterized protein LOC107163507 [Diuraphis noxia]	Extracellular	361		Yes
XP_015371913	PREDICTED: bifunctional endo-1,4-beta-xylanase XylA-like [Diuraphis noxia]	Extracellular	403		Yes
XP_015367540	PREDICTED: lachesin isoform X1 [Diuraphis noxia]	Extracellular	422		Yes
XP_015363624	PREDICTED: carboxypeptidase B [Diuraphis noxia]	Extracellular	439		Yes
XP_015369274	PREDICTED: uncharacterized protein LOC107165514 [Diuraphis noxia]	Extracellular	526		Yes
XP_001952163	maltase 2 [Acyrthosiphon pisum]	Extracellular	568		Yes
XP_015367476	PREDICTED: uncharacterized protein LOC107164240 [Diuraphis noxia]	Extracellular	574		Yes
XP_015365651	PREDICTED: DNA N6-methyl adenine demethylase-like [Diuraphis noxia]	Extracellular	595		Yes
XP_026815098	semaphorin-2A isoform X3 [Rhopalosiphum maidis]	Extracellular	704		Yes
XP_022183251	uncharacterized protein LOC111042856 isoform X2 [Myzus persicae]	Extracellular	871		Yes
XP_015375989	PREDICTED: extensin-2-like [Diuraphis noxia]	Extracellular	875		Yes
XP_015363157	PREDICTED: mucin-12-like [Diuraphis noxia]	Extracellular	1213		Yes
XP_022173283	uncharacterized protein LOC111035809 [Myzus persicae]	Extracellular	4196		Yes
KAF0761335	Uncharacterized protein FWK35_00010809 [Aphis craccivora]	Extracellular	69		Yes
KAF0751694	Uncharacterized protein FWK35_00034491 [Aphis craccivora]	Extracellular	85		Yes
XP_015371871	PREDICTED: uncharacterized protein LOC107167366 [Diuraphis noxia]	Extracellular	131		Yes
NP_001155662	uncharacterized protein LOC100165421 precursor [Acyrthosiphon pisum]	Extracellular	169		Yes
XP_015366428	PREDICTED: uncharacterized protein LOC107163486 [Diuraphis noxia]	Extracellular	175		No
XP_034236575	superoxide dismutase [Cu-Zn]-like [Thrips palmi]	Extracellular	184		Yes
KAF0759730	Uncharacterized protein FWK35_00038016 [Aphis craccivora]	Extracellular	184		Yes
XP_015369257	PREDICTED: protein giant-lens-like [Diuraphis noxia]	Extracellular	240		Yes
XP_015364072	PREDICTED: protein takeout-like [Diuraphis noxia]	Extracellular	254		Yes
XP_015379869	PREDICTED: probable serine/threonine-protein kinase fhkB [Diuraphis noxia]	Extracellular	299		Yes
XP_015373466	PREDICTED: GATA zinc finger domain-containing protein 10-like [Diuraphis noxia]	Extracellular	310		Yes
XP_022171777	probable uridine nucleosidase 1 isoform X2 [Myzus persicae]	Extracellular	332		No
XP_015374783	PREDICTED: phospholipase A1 1-like [Diuraphis noxia]	Extracellular	333		Yes
XP_015368218	PREDICTED: uncharacterized protein LOC107164783 [Diuraphis noxia]	Extracellular	345		No
XP_015364746	PREDICTED: cell wall protein DAN4 [Diuraphis noxia]	Extracellular	374		Yes
XP_015366789	PREDICTED: peptidyl-alpha-hydroxyglycine alpha-amidating lyase 2-like [Diuraphis noxia]	Extracellular	395		Yes
XP_015378812	PREDICTED: phospholipase A1-like [Diuraphis noxia]	Extracellular	396		Yes
XP_022170739	multiple inositol polyphosphate phosphatase 1-like [Myzus persicae]	Extracellular	432		Yes
XP_015367655	PREDICTED: alpha-L-fucosidase isoform X1 [Diuraphis noxia]	Extracellular	469		Yes
XP_022167267	uncharacterized protein LOC111031565 isoform X1 [Myzus persicae]	Extracellular	476		Yes
XP_001950980	phenoloxidase-activating factor 2 isoform X1 [Acyrthosiphon pisum]	Extracellular	476		Yes
KAF0763788	protein split ends-like [Aphis craccivora]	Extracellular	524		Yes
XP_015367565	PREDICTED: uncharacterized protein LOC107164314 [Diuraphis noxia]	Extracellular	590		Yes
XP_022181797	vitamin K-dependent protein C-like [Myzus persicae]	Extracellular	604		Yes
XP_015369494	PREDICTED: netrin-A-like [Diuraphis noxia]	Extracellular	704		Yes
XP_022183458	putative extracellular sulfatase Sulf-1 homolog [Myzus persicae]	Extracellular	846		Yes
XP_015376898	PREDICTED: peroxidasin [Diuraphis noxia]	Extracellular	1435		Yes
XP_015369711	PREDICTED: uncharacterized protein LOC107165823 [Diuraphis noxia]	Extracellular	98		No
KAF5180688	Envelope fusion protein, partial [Thalictrum thalictroides]	Extracellular	106		Yes
XP_003247807	uncharacterized protein LOC100573339 [Acyrthosiphon pisum]	Extracellular	151		Yes
XP_015376920	PREDICTED: putative uncharacterized protein DDB_G0288537 [Diuraphis noxia]	Extracellular	207		Yes
XP_015379918	PREDICTED: uncharacterized protein LOC107173768 [Diuraphis noxia]	Extracellular	225		Yes
XP_015379923	PREDICTED: extensin-like [Diuraphis noxia]	Extracellular	238		Yes
XP_003241011	neuroendocrine protein 7B2 isoform X1 [Acyrthosiphon pisum]	Extracellular	252		Yes
XP_015363569	PREDICTED: uncharacterized protein LOC107161606 [Diuraphis noxia]	Extracellular	253		Yes
XP_015367942	PREDICTED: venom serine protease Bi-VSP-like [Diuraphis noxia]	Extracellular	329		Yes
XP_001948541	protein Wnt-2 [Acyrthosiphon pisum]	Extracellular	372		Yes
XP_015368083	PREDICTED: uncharacterized protein LOC107164689 isoform X1 [Diuraphis noxia]	Extracellular	386		Yes
XP_001951977	alpha-N-acetylgalactosaminidase [Acyrthosiphon pisum]	Extracellular	424		Yes
XP_015374204	PREDICTED: uncharacterized protein LOC107169085 isoform X1 [Diuraphis noxia]	Extracellular	707		Yes
KAF0759311	sphingomyelin phosphodiesterase [Aphis craccivora]	Extracellular	730		Yes
XP_015370887	PREDICTED: uncharacterized protein LOC107166641 [Diuraphis noxia]	Extracellular	857		Yes
XP_015372521	PREDICTED: general transcriptional corepressor trfA-like [Diuraphis noxia]	Extracellular	889		Yes
XP_015364755	PREDICTED: beta-galactosidase-like [Diuraphis noxia]	Extracellular	924		Yes
XP_015368516	PREDICTED: probable chitinase 3 [Diuraphis noxia]	Extracellular	998		Yes
XP_015367409	PREDICTED: low-density lipoprotein receptor-related protein 6-like [Diuraphis noxia]	Extracellular	146		Yes
XP_001951592	uncharacterized protein LOC100163076 [Acyrthosiphon pisum]	Extracellular	173		Yes
XP_015366295	PREDICTED: spidroin-2-like [Diuraphis noxia]	Extracellular	273		Yes
XP_015367744	PREDICTED: uncharacterized protein LOC107164431 isoform X1 [Diuraphis noxia]	Plastid	170		Yes
XP_015369475	PREDICTED: uncharacterized protein LOC107165649 [Diuraphis noxia]	Plastid	189		Yes
XP_001948392	abhydrolase domain-containing protein 2 [Acyrthosiphon pisum]	Plastid	177		Yes
XP_015371245	PREDICTED: probable cytochrome P450 6a13 [Diuraphis noxia]	Endoplasmic reticulum	499		Yes
WP_075433619	UDP-N-acetylglucosamine 1-carboxyvinyltransferase [Buchnera aphidicola]	Cytoplasm	259		No
XP_015373613	PREDICTED: protein D3-like [Diuraphis noxia]	Lysosome/Vacuole	205		Yes
XP_003242289	uncharacterized protein LOC100574813 [Acyrthosiphon pisum]	Mitochondrion	271		Yes
XP_015370340	PREDICTED: uncharacterized protein LOC107166265 [Diuraphis noxia]	Endoplasmic reticulum	354		Yes
XP_022170376	eukaryotic translation initiation factor 4 gamma-like isoform X3 [Myzus persicae]	Nucleus	348		Yes
XP_015363629	PREDICTED: KDEL motif-containing protein 1-like [Diuraphis noxia]	Endoplasmic reticulum	497		Yes
XP_001944525	uncharacterized protein LOC100159902 isoform X1 [Acyrthosiphon pisum]	Cell membrane	325		Yes
XP_015378215	PREDICTED: endonuclease G, mitochondrial [Diuraphis noxia]	Mitochondrion	296		Yes
XP_015367252	PREDICTED: uncharacterized protein LOC107164082 isoform X1 [Diuraphis noxia]	Extracellular	80		Yes
XP_015371976	PREDICTED: uncharacterized protein LOC107167447 [Diuraphis noxia]	Endoplasmic reticulum	342		Yes
XP_015365780	PREDICTED: cathepsin B-like cysteine proteinase 4 [Diuraphis noxia]	Lysosome/Vacuole	344		Yes
XP_034237053	putative tricarboxylate transport protein, mitochondrial [Thrips palmi]	Mitochondrion	199		Yes
XP_022175927	myosin-2-like [Myzus persicae]	Endoplasmic reticulum	489		Yes
XP_022178717	uncharacterized protein LOC111039487 isoform X1 [Myzus persicae]	Mitochondrion	439		Yes
XP_015365781	PREDICTED: peptidyl-prolyl cis-trans isomerase FKBP2 [Diuraphis noxia]	Endoplasmic reticulum	231		Yes
XP_025202170	max-like protein X isoform X2 [Melanaphis sacchari]	Nucleus	189		Yes
XP_015370025	PREDICTED: MIP18 family protein CG30152 [Diuraphis noxia]	Cytoplasm	160		Yes
WP_015060118	replication-associated protein [Buchnera aphidicola]	Mitochondrion	70		No
KAE9536501	hypothetical protein AGLY_007290 [Aphis glycines]	Extracellular	292		Yes
XP_015365578	PREDICTED: stromal cell-derived factor 2-like [Diuraphis noxia]	Endoplasmic reticulum	221		Yes
XP_015371589	PREDICTED: cathepsin B-like cysteine proteinase 4 isoform X2 [Diuraphis noxia]	Lysosome/Vacuole	340		Yes
KAE9535578	hypothetical protein AGLY_007479 [Aphis glycines]	Nucleus	112		Yes
XP_015363895	PREDICTED: ER membrane protein complex subunit 10 [Diuraphis noxia]	Endoplasmic reticulum	216		Yes
XP_015366552	PREDICTED: coiled-coil domain-containing protein 47 [Diuraphis noxia]	Endoplasmic reticulum	449		Yes
XP_015364087	PREDICTED: zinc metalloproteinase nas-13-like [Diuraphis noxia]	Lysosome/Vacuole	313		Yes
XP_015363225	PREDICTED: dnaJ homolog subfamily B member 11 [Diuraphis noxia]	Endoplasmic reticulum	357		Yes
XP_015366663	PREDICTED: gelsolin-like [Diuraphis noxia]	Endoplasmic reticulum	394		Yes
XP_015377479	PREDICTED: mitochondrial cardiolipin hydrolase-like [Diuraphis noxia]	Endoplasmic reticulum	195		Yes
XP_015369517	PREDICTED: uncharacterized protein LOC107165679 [Diuraphis noxia]	Cytoplasm	234		Yes
XP_034240439	cathepsin L1-like [Thrips palmi]	Lysosome/Vacuole	447		Yes
XP_022162095	uncharacterized protein LOC111027904 [Myzus persicae]	Cell membrane	172		Yes
XP_015364258	PREDICTED: transcriptional regulatory protein AlgP-like [Diuraphis noxia]	Cytoplasm	439		Yes
XP_015372532	PREDICTED: COX assembly mitochondrial protein homolog [Diuraphis noxia]	Mitochondrion	137		Yes
XP_015363436	PREDICTED: calumenin-A-like [Diuraphis noxia]	Endoplasmic reticulum	309		Yes
XP_015370235	PREDICTED: microsomal triglyceride transfer protein large subunit [Diuraphis noxia]	Endoplasmic reticulum	607		Yes
XP_015369207	PREDICTED: multiple coagulation factor deficiency protein 2 homolog [Diuraphis noxia]	Endoplasmic reticulum	165		Yes
XP_015369020	PREDICTED: uncharacterized protein LOC107165345 isoform X1 [Diuraphis noxia]	Endoplasmic reticulum	349		Yes
XP_015368196	PREDICTED: uncharacterized protein LOC107164764 [Diuraphis noxia]	Cell membrane	235		Yes
XP_015372337	PREDICTED: E3 ubiquitin-protein ligase RNF168-like [Diuraphis noxia]	Cytoplasm	382		Yes
XP_034253796	cathepsin L-like isoform X1 [Thrips palmi]	Lysosome/Vacuole	338		Yes
XP_015378140	PREDICTED: N-acetylglucosaminyl-phosphatidylinositol de-N-acetylase, partial [Diuraphis noxia]	Endoplasmic reticulum	122		Yes
XP_015364774	PREDICTED: uncharacterized protein LOC107162408 [Diuraphis noxia]	Cytoplasm	485		Yes
XP_015368571	PREDICTED: mitochondrial cardiolipin hydrolase-like isoform X2 [Diuraphis noxia]	Mitochondrion	204		Yes
XP_015366046	PREDICTED: protein takeout-like [Diuraphis noxia]	Endoplasmic reticulum	261		Yes
XP_022173305	protein disulfide-isomerase [Myzus persicae]	Endoplasmic reticulum	505		Yes
XP_015367337	PREDICTED: double-stranded RNA-binding protein Staufen homolog 2 isoform X1 [Diuraphis noxia]	Cytoplasm	645		Yes
XP_015378872	PREDICTED: endoplasmic reticulum lectin 1 isoform X1 [Diuraphis noxia]	Endoplasmic reticulum	539		Yes
XP_015371201	PREDICTED: uncharacterized protein LOC107166877 [Diuraphis noxia]	Mitochondrion	126		Yes
XP_001949024	dnaJ homolog subfamily C member 3 [Acyrthosiphon pisum]	Endoplasmic reticulum	489		Yes
XP_015379675	PREDICTED: cathepsin L1 [Diuraphis noxia]	Lysosome/Vacuole	340		Yes
KAF0715989	Uncharacterized protein FWK35_00037045 [Aphis craccivora]	Cytoplasm	117		Yes
XP_015379492	PREDICTED: calreticulin [Diuraphis noxia]	Endoplasmic reticulum	399		No
XP_034241601	uncharacterized protein LOC117645473 [Thrips palmi]	Extracellular	268		No
XP_015365718	PREDICTED: gamma-glutamyl hydrolase B-like [Diuraphis noxia]	Endoplasmic reticulum	314		Yes
XP_015371071	PREDICTED: heat shock 70 kDa protein cognate 3 [Diuraphis noxia]	Endoplasmic reticulum	659		Yes
XP_015370328	PREDICTED: uncharacterized protein LOC107166254 [Diuraphis noxia]	Mitochondrion	341		Yes
XP_015368151	PREDICTED: protein disulfide-isomerase A3 [Diuraphis noxia]	Endoplasmic reticulum	497		Yes
XP_015379617	PREDICTED: cathepsin B-like [Diuraphis noxia]	Lysosome/Vacuole	335		Yes
XP_015370793	PREDICTED: protein l(2)37Cc [Diuraphis noxia]	Mitochondrion	273		Yes
XP_015379680	PREDICTED: endoplasmin homolog [Diuraphis noxia]	Endoplasmic reticulum	788		Yes
XP_015366278	PREDICTED: uncharacterized protein LOC107163387 [Diuraphis noxia]	Cell membrane	182		Yes
XP_015375791	PREDICTED: uncharacterized protein LOC107170239 [Diuraphis noxia]	Endoplasmic reticulum	561		Yes
XP_022172489	cellular tumor antigen p53-like isoform X1 [Myzus persicae]	Nucleus	362		Yes
XP_029346654	uncharacterized protein LOC100574966 isoform X2 [Acyrthosiphon pisum]	Nucleus	115		Yes
XP_034237225	60S acidic ribosomal protein P2 [Thrips palmi]	Cytoplasm	109		Yes
XP_015367299	PREDICTED: uncharacterized protein LOC107164117 [Diuraphis noxia]	Mitochondrion	94		Yes
XP_015365677	PREDICTED: flavin reductase (NADPH) [Diuraphis noxia]	Cytoplasm	186		Yes
XP_015378300	PREDICTED: uncharacterized protein LOC107172522, partial [Diuraphis noxia]	Mitochondrion	422		Yes
XP_034247195	peptidyl-prolyl cis-trans isomerase B [Thrips palmi]	Endoplasmic reticulum	214		Yes
XP_015365247	PREDICTED: uncharacterized protein LOC107162747 [Diuraphis noxia]	Golgi apparatus	319		Yes
XP_015365212	PREDICTED: lachesin isoform X1 [Diuraphis noxia]	Cell membrane	424		Yes
XP_015374834	PREDICTED: prostatic acid phosphatase-like [Diuraphis noxia]	Golgi apparatus	402		Yes
XP_015373648	PREDICTED: uncharacterized protein LOC107168676 [Diuraphis noxia]	Mitochondrion	557		Yes
XP_022181126	senecionine N-oxygenase-like [Myzus persicae]	Cytoplasm	414		Yes
