# Supplementary material for: Whole-body transcriptome mining for candidate effectors from Diuraphis noxia
Source: BMC Genomics. 2022 Jul 7;23:493. doi: 10.1186/s12864-022-08712-4 (PMC9264610; doi:10.1186/s12864-022-08712-4)
Supplement: Supplementary file 3 — Additional file 3. [file 12864_2022_8712_MOESM3_ESM.xlsx]

## Sheet: Sheet1
Additional file 3-Table S2: D. noxia transcripts orthologous to those expressed in the head transcriptome of three aphid species.
										ALL	Log2Fold > 2
			Total matches	533	Total matches	576	Total matches	560	TOTAL Body:	160	40
			Unique matches	13	Unique matches	10	Unique matches	10	TOTAL Head:	440	127
			M. cerasi		M. persicae		R. padi
Trinity Accession	Trinity accession sequence	ID	Accesion	Log2fold change Head vs. Body	Accesion	Log2fold change Head vs. Body	Accesion	Log2fold change Head vs. Body	Average Log2FoldChange
NP_001119628		vacuolar ATP synthase subunit G-like protein [Acyrthosiphon pisum]	Mca17543.t1-protein	0.215634	g8734.p1	-N/D-	g12898.t1_p	-0.345896	-0.0651307
NP_001119672		actin related protein 1 [Acyrthosiphon pisum]	---		g8617.p1	0.196911	g23086.t1_p	-0.322422	-0.0627553
NP_001155795		NADH dehydrogenase [ubiquinone] iron-sulfur protein 8, mitochondri [Acyrthosiphon pisum]	Mca20723.t1-protein	0.591091	g3104.p1	-N/D-	g25274.t1_p	0.854148	0.72262
NP_001155908		succinate dehydrogenase B [Acyrthosiphon pisum]	Mca14452.t1-protein	0.728393	g12427.p1	0.990823	g8937.t1_p	0.739425	0.819547
NP_001177327		tubulin beta-1 [Acyrthosiphon pisum]	Mca18266.t1-protein	-0.08671	g20218.p1	-N/D-	g15828.t1_p	-0.0843536	-0.0855318
TRINITY_DN1135_c0_g2	CGCTTCGGCGCCATAATTCCTATTTGTTTTAACGTGGCAATCGTGTGAATTCTAGCAAAACGGCAGTCGCCAAGTCGCTACTCGAAACGCTACACCGGAGCGTGGCGTTTTTCGATTGTTTAGTACGCCAGATTATCGAATCGATTGTCACGCACAGTTATCGCGTACGTTGGGAAATATAAACATTGTGCACGCGAAAAAGGCTGTCACCGATGTGCCACTTGAACGACGATCTGGTTAGGCAGACGCGTCGTCGTTCGCGGTCACGTTTCCTATAATAATAGTATAATATAATATTGGAGGAACATTGCAGACTTTCGGATCGTTTGAATATATAGGTTACCAAACTTTTGAAAACATTCAAATCCGTATGATAGTTCGTTGTTCCTGGCGATTCGT…	protein 5NUC-like	---		---		---
TRINITY_DN10793_c0_g1	TTACCACCTTTCTGCAAACCACATCTACACTTATTTAAACATTCATTCAAGTATCATTTTAAAGGAATACAATGAAAATAAGTCTATATTTGAGTTTACTTGTCTTGGCAATAGTCATAAAAATTGTAACAGCTGAGCTGAAACTACCACCTCAACAATATTGTGGTTCTAGATTGGCAGACATAATGCAAGTTGTATGTAAAAACAAGTATAATGGCCCACCAATTGGACAAAAAAGAAGTAAAATGGATTCAGATGTATGGGATTACAAGGACTTAGAAGACTACAACGCTATTGACTATCCATACCAATCTAGGCAAGAAGTTATGTCATATATGCCCACACGTATACTACGCACTTCTAAACGAACAATCATTGATGAATGCTGTCGCAGACCTT…	bombyxin C-1-like	---		---		g25666.t1_p	12.3348	12.3348
TRINITY_DN7331_c0_g1	GTTAGTACAGCGATAACTTAAATTTTTTTTACCTATACTTACACCAACAACATGATGAAATCTTTGACGAAATGTATCTACGTTATGTTTATAGGATTGAGCTGCTTGAGAAGAAGAGTATAACTCAATAACATTTTGTAATTTGCAGATTTATAAAGGGAACTATGGTCGTTACTATGATATGCTTCACGTAAAAAAAAAAATACGTAGGTTGTTATGTTTAATACATTTTTTATATAATTTATATAAATTCTATTTATCCGGAAATTCGGAATCACGCATTAGTACCTGAAATATACAAGATGCTTATATTTATCATGACGATCATCGTTTCCGTGGCCGTGGCCGACGAAAAGGGGACAGCAAAACAGGATAAACGTCAAATATCTTCGTACAATG…	adhesive plaque matrix protein-like	Mca06149.t1-protein	5.80585	g9035.p1	-N/D-	g25113.t1_p	6.30938	6.05761
TRINITY_DN730_c0_g1	TCAGTTGATTATTTCATTCAAAACAAATAACAATATGAAGAGAATACTGTTCGTGGCGTCCGTGGTCGGGTTGTGCGCCTTCGCTCTGGCAACCAAAACGCAGGACGAGAAGAAACCTGCAGCTGCGTCCGATGACGGCAAAAGTCAAGACCCCCGCCATGGTGGGAGAGATGAAAATGACTTCCATTATGGGTGTTCGGACACTACAAAAACGGATGAATCCAGCAGAATAGCATCAGTCGACCGACCCGATCCAAATTCCAACGACAATATGAAAGGAGTGTTCAACATAGTGTGCGTATTCGGTCTATGTGCCTACGCATTAGCGTCAGAAAATTCTGCTGAAAAATCGGCTGACAAAGCTGCCACTACTGCAGTAACCACCGACGACAGTAAAAG…	repetitive proline-rich cell wall protein 2-like	Mca21634.t1-protein	5.52312	---		---		5.52312
TRINITY_DN480_c0_g1	TAATACATTCGGGGTGTTATTGCATAAAGATACATTCAACAATTAATCATGGCTTCTTACACTCTAATGTGCTTGGCCTTCTTGACGATTTTAATCAGTCATCCAATTATCGGAGCTCAAGTATACGAACAACCGGAATTCAAATCATCTCGTTCTGTTGAATCAAATAATGGTGTAAAAGTAAAAAGTACTGTCTTAATTAAACAATTTAGTATGGGAGGCGGCGGTCATATTTCTGGTTCTGCCAATGGCTTTGGTCATGGACAAGCTGGAGCTACAAGCATCGGTAGTGGTTCATCTCATGGATTTGTCCAAGGACAAGGTTTCAATAGTGCATCTAATAACGGTGCAGGTACCTTAGAAGCAAACAATAATGGAGGATTTTGGAATGGAGCAGCT…	glycine-rich cell wall structural protein-like	Mca23910.t1-protein	5.3448	---		---		5.3448
TRINITY_DN36820_c0_g1	AAAACGCCATTTACATTTGTTTCGTCGACTTTAATTTACGTACCTATTCGAAATAACCATATAGAATTGAACAATGATTCGGAGCTTTGTGGTTTTAATAGCTGTATCTACTTTTTCTCGTTTCAATTGCAAAACTGTTATTCATAAGGCTGAGGGTCAAGATAGTGTCATAAGAAACAACCTTTCGCTACAGATGCAGAACGAAACAACAGCTAATCTCGAAACTGACAATCCAGCAATTACCAATGATGATAAGGTTGTTACGTCACAGAACAAGACTACGAAATTTCAAAAAAACATTACGTCCTCCACGGCCCAGAGAAATGAGTCAGCTGTCGTCGAACACGATAATTCAAGAATTAATCGGAAACTCAAGACCCGCCAAGTCCCGGCAGATGT…	PREDICTED: uncharacterized protein LOC107168144	Mca06839.t1-protein	5.28089	---		---		5.28089
TRINITY_DN555_c0_g1	AGGGAAAAAGAAGAACATGACACGCCAGCAATATATAAGGACCTACCGTTTGCCGATGTCAAATCATTCGTTTCGCATCCCTCGGTCCAAGTGGTCCAAACCATAAAAGTTTTGTTCGTTATTAGCAGTACCTACCGATAGTAAAATAATTACCTATATCCGTTTTTATTCGCGTCCAATTTACGAGACAAACGAACGACTCGTTTAACAACAACTCATCGGCAACTATATACATCGTACAAAATGGCATTTTGCAAATTAACGTTTTGTTTTGCCTTGCTCATTGTGTCGGTCTTCGCCGAAAAGGATGCACCGAAAACGGCCACCGAAAACGAGAGGGTGAAGAAAGCTGTAATAATCCCACCACCTGCTTCAGTGGCTGCCGCTTACGGATACTAC…	prisilkin-39-like	Mca05071.t1-protein	4.96629	g1919.p1	-N/D-	g16502.t1_p	5.24616	5.10622
TRINITY_DN2361_c0_g1	GTTTATAAAAATTTTATAATTATTCATTATTGTTCATGATTGGGGAGTCGGAAGGCCGTACACGGAACGCTCGCGAGTAGCGGCACACGCTTTTGTCCGGCCGCTCCAGTGCCACGAGCGCTGCGTATATATATAACACTGGAGACCAAACGATCCACAACACTCGCACGCTTCCGGCCGTTTAAGTGACAACCCCCGTCGTCTCCGTCGTTCGCTCTATTGCATTCCGACGCACGCACACGTCTGCGCCCCGTCTTCCTAGGGTGTACTATACGACGTTCCACGACAACCGGCCATCTCGTTCACGTGAAGACCGAACCGGACGCGTCCCGCAAATCTCAGAGAAGCGCACACCGCGCCACCACGTGTCCACGACGACGATGACCGCTGAGAAATTAA…	glycine-rich cell wall structural protein-like	Mca11860.t1-protein	5.16015	g19967.p1	-N/D-	g25375.t1_p	4.99286	5.07651
TRINITY_DN24533_c0_g1	CCGATCTGACCATATCACCATATTACATATAAAAGACCGAAAGTCACACTAAAAGTTAGTAGTTACAATTTACGATCGGTTTGGACATCATTGAAACTGTACGAGAAAGTCTTCATCATGAACTCTTCGTTTTTCGTAGCTTTGGCATTATTAGTAGCTGTGGTGATAGCAGACAACACAGACAACACCAGAAATAAAAAAGAAGTTATTTACAATCCTTATGGGCAAATCACAGATGCTAACAAGATTTTAGCTACAACCGGATACAATAATTACAACAACTATCAACAACTGCCGTACAACAACAATTATTATTATCAACCGGCGGCGTATTTGGCGTACAACCACCAATACTACCAACAACAACAGCCGTACCAGCGTGTCGGTGGCTATCCGTAC…	component of gems 1-like	Mca01881.t1-protein	5.23912	g3264.p1	-N/D-	g14347.t1_p	4.80511	5.02211
TRINITY_DN20739_c0_g2	GAAATATACATGCATACTTATATACACGCAGACACACCAAAAAGTACTTATTTGTGTAGATGCAAAGAAATGTTTAAGTAGTAACTTATTTAAGAACTACCAACATTTGGATCAGGATGAAGGCTTGGGTTTTGATTTTTATTATCTTCTTCTTTTTCTCTATACTCTCAAAAAATTCTTGTCAAGTGCCAACCGACCCTAGAACCGACTCCCTAAGTCCCATAATTATACTGCCTTCCAAGTCTGGGATCTCATACGAATCGCTTCATTATCCAGTGCCCGCAGATCAGCAGTATCAAGCAATACCACTAGTGATAAACACGGGGAAAATACCTTTGATAAATCACGCAATCCAAGCGCCGATACAATACTTTGTACCCAATAGCGAAAACCGACGAG…	PREDICTED: uncharacterized protein LOC107167976	Mca02893.t1-protein	-N/D-	g6434.p1	-N/D-	g24567.t1_p	4.97463	4.97463
TRINITY_DN19447_c0_g1	TAAGCTTGCAGCACACGTTTTTAGCCCGTCAATACGACAAGACGTGGCGATAAATTTTACTTTTAAAATATATCCACGCGTGCCTAAGATTCCAAACGAGTAGTCTCGAGAGCTGTACGATGTGTGTGCGATTACGGTGATCGCAGCTCGAGAATGCATCGGAGCATTATGTAGAAAAAATAAATATATACATAAAAGTTTCGAGTTCTTTAATCGTTTCTGTCATCGAGATTACCTTTACCTATATTTTTCAAACATCGTGATAGTATACTGCGGCTTTTACGTCCACTTCCGGTTGGTTTTCCTATATTGTCGATCCTCGAGATGCGTACGTTCAGCGCTTATGTCGTGTCGTTGTTCCACGTGTTCACCGTCACCGACGCTGGCTCTTTTCTCAAC…	PAN/Apple domain	Mca09936.t1-protein	5.77167	g18185.p1	-N/D-	g14163.t1_p	3.8004	4.78604
TRINITY_DN47679_c0_g1	TTCAACGTGAAATATATAATACAACTTACTCACACGTATCGTTCAAAATTTAATTTTTAACATTTCCGTGTCATAAATGACATATTTGTATATGTCATTTAACGATAATATGAAATCCTGGTGGCTTTTAACTCAGGTTTTATTCTCTATCTCGCTGAGTACTGGACATGGTGCTGCAATTGGTAAAGAACTTTGTAACTGCCAACCTACATTAATTAGAACACCAAAAATACTAATTCAAAAACCCGCTCAGCAAGTCGTCTGTACTAAAATACCTAGCGCTCAAGCATACACACCAATAAAAAATGCTTGCACTTGTGTAAGCACACGGGTGATGCCGGCCCCAGTGGCTAGAGTGGAATGCAACTTGATGGCCACAACACCACCGATTCAAGTTGC…	PREDICTED: uncharacterized protein LOC107164316	Mca15872.t1-protein	4.76625	---		g10889.t1_p	-N/D-	4.76625
TRINITY_DN3027_c0_g1	CGAAATCACCATGCAATTTCAAGTAAGTCTAAAATCATATCTTTTTTAAATCTATGTCATCAACACGAATTCTACGACAGTCGACATCACACCTATAGGTAGTTAATAATATATATTATTTTATAATATACCTCAACTGCGGTACGCGCTGCAGAGTATTGACAATGTGTAGACTGATTTCCATCATGTGAATTTTTTTAAGATCATCTTGATACACTATGTACTTTTCAACGTTTAATATTTATTCGGTACCATTTTAATTTCTCCATAATTTCATTGGTAAACGCCGTCTTCAATCATACATCTGCACATTCTGCATTATATTCACCAGACACTCAAAAACTAACTTACCAACGAAATCACCATGCAATTTCAAGCATCATTCGCTCTGCTCGCCAT…	testis-specific gene A8 protein-like	Mca01376.t1-protein	7.87864	---		g400.t1_p	0.853789	4.36622
TRINITY_DN690_c0_g1	CACCTGCCATACAAGACTAATTAAATGTAAAACATTTATTTGTAATTCGTAACCCGAGTTCACATCGACAATCACGGATTGAAAATTTCACATCAGTCGTAGACGACGCAAAAAGAAAACACGAAAACAGAAATGGCTTCATTCAAGTATTTAATATTCGTCGCCATGGTCGCCCTCAGCGTGTACTCCGCTGTCGCCGAAGAAGCGCCAAAACCCGAAGAACAAATGGTCGCTGAAGCTTCCAGAGTAAAGAAATACGCTTACATCGGCGGTTCGCCTTTGGCCTATTCCTCTTCAGTATACCCGTACAGCGCTTACTCGGCTTACCCGTACAGCACGTACTCGGCTTACCCGTACAGCACGTACTCGGCTTACCCGTACAGCACGTACTCGGCTTAC…	adhesive plaque matrix protein-like	Mca05072.t1-protein	4.25169	g1920.p1	-N/D-	---		4.25169
TRINITY_DN37223_c0_g1	GCAAGCGTTATAAATATGAACGGGACACACGGTTCAACTGTCAGTAGTGATCGGTCGTCGATCGCGAGCGCTACCGCCTGCTGCAGACTCGACACCAATAATATTACATTTTACGTCCTATAATATTGTCGTTTTGGATAGTTCGTATCATACATACATGAGGCGTGTGTACATCATAATATCATAGTTGGTTGGTCGCGCGTATACAGTCGACATGGGGCCCACCAAGCTGTTGGTGTATTTCGCGCTGTGCTTCGCGATATTCGCGAGGTCCGGTTATTCGCGCAAGATACCCGTCGAACCAGCGGACGAAGTCGTCGCGATGATCACCTCGCCGATGACGGTCACCGCCACCGCCATTACTGCCACGTCGGCGGCGGTAGGCGACGACCCCAAGGC…	histidine-rich glycoprotein-like	Mca03604.t1-protein	3.42767	g2260.p1	-N/D-	g7680.t1_p	4.69372	4.06069
TRINITY_DN3759_c0_g1	AGTTAACGTGTGGCAGCCGTAGGTTAACTTACCTCGCAGAGCGTGTATGAGCAACAGGTGAGAAGAATACGTCAAAACTGAAGAACACAAAATGCATAAGCTCTTTGTTCAAGTATATGTTTTTGTGTTGATCATTTGGGCTGTGGAAAAGTCTGATTGCAAACAAGGAGCGGCGTGTTTAAATTATGGCCATTCGTGTTGGGGAGCTCATGGCAAACGCAATGTGGGCGGGACAAACGACATAGACACTTTCTTAAGATATCGGATGGCCCTTCTTAAGAAATCGGGACGCAGAGATTCATATATAGATCCAAATACAGACCAATCTCAAGAAGATATTCCGAACTATTACAACATTTTCAAACATTATTCAAAAATAAATTCGATGAAAACAAACAA…	neuropeptide CCHamide-1 isoform X3	Mca09463.t1-protein	4.14114	g2149.p1	-N/D-	g7727.t1_p	3.8233	3.98222
TRINITY_DN29100_c0_g1	TGTTACAGTTTTTTCACAGGAGGCGTGTCTTCAACAGGTGGTATACTCGGGCTTTAAGAGCTTTCCGCAGACACACAGAAGCCAGTCGTCAAAATCAAACTGACCGGAGCTTTGTTGTGCACATACATACAGACTAAAACTGTTATTGAAAAAGACGATTGGTGTAGTGGTTTGGCCCAAAGGCATTAACCACTATGACACTACAGTGGGTCTTATTACTAGTATTAGTAACCACTTTAATAGCGGCTGAAAAGGGTTCGTACGAGGAAACTGGTAATGACTTGCTAAGATGGTTGGATAACAGTGGAAGAGGGTTTGGTACATGGAAATCTCCTCAAGAAGATGAAGATGAAGAATTAGAATATCCGGCGAATATATTTAAAAATGAAAACAGAAAAC…	PREDICTED: uncharacterized protein LOC107165996	Mca11838.t1-protein	4.27897	g9775.p1	-N/D-	g1039.t1_p	3.56726	3.92312
TRINITY_DN1433_c0_g1	CAGATAAACGCAAACACGCACACGGACACACAAGACATATCTTGTATCTGCGGCGGGCACCCGAAACACGGTGCGTGGAACCGCAATCCATAAAGTCCAGGGTTATCCATATGGGTGGGGTCGCCGGTCGAATCGAGTATATAAGCCGGATCCGTAAAACTCTTCTGCACAACGAATCCGTCTCCTCATCACTGCAGATAATTTAATTCTACAGTTGACACATAACAAATCGCAAATCACCATGAATACCTTCGTCAAACCATGAATACCTTCGTCAAAGTGAGTGCTTATATACTATATTGCAATACATCATACAGTCACTATATTGTAGACACTCGGGCACTTATAGACACGTATTTGAACGTCTATAAATATATCGATCTTAATATATTTTATAAG…	keratin-associated protein 21-1-like	Mca09787.t1-protein	4.62876	g408.p1	-N/D-	g17715.t1_p	3.16951	3.89913
TRINITY_DN2183_c0_g1	GGAAAGGTACATTATGAGGTTACAAGTATTGTATATATGCCTGTTGACATTTGTCAACAACGTTTGGTGCCACGATGAAGTTCATGTTAAGAATGGTAACCACACCACCATAACTAAAGAATCAAATACAAGAAAACGAGGTATCGGTCATTACAATCCGATGGGGTGGGGTGCCCATGGAGTTGGTTCGTATGGAGTGCCCACCACGCCGGTACAAGGATACGGAGTATCTACGATGCCGGTGCAAGGATATGGAGTGTCTGCTGTGCCGGTGCAGGGATACGCGGTGGTACAGCAAACTGAACGACCAGTACCATATCCGGTGCCGTATCCGGTGACATACGACCGACCGGTTCCGTATCCGGTGTCATACGATCGGCCGGTACCGTACCCTGTGCA…	skin secretory protein xP2-like	Mca24130.t1-protein	5.47901	g8942.p1	-N/D-	g5138.t1_p	2.1824	3.83071
TRINITY_DN2375_c0_g1	CAATAGCACCAATCCCACGTGACTTTTTTTCCGGTTATATCATCGTTGTCCCCTTCTATCTAACAGGAGAACATTTTAACACTCTCTTTTCCACGACGACGGCGATGTCTAAAATACCCACAACCAACGGAGCTCACTAATCTTATGTAAGTCAAACCGTGTATACCGATTTCGCTCGCTAGACGGACTGACGCTCCAAAGACGACCAAAATCAAATGACGAGAATTAATAACGGGCCGCTTTTGGTGGCATTATTCGTGTTGGTTGCGTCGACAGGCGTCACTTTTGCCGACGACGACAAATGGGTATGGGGCAGGTCAAACGACCAATCAAAGGCTGACTCGAGGATCGGTTCCTCATCTGATGAGGTTATCCGAATAGCTAAACCATTATTGCGCA…	basic proline-rich protein-like	Mca10687.t1-protein	4.00736	g3844.p1	-N/D-	g7933.t1_p	3.63305	3.8202
TRINITY_DN10344_c0_g2	CACAATGATGTTCCAGTGGATCGCAGTTCTTCTGATCGTCGGATCCAGCGCGTCAACCGCGTTCATACAGTCTACTAACCAGCAATCCAACTATCAATCGCAATCTAGTTACAGTAGCAGTTCGTCACATAATGGTGGTCATTCATACAGTTACGTCAGCAAATCAGCCCACGGCCCAGGTTATAGTTATAGTTACAGTCACTCAAATGGCGGATCACCATTATTCTTACCTGAATACGCTTCTGGATATCATTCATACACCCCTCTATTTATTCCATCAATCGATTTTGATCTAGACTTTGATTTGGATGATGACCTAGATACTGATCTAGACTTCTATATTGATACTGACTTGGATTTAGACATAGATTTGGATTTTCCAGGCATTGAATACGGACT…	uncharacterized protein LOC111036304	Mca01883.t1-protein	4.80069	g3266.p1	-N/D-	g14345.t1_p	2.6619	3.73129
TRINITY_DN6398_c0_g1	CCGGAGGGCAGTTACACTTTCAGGTGAGCCGCCGTGGTTTTACCGTGTTTTAGACCTAATCAGTAACCTATATTATATACCTTGGTACTACATCATGTACCGCGCATAACCACGCTATAGGTACAATAACAGTGTTTTACACGCACATTAAGTTATATAATTAAATTGTAATATACTCGTCATCGGGTGCTCGGCTTATATGTCTCGTTATATTTTGCCGATGATGCAGATCACTGCAGGAGGAGTAGGCAAAACGGGGGAGATTGTAGTGGTCATAAAATGTTTATAAACGACCGTTTCGGCCATCTAAAAATCAGTATTGATCCTACGAGCTCGTCCGACAGACACCATCATCATAATATATTATACCGATATAATACCTATCACAACAACCTTCAT…	endocuticle structural glycoprotein SgAbd-9-like	Mca16553.t1-protein	4.41331	g5042.p1	-N/D-	g5241.t1_p	2.97235	3.69283
TRINITY_DN29633_c0_g1	CGTCTCAAACTCGAGGTTACTGCAAACAACTGTTTATTGATGAATGATTCATTGCGTTGTCAACTACATTGTTCTGCTAGAATAAATACACTTAACTGCCTTCGGTCGCTAATATCTTTCAACTGACAGAACACTGAAGCAAACCGAGTTGTCTCTGTGAAGTAAAATGGAACATTTATGTATCACAAACGTAGTGTTTGCAATTGTAATGGCATTGTTGGTAGTACAGTCATCCACACGACCACAACCAGATGATCTAGAGGAAATTAAAAAGCAACTGTACAATGCATGTGCTGGAAAGTTTCCAATTACAGAAGAAATAAAGAACAATCTTAAAAACTCAGAATTTTCAGACGATCCAAATCTTAAATGTTTTTTAAGGTGTTGCTTTGATGAGCT…	odorant-binding protein 10	---		g13312.p1	-N/D-	g2085.t1_p	3.67888	3.67888
TRINITY_DN3176_c0_g1	GTTAAAGTTTATAGGCAGGAGGCGGGTAAAGCCTGTACGAGTATAAATATATAGACGAAACAGGTGCACTATTATACGCATAACTACACTCGTCAAAGAATCGTTTGGAACATATTATAGGTTGTGGAGGTACACGAGTCCGTATTTCGTCACGTATCCTCTATTGTGCGACCATAATATATTATTCTATCGTTATTATTATTTTAAAGCACGCAGAGTGCAGTTTAAAAACGTTCTCACACGGTCCCATTGAAAATCATCACGTGCGTGTATCGTGCATTATATCATTATTATAATGCTGTAGCGAATAGGAGTTCAAAAACCTTTTGTCGCCGGCACCACTATACAACAGAGGTCGCGACAAGTCGTACGCGGGGGCTTCGCCGACTAGTTTTTCGT…	protein obstructor-E-like	Mca03803.t1-protein	4.2482	g3978.p1	-N/D-	g8253.t1_p	2.90074	3.57447
TRINITY_DN556_c0_g1	TGTTGTAGTAGTAAATAATATTATTATGATTATTCTCTATATAATATATCTCCGAGTGGATGTTTTTAGTTCATTTACCGTCTACTCACGTATTGGTTCAGACACCTTAGATATCAGCTTTACCTGTAGTAGGTAATAGGCTATTGGTTAACTAATTTTCAAAATACAAATATGTGGCACTTTAGCTTGTGCTTAATATGTATCACGGTCGGCGTTTCTGCACAAATATCAAATGTCGATCAAGCCATGAAAAATCAACAAGTTGTACCTCACGTAATTCCAGATGCTCCAAAAGAAATTATACAAGTAAATTATTTGAGTGGCGCGGAAGCATTACTTGGCAATGAACTTACACCTACTCAAGTGAAAGACCAACCGTCAGTTAGTTGGAATGCTGAC…	protein D3-like	Mca21261.t1-protein	3.40947	g5599.p1	-N/D-	---		3.40947
TRINITY_DN3847_c0_g2	ATCATACAAATACCTGAAAATTCACACAATAGTCGCCAGACGATCGCCCACGAGTCCTAACAGTATGACGTACCTTTGCTTCATTGTCGTTTTCATAACAATCGCGTTCAGTGCAAATGCTGAACCTGCAAAATTGGATTGGTGGCAGACTGCTGTCATTTATCAAGTGTACCCAAGATCGTTTAAAGACAGCAACGGTGACGGCATTGGAGACCTCAAAGGTATAGAAGAAATGGCTGAACATTTTCAAGAAACAGGTATTGGAGCCATTTGGTTGTCACCAATATTCAAATCTCCGCTAGCTGATTTTGGTTACGACATTTCCGATTTTGTAAGCATCGATAGCACCTACGGAACAATGGAAGACTTTTTATCACTTCAGAGAAAACTTAAATCACT…	maltase 2-like	Mca00788.t1-protein	3.55358	g547.p1	-N/D-	g14094.t1_p	3.20942	3.3815
TRINITY_DN2588_c0_g1	TTTAATTCATTCGACAATAATAAAATAACTGGTGGTGCGACTACGTCCAACAGAATTAGCGCGACTGAAAAATCGTCCGCCATCATTCCGCGGGTTTCGACGGGAACTTGAACACGCACACGCCGTGACGACTACACACTCGTGACTTTCTTAAAAACGTTTTATAAACAAATGTTGATGATGCACCGCTGGACGACGACCGGTGGTGGCGAATCGTCATCGTCAGTGTTGCGGCTGTCGGCGATCGGCAAATGCTTGTTATTGTTGTGCTGGTGCTGCGCCGTAACAACTTGTATCGCGGACTCGGGAGACTTCGACGACTATCGTTTCGACGGCACCCTTTGCGAGTTTTACCAGCTCATCGAGCCCGGCAACAGGTCGTACTACTTGTACTCGCCC…	venom serine protease-like	Mca19546.t1-protein	2.97797	g6554.p1	-N/D-	g17757.t1_p	3.63861	3.30829
TRINITY_DN2070_c0_g2	AGTTGAAGTCGACCGGGTCGCAGTGTACGTACATCATAGACACCATAGTAATACAATAATAATAATATCTACCTATACAATACGTGCTAGGGTTATATTAATGTTGTTGTTGTAGTGCGAAGTCGCAATAATAATAATTAATAAAAATTATATTCTGGAAGAAAACCCGTTTTTACGACTTCATCGCCATGGCTGCTAAGCTGTTCTGCGTAGCGATGGCGGTCGCGTGCTGTGGGATGCCATCAGCAGCGCCGTTTCCTTTTGCACCGAAGCCCACCCCATCAGAAGCCGTAACGACCCCATCGACATCGCCGGCTGGATACGACTTCAGTCACCCTCATGTCGACACTCACTATCAGCAGCCGACCGAACATGACGACTCCAGCCATTACGTGAATC…	cuticle protein 7-like	Mca14704.t1-protein	2.69619	g17723.p1	3.40485	g2275.t1_p	3.60822	3.23642
TRINITY_DN3203_c0_g1	ATTTTTTATTTTTCTATCAGGGCAAACTTATTATTTTACAGTCCAACAGTAAACGTTCACTATAAGTTTTGTTGTACGGAAACCATTTTCACCACAAGATGAACATTAACTACGTACAAGGAATAGTTTTGATATTTCTTGCGTGTGTGTTACACACAAATTGTAAAAAAACTGAAAAATCAGACAAATTCTTGGAAAAAACTCCTTCCAAATCAAGTCATAAAGATGATAAAAAACCATTAGATGAAAACAAAAAAAACGTTGAAGTTGAAAATATGTTATTAAATATTGCAACTATAATACAAGATTGTATAGACAAAAAAACGATGAATAATAAAACGTTTAAAATGGAACTGGATGATTTGTATAACGATTTGGTAAAACCAAAAATAAAGAAAA…	PREDICTED: uncharacterized protein LOC107164442	---		g7213.p1	4.42961	g16865.t1_p	2.01019	3.2199
TRINITY_DN5268_c0_g1	CACTTGGGCGGATTTCGACAACTGTACGTTTTCGGCCGCGACCGCGTCGTGACAGGGGCGCGGGAGGTTGCGGCGATGCGATTGATTATTATTTATTTGTTTTCACGTGCGTTTGCAGGACGCATTATGGCCAGTCGTGGTTTGTCCGCAGGGTTCATAATAATATACCTAATATATTATCACTATTAACTTTTATCGTTGATGTGCACCGTAATGTCCTATTATAATAAATATGAAGCCGTCGTCACGAAAACACATCACTGAACAGAGTAGGATCACAATCGTAAGGATTAATAGAAATAACGACGTTTTCGTCTCTTCAACTGTCACACCATTTCTGGAGTTTTTTTTCCTATGCAAGTATCGTTTAAAATCGATGTTTCCCGCGAAACGATCGTC…	probable chitinase 10 isoform X2	Mca12177.t1-protein	2.66044	g9568.p2	-N/D-	g4248.t1_p	3.68205	3.17125
TRINITY_DN40440_c0_g1	GTACCATAACACGAACTCTACGAGTCTACAACCAGTTTCACTTGATTATTTTTCATATTATAAAACTGTTTAACATAAAATAATTTTTATTATTTTAAATCATTTTTGTGTACCTAAACATTTTGAGCAAAAGTAGTTTCGACAATATAAAAAAACATTCCTAATAAATCACAATCGTCACAATAGTACACTATTGTACATGATGAAGACGAATATCGATCAGAGGGGTCCGGCGATGTCGATAAGTTTGCAGCTTTTGGTCATTGGGATTTTCGTGTCAGCGTGTGCGGCGTACAGCGGGGACGAAGGATCGGTGGATTATTTCCGTGGCCATGGCGGAGACAGTAACAAACAGTTACCGGTCATATTGATGCACAAACAAGCGCTGCAGGAGGACGG…	cuticle protein 2-like	Mca05338.t1-protein	2.26544	g20095.p1	-N/D-	g5726.t1_p	4.0746	3.17002
TRINITY_DN2066_c0_g1	TCGGGTGGCGTGCGTATGCCAAAATCGCCGCGCTGGCGATACGGCACAGTCGCACGCGCCTTTGCACGCGAAATCCTTCGTCGTGGTCGTCGTCGCCGTCGCCGCCACCGCTCGCCGTCGACTTCAGTACCGTTTTCGCCGCCGGACAGAGTGGTCGTATGTAAGCGCCGCCGTCTCCTCTCAACACACGCGGACTATATAATATAAACACACACACACACATATATATGTATTACACAAGATAATAATAAAATAATATTATTATAGGATAAAATTAATATTTATTATTATATTATAGTCAGCGATCTCACGACGACGACGACGACGACAATAATATTATTAATATTATTATTATTATGAAATGCTCTCGGCCATCAGCATCACGTCATTCGTCACCGC…	uncharacterized protein LOC111027904	---		g5342.p1	-N/D-	g18234.t1_p	3.15493	3.15493
TRINITY_DN1870_c0_g1	AAGTTATGAATGATCTTCTGACCAGTGTGCACGTTTTATAGGATTGTTGATTATACATTATTTCAATTTTTCAAAAAAAAAAAATTATTATTATTATTATAATAATGCAAATTGCCGTTAGAACATTGTCGTTTTTTCTCATCGTCGTAATACTTGAGTCGACCGAATCTACTATGTACATGAAACATGGTCAATATTTGGAACCAGTTTTAGAGCCGATATCATCAACCGTCGAATCTATTCCCATATACAAACTGTCTCGTGGTTTCGAAACTGGTTCTGTCAAAGGATACATCGATAAAACTACATTGTTGACTGCAAAAAATATCAACAAGTTAAAAGAAGATGAACCACACAAAGAAGAAAATGCTAAAATCAAATCTCTGATAAATTAGTTAA…	Uncharacterized protein FWK35_00017405	Mca00079.t1-protein	3.9608	g11277.p1	-N/D-	g4762.t1_p	2.33582	3.14831
TRINITY_DN29746_c0_g1	CTCTCTTGATATCCATCCTTTTAAAAGCTGGTCTTGTAGTGGTGATTACTGTAGCCGTAGGGATCCCAACGCAATAATACAGCATGGTAAAAATTGGTTTACCCTGGTTGTTTCTGGTTCTAATGAAACTCACTAACCGAGAAATCAAGTCCGATGAGATTATATCCTTTCAAGAAGTGTATGATATATGTCAAGTAGAACCTAACACCGATATATGCGATCTACTGGAAAAATCTTCAAGTCTAGTTGACCTAAACAAATTGGATTCACCAGAAAAACGCCGACAGAAGACAGTGTTTTCTAGTTGGGGTGGAAAAAGACAAAGCACTTATCCGTATGGGGGAAAACGTCCTGCGTTTTCCAGCTGGGGAGGAAAACGAGCTTCGGATAAACACGGTC…	nucleolar protein dao-5-like	Mca12376.t1-protein	1.83473	g4975.p1	-N/D-	g585.t1_p	4.40725	3.12099
TRINITY_DN3334_c0_g3	ACAAATTTAATAGTAAATGTCTGCTTAATATGTTATAATTATATTTAAATAAAAATAACTACACATCATACTTATTATTATTGTTATTGTTCGACCGTCATCGGCTTATAAAGACTGCAGCAGCGGCCCAGTCGTGCCGGCACCTCCGATCACGCGATATACACTCTCTCAGACGATATAATATTTTTGATAATTTTATCACACGGAAACTGTTAATAATGAGATACCAACATATCGTTAAATAACAATAATAACGAATTTTACACGCGCTCGTCACACCGCCGACCGTAATATAATATTATATACTATAATATTACCACCGCCACAGATCGTAATATTTAATAAATTATATTATATATACGCGACAGTGACTTTAATACCGACGTAGGAAAAGCGAAT…	vacuolar protein sorting-associated protein 62	Mca17776.t1-protein	3.48519	g3498.p1	-N/D-	g26002.t1_p	2.72176	3.10347
TRINITY_DN178_c0_g3	GTGGCTTGCTCGATTGCGATTATCGGGCGGATGATTTGACGTATGAGTACGCGTGTTTTCAAAAATAGAGAAAACGGTCGCAAATGCAATAACACTACACTAATATTACGCCGCAAACGCGACTCACGCAGCGAAGCGAATAAAAAAAGTCTTATCATGTGCATCACATCCACAAAGTACGTGCGTGGTACTTACGAATCCGATATCAGTGCAATCGCTTCGTTTATTTATTTGATGTCACGGATTCCAGAAAATAATATTTGTCCAAACGAAGAAAAACATGAAGTTGTGTTATATTGTTACACGTTATTAAACACAAACGGATTTAGTGTTAGACGTCCAATAGTCTACCAGACAACGCGGTGAAAATCGAGATCTGGCAATCCAAACTTAAAATTC…	glucose dehydrogenase [FAD, quinone]-like	Mca13009.t1-protein	3.1021	---		---		3.1021
TRINITY_DN2265_c0_g1	CCCCTTCCGCGGGGGGGTCTCGCTGGGGGGCACCGCCGCCGCGCGTTGTACCCTCTCTCTCACCCCCCCGGCCGTATCCGTTTTGTTTCGCGTGTAGGTATTAATTTTCTTTATGTTTTTTTTCCCTTCCCTCTTCCCGTCCGCGCCCGTCGTTATACAATAATATGATATTCCCATTATTCTTCTTCGTCGACCGTGTTCGGCGTTTTTCCACCACGTTCCTCCGTCGCAGGCATATGCCTCCGCCGCTATTTAAGATCAAACCGTTCGGCTCTCGGGACGCAATTATTGGACCGCAGTGACTTGAAAGAGACGCTTGTTGTAGTTTGTACTCTTTCGAGAACCGCCGCCGTCCGTCTATTAAGTCCGCGTATCATTCGTCAGATTATTATTTTTATC…	hybrid sensor histidine kinase/response regulator	Mca07516.t1-protein	2.60565	g6424.p1	-N/D-	g22725.t1_p	3.59087	3.09826
TRINITY_DN37334_c0_g1	AAAAATTCCTATTGACATATTTGAATTCAATATCGTTAACGAGAAAAAGCCATGTCGCTCCATAACGTAATAGTCTTGGTTTCGTGTTTGTTAGCCTCAGCATCGGCTCTACAAAAACTCACAGAGTTATACAAATGGTCTTCGTTAGATTACACATTTGCTAGTGACGAACACAAAAGTTATGCTTTAGAACGAGGAGAATTCGTGCCGGAAAACAATTTACCAGTGGGAATCGAAGTATGGAAAAATAAGCTGTTCGTTACTGTTCCAAGATGGAGTAATGGAGTTCCTTCTACATTAAACTACATACCATTAGATGTGAGTTCGACTCAATCTCCAAAATTGACACCGTATCCAAATTGGGCATACAACAGAGAGGGTAACTGTGATGGTTTGACA…	protein yellow	Mca01756.t1-protein	2.51675	g356.p1	-N/D-	g15274.t1_p	3.64541	3.08108
TRINITY_DN21434_c0_g1	TATGGTGCACTTCACAAAATACCATGTTCGTAATACAATATATTTGTATTTTCCTTTATGTATGTCAAATGTCGAACTTTACTTATTCCAAAGTAATCGGAAGACCCAAACAAAGTTTGAGTGTAGATTTGCCAAAATGCTCATCAAATGATTGGATTTGTTTTGAAAGTAAAACCATGGACAATTCTTCAGTAATGGCGTATTTTAGTAAATATACTTACATTCTGTGGTCATATTATAACGAAGATGTGAAAAAAATGAATGATAGTGAAACGAATAGTATTTCCATTGAAATACAAAACGAAAAAAGACCAACAGATTATGATTATTATGATGAACCGGAACAAGAGTTTTCGAATGAAGATTCCACGAACAAAGTGAAAAGATCACTTGAACTGG…	protein PELPK1-like	Mca18636.t1-protein	3.72128	g7064.p1	-N/D-	g5503.t1_p	2.30767	3.01448
TRINITY_DN4494_c0_g1	GTCGTCGAGCGTGTTTGTACCCTTGCGCACGCGGTAGGGGCTGTTGATTCCGACGGGGACACGCACTTATATATATATATATATATACACATATAATATATGTATATATATAGACATTTTCATTTTATTTTCGAGTTATTATTCCCGTTTATCTGCGCCGCAACAAGTTTGTGTCTTCGCCGTCTTCGGGGCGCAGCAACAAGTCCTCAGATCGCACAAGTCATCGCCACCGCTATCACCTCCGTTGACACCGTTTCGCCACCGTCGTCTTCTTCCTGTATCGTATTCGTAATTTATTATAGCAACGTAACAATACAATATAAATCGCAGAGCCCGTACAGAAAAGACAGCGGAAAATCTCGAAATTCTTTGCAGAAACCGTTGTCAGTGGCTCAGTGC…	diuretic hormone 44	Mca13379.t1-protein	3.30549	g9517.p1	-N/D-	g23802.t1_p	2.68372	2.9946
TRINITY_DN1859_c0_g1	ATATTTTTATGTACTCTGAAATTGTAGTACCAAATTGTGCACCTGTCAAAGTGTCAATAGTCTTATACATTTTGTAACCTTTATAACGAATCTTACGTTAAGTACACTTGTACACAACTTAAATTATAATTTAATTCACTTCTGAAATTTCATTGATTGTATAGTATCTATAGTATCTTGAAACTTAACTTCCCTCTTCGGACAAAGTTTACCTCTACATCCTCCTCACACGAGATCTTGAAACCAGCTAAAGTGGATTACTCCCAAATTCAAAAATATTTAACATTCCATTTCAAAGTAATTGCGGTACATCTTTGTTTAATTGTTAACTATTATAGCGTACAATACTATTAATACTTATTTGTTTGTTTATAAGCTTCTGCACATGACAGTATGACA…	serine protease snake-like	Mca05787.t1-protein	2.27975	g12356.p1	4.69287	g12117.t1_p	1.98747	2.9867
TRINITY_DN6048_c0_g1	CATAAATAATCTTGATCACAAGAATAAACCATCTAACTGCCATTTCCAACGGAATTATTATTTATTTTTTTGTCTTCAACTATGTTCAAGCTGGTCTTCATAGCAATTATTTTGGAATTCGTATTAACGGTGCGGTGTGGTCCAATGCCGCGACAGCGAATAGACGGCGAGCAGAATCATAGACAAGAACAACAAAAATATGCAGTTGACCGCTTTACGACTGGACTGGTGGGGAATCCTATAATCCGCGAAAATTACCTCAACTGTTTTTTAGATAATGGGCCGTGCAGTCCGGAAGCTAATAATATTAAACGAATGGTTCCCGAAGCTATCCAAAATGAATGTGCACATTGCACTGAATTACAGAGAAAAGTGATTGAAAAAATGATGTGCTACCTA…	putative mediator of RNA polymerase II transcription subunit 26	Mca05374.t1-protein	2.51391	g9419.p1	-N/D-	g760.t1_p	3.4491	2.9815
TRINITY_DN2079_c0_g1	ACTCAGCGGTTTTCGTGAAAACAAACAACCGGTTGCACACACGCGTGTAGTGTAACGTCGTACCCACAAGTGTGGGTAGGTGGGTAAGTGTATGCTGCAGTAGCTGTAGTCGCGCACACACGATGTTTTCACGAACCATAGCGGCGAAAGAAAATTCTTGTCGACTGTAAACGTGCAGTTTCGAAGTCGCCGTCTGAGTCTACACGTCGACGATGCGTTTTCTGTGCATGCAGTGCGTCGTGATCCTGAGCGTTCTGGTGACCGTCCGGTGTTTCGTATCCACTCCTGAACCTCTGAAAGCGGCCTCCAACATACTACGTTGGGTGTTGGCCAACGACAATGACTGGACAACAATCCTCACCCAGAAACTGGATGTGAAAGAGGTGGACTTTGACACCA…	Uncharacterized protein FWK35_00033150	Mca14903.t1-protein	3.42678	g6784.p1	1.71909	g26529.t1_p	3.72711	2.95766
TRINITY_DN1335_c0_g1	GGCAGTGCAGGGTCTGCATCCGAACCAGAAGCTTCGATAGCTGCTAAAGAAGGAAATCCTACATCAACTAAGCAAATTCCCCATCAGCGCCGATCCGGCGAACATTGGCCGCTTTATAAATACCAAACTCCCGGCCAACCGAACATCAGTCGTGTACAGTCTGCAATCCAGAATAAAAACAAGAAACATTAGAAAATCGTCATCACAGTGAATCATATTCCGTGAAGTACCTACTGTTTATTTATTTTAGTGTCTCATCAAGACATAAGACATGAATTTGAAAATTTCTGTCATTTTGTTCGCAGTGGCGACGCTTCTCCAGCTATCTCACGGTATACCAACGCATCGTTATGCTAGACAGGCAACAGATTGGTCAGCTAAAATCAAAGAATACTTCAG…	flocculation protein FLO11-like	Mca25013.t1-protein	3.07379	g3861.p1	-N/D-	g18398.t1_p	2.82047	2.94713
TRINITY_DN13491_c0_g1	CGTAATTTTACAATAATACTGGTTCCGTGTTCTGAGCAAAAGAAAAGTTTGTTAAATTTTATGACATTTAACGACATAATAGTTGAGTTGTACGTTAATGTACCTGATATTTATTGTTAGACATTGATACATATAACCTAATTCAAGGACTAATCGAGTACTAATTAAAGGCATTTAATATATGATGTAGGTAAGTACTTATGGATGTCAAACAGACTTATATATACCTACAACTACGGGTGTTAGGGTGCCATTCTGATAATTCAATTTAATATTGTATAGACAAGACTGTGAGTTGATCAATACCCGGACTATAATATTATATTATCATTCGGTATTATTAATACGACGGATAATCACGTGAACAATTTTACACGGACAATAAATTGACGGCAAGGA…	PREDICTED: uncharacterized protein LOC107173768	Mca20140.t1-protein	2.91847	---		g24771.t1_p	-N/D-	2.91847
TRINITY_DN8893_c1_g2	AGTGGGAGTTGGATGGCTGTGGACAACAAATCACCTTCAAATGCATGATGATATTATACTGGTTTCAAACTGAAATTGTTTAGTTTTAAATCATATACATAGCTAGCATTATACTAGTATGACCAGAGAAAGAGAAGAAGAAGCTGCTAAATATAATTTATGAGAGAACGTCGCATTAAATAATTCAAAACATGGGAAGCTGTGCATATTATATGACATGTATACTATTTATATTTCACTTCTTTTCCACTAATGAAGCTACAGCCGAAAACAGGTTACCGTTCATCAGTAAAATTTACAAATGCGTGGACAATAAGTGCATAATAAGTGAATTTCAAGACGAAAATAAGGAAATCAACGATGTCAGTGAATCATTAGACGTTTGTCGGTTAACCTGTG…	chitooligosaccharidolytic beta-N-acetylglucosaminidase-like isoform X2	Mca16466.t1-protein	2.13229	g7646.p1	-0.04969	g3412.t1_p	6.65541	2.91267
TRINITY_DN29045_c0_g1	TATTACATGCTGTGTCGCCACGCCGTAGTTAGTTACTGTACGCCGTCATAATTTACAAAATTTTAATAATTATTGTGTACGGAGTTTATGTTAAAGAAGCTATTAATAATAATAATAAAAGTCTGTCCAGAACATATTTTACTCGCCAGTCGCTACCTGCCGACTGTTATATTTCTGGAGCCACCACTATGATTCAACGACTGTTGCACTTCTTGTGCATTCCGATCGTGCTCCAGTTTTTATCCTACCAATTAACTACCGCTGAACCCACTACCAACACTACTATCAATGCCACCGGAGTTAAATACTATTTTTATGACCACAACTATCAATTGATGGACGAAAAGAACTTAACAATTTCAAACAACAAATCGTTGATTGTATTTGTGCATGGATTTA…	lipase member H-like	---		g12051.p1	0.703896	g9446.t1_p	5.11397	2.90893
TRINITY_DN6465_c0_g3	TAGTACATCACTAAACCAATAAGTAGCCATTCGTTGAACAACTTGTAAGTAAATTTTACATATTATATTTGTTTATTTGAAGGGTAAAAATTGACGAATACTTCAACGTTTACTATATTACTATTCCTGTTGTACGCTTTTTATAGCAGCCGAGAAAAAATGTCGGATTTGAAAAAAGTTTTTTTAGGTTTACCTGTATTGTTCTTTATCGCCTCTTGCTCATCCATTACTAAGAATTCAAAACATTTATGTATTCAAGCGACTGATAACTGTCCTAATGAATATATTAAATTTTATTTGTATACAAATGAAAATAACACTATTGAGTTAACGGAAGACTCAATCAAAAATATTACGTTCGCATCGACTAATGTTTTAAAAGTTCTAATACACGGAGTC…	pancreatic triacylglycerol lipase-like	---		g1171.p2	-N/D-	g12226.t1_p	2.88054	2.88054
TRINITY_DN2743_c0_g4	TCTACAGCGTGCACGCGATTATCATTATTATTATTATTATTATTATTGTTGTTATTATGCGGAATACAATATTATTTTACAATACGCAAGTGATGTGTGGCGGAGCGCAGTGCGCGTGGTGTGTACGTGCTGCATACGGAGTGGCCGCTTATTAGTGCCAAACGTTCGCGCGCTCCCCGCCTGGCGGTCCCGCAATCGCCAGGTACCTACCTACTACGCACGATACGTAGTCGTTTTCGTTGCATATCATATACACGAACTGCCGCAGCGGCTGACCAGACGACGCGATGGACGGCGCCGTCAACACTGCCACTGCGGGCTGCTGAACGCGGCAATACCGGAAGACGGCACCGACGGACCGCCGACCGCATCGTTAAACAGCAGCAGCAGCTATAACGT…	torso-like protein	---		g7363.p1	-N/D-	g11318.t1_p	2.86825	2.86825
TRINITY_DN1628_c3_g1	ATACGTTGACGGTATTTACAGTTAGGGCGGGAGACGATATTATCTATATTATTATATAGTTATCCTGCTGTATATAGTGTCGGTCTATGGTTATTATAAAATAAACCATCTCGTCATCTCAACGATTTTGTTCGACAAGTGCTGCTGTAGCTGTCTTAAAAAAAATCACACGCGATAAGTCATCGAGAGCAAAATCGATCTTTTAACATGATTAATTTATTATCGCTATTTTTGTGGCTGACTACTGCAGTGTTGGTCGTTACTGGTCAATATTACATAAGCCAGCAAGTGCAAGTTCCAATAAAACCGTATCCGTATGCTTATCAATATTATAAGGCACCCGCCGCACCAGCTGAAATTGTGATCCCACCGACTACACGATATCTGACCGGTTACGAC…	Peptidase S1, PA clan,Serine proteases, trypsin family, histidine active site,Serine proteases, trypsin	---		g4497.p1	-N/D-	g2370.t1_p	2.85357	2.85357
TRINITY_DN3977_c0_g1	GACGCACAAACGGCTTTATATTTGACAGGTTTGACTATATGTGCGCGCGAGACGAAAGATAACGACTGAGGATTGCGCGCCGCACGACGACGTCGACCTTGATCGATCGATGACAATGGACGCGATGCTATTGAAATAATATTGTTATACCGACGGACGACGACGATCTGCACATTGTGCGCACAGATTGCGTTATACCGCGCACGCCAAACGCCCGACGTGCATATATAATACGCCGCATATACTTGTGCGGAGCACTTTGTTGCATTACGCGTACGTACACCGCGGGAGATCTTCACCGACAGACGCGATGTTTGCACGCGTTTGGTCCGTCGCGACTGCAGTAACGGTGATGTTGGCGATGGCGGCGAATGCGATGGCGGCAACGACGGCAGTCGT…	low-density lipoprotein receptor-like	Mca15871.t1-protein	4.94589	g13786.p1	1.81805	g10888.t1_p	1.78743	2.85046
TRINITY_DN2258_c1_g1	TCCGTTCCGTATAAAAAACCGATTCTCCCAGGAGATCTTCCGCACATCGTGAACGCTGTCCGTCCGGTGAGATCGTCTCGTGCAATAGTAATAATATTACTATTATTATCATTTGTATTATTATTATCGTCACAGTCGGCTGTAGTGGTCTGTCTTATCGTTGGCACCGCAAAGACACTATAGTACCTACCTACCACCGAATGTCGTATACAATTAAAACATATTATAATAATAAAATAAAAAAAAAAATAATAGTATAATATTCGTTTTTCGTATAATGATATTTATTTCGGCCCGGTGACGGTCTCCATCAAATTTTCTCTCGACGCGCTGATAATTTCGCGACCAATTCACTCCATACTTCTGCAGAATCGTACGACGACAATATTATATAAAACT…	Immunoglobulin-like domain,Immunoglobulin-like fold	Mca09223.t1-protein	4.07947	g12822.p1	0.117499	g5856.t1_p	4.25235	2.81644
TRINITY_DN2170_c0_g2	CCTACTCGCCGTATACTCGGTGCCCGAGAAAAAAAAAACCGCCACTCTTCGTCACCCGCTGGGCCGGTGGGAGCGGACAGCCGTCGCCGCCGCTGTCTAGGAACGCGCCGCCGCCAGCAGTGTGTCGTCATCGCGCCGCCGAAACCGCCGACAGAACGCAACCGTCTGCACACCGAGAAGAAAGCACTCTGCGCGCTTTGCACGGCAAACAAGTACGGTCGAACTTAACGTCACGTCATGAAGTTGTTGACTTCGTTGGTGTTGTCGGTCGCGGTGGCGGTGGTCGTCACTCAAATGGCGCACGGGTTGCCCGCCCCCGGTAAGGCGGACGCGGCCAAGATCCAAAAGAACATGGCCAAGAAAAAAGACAAGAAGACGCAGGAAGTACTCCAGTTCGGC…	neuropeptide precursor	Mca00514.t1-protein	2.79979	g6429.p2	-N/D-	---		2.79979
TRINITY_DN8259_c0_g4	TTAATCGATTGGATTTCAAGCGGCATTCATACAATATTATAATTGTGTTTTAATTGAATTTTCGCGTTAAACGTTATACATATAGGTAGTCGTTCTCGGAGAAGACGATAAAAACTCGTTTGGTTGTGGGGTTGCATCGGTGAAAGGCGAAAAACAAAAAATCACCACATTAACTACATTATTATGCGACGACGTCCGTCGTCGGCCTTGGCGTCACCCTTTCGTTACCATGGAGGGGTTTTACGATTTTAAGGCCTTTTAAGTGCAGACAAAATATTTATTCGTCAGTTTATTGTCTGAGAACAACCAGAACCATGATGCTAGTCAGATCAGCGATTGTTGTGCTGTTGGGCTTATGCACATGCTACGGCCAAAATGCCGAAGACTACAACGAGAGTA…	actin cytoskeleton-regulatory complex protein PAN1 isoform X1	Mca00817.t1-protein	3.42168	g21659.p1	0.323619	g12328.t1_p	4.56263	2.76931
TRINITY_DN266_c2_g4	TATAGTAGCGATAAAAAAAAAAAAAAAAAAAAGAAATCAAATATAGAATAACGATTAAAAACTACGCGCGCAGTGTCATTTCATGTGAACTCGTCACATCGGTAGACAACCGCCGCCGACGCCGTCGGTTTTCTCGACGTCGTTTTTGTTACATTTCGCTTTTATAATATAGTTTTCATTTTTATTCGACTGCAGTAGTTACGCGACCGCAAAAATGAACCATCATCACTACCATGTGTGGTGTTTGGCCGTGTTGGCCACTGCATTGTATTTGGCGCCGGCTCCCGCAGAATCGACCATAGTCCTTTCACACACCAATATGGAGAATTCCACCATGTTCGCTGGGACTAGGGTCAAGAAACGAACAGGAGGTGAATCGAATGATCAAGCAACAGCGGA…	laccase 2	Mca05380.t1-protein	3.11074	g1964.p1	-N/D-	g5295.t1_p	2.40078	2.75576
TRINITY_DN9613_c0_g1	TTTTTAATTATCTCATACCATGAAATGCTCAAATCACACACTTTAGTCATTGGAACTTGGAGATTATGATTATATAGCATATTATGATATGAATACATTTTTGTTTTAAAATTCCCAAACTATCAAACGATTAAAAAAAAAAAAAATTAAATACAATGAATACGTTTTTAGTGTTTTCGTCACTTATAGTTATCTTGGGAGGAGCATGTTTTCAGAGCATTAATGCAAATGGTCAGTTTTGTATTGAAACTAAAAATTTCACTGGCCAATGGTATGCAGTTATGGCAACTGGATGCTCAGATGGCAAAGACTGTAATATTTTCACATATAACGAAGTCCCATGCAATTGTATATCAGCATACTTTAGTCCTCTTCTGAAGGACAGTAGCTGGTTAGTGT…	PREDICTED: uncharacterized protein LOC107168866	---		g7374.p1	-N/D-	g15739.t1_p	2.68661	2.68661
TRINITY_DN2559_c1_g1	TAACGGTTTTTTAGCGGTTTAGTCGTAAACAAATAGTGGTGGCCGTTTGCCAAAAAAAACAAATAAATATAAGTTAACAACAATTATACAAATCAATCGTACCGATTACCGAGCGGACCGACGGCGTTGTTTGCGTTTGATTCGCTCGTATTAATTATCTGTCGGTTTAATTACAGTTCTGTATCTATATGTGCGTTTTTAAAATGCGGTTACCACATACCGCCAGGTAAACACATCGTTTCGACCGATCGGGGAGAAATTCGGGCGTACCGAATCTTTCGTCTACGTCTTAATACCTCGCGAGTTTTTCCCCGAATCATGCTAAGACCGGTCGACATAATATACACTCTGCAGCTTGCCATCTTACAGCAAATGGTGCATTCACAAGACATTAGCACT…	basic phospholipase A2 pseudexin A chain	---		g4618.p3	2.9801	g15915.t1_p	2.3564	2.66825
TRINITY_DN8577_c0_g1	AGCCTGGTATAGTAAACGGCATAGCCATCCCCCCAATGCAAAGCAAGCAAGTCACTCACACTGACACTCTCAGATTCATTTGAGATTTACCGAGAAATAATTCCAATAGTAATCATGAAATTTGTTTTAGCGTTTTTGTTGTTGATCAGTATTTTTTACCAAATTGAACGAGGAAATTGTGAACCAGATGAAGATTCAATAATTAATGGAATGTCAAATTTAGCTACTAGTAGTATTGACTATATTAAAGATACGTTTGATAAATACTACTCGTATTTACCTTCGATGCCCGAGCCAATGAAGGATGGATATGAGAATATGAAAGATGGTATGGGAGAAATGATGGACGGAGCTAAAGATGTGGCAGACAAAACCTTAGATGATGTTATAGATTAGACT…	uncharacterized protein LOC111037034	Mca06864.t1-protein	3.97292	g7634.p1	-1.33534	g3240.t1_p	5.30526	2.64761
TRINITY_DN29365_c0_g1	AATATCGCACTTTAAATAAGAACGCAGGTCAGGAGAAAACAGGCAGTTGTTGGACGGCAACAGTTGTGGAGTCTACGCATCATCACGAGTCGACATTTTCGAGAATTTTTTCGTTAAACCGGAAGTCGATATACAGAATAATTATGAGTGGATATCTGGCAATTATCGGTTTGGTGTGTTTGCAAGTACTGTGCGTAATGTCGATCAACGAATTCCCGGAAAAGAAAATACAAAATATTTGGTTGGCGGACATGGACGACAAACAGACCGCGTCCAGGATCGAACGCAGTGATCAGTTCGAAACGGCCAGTGACGTCATAATGAAGGATGCAAGTGCGTACCCGAAAATCACTCGCCGTGGGTTCGCGGGAGAGGAATTTTTCCTGAAGGCGTCGAAGT…	ecdysis triggering hormone preproprotein	Mca05748.t1-protein	4.15108	g19499.p1	0.744889	g3269.t1_p	3.01331	2.63642
TRINITY_DN1402_c0_g1	GTACGCGGCTACAAAAGTACCGGCTTTTGGGCTGCTTGTGATTTAATAATTATTTAACTCTTTGCGGGGTAACATATACGCCTTACCGGACACTAGTGAACAAGGAGGCGTACAGCAGAGCCCGATAAATGCCACACAAAATCAACGTGGGCCTCGTGGCGCTGGCCGCTCTGACGGCGGCCGTGTTGGCCGACCCGTCGGTGGACCGGCGGGCCAGCATGGGGTTCATGGGCATGCGGGGCAAAAAAGACCGAGACCAGGGTAGTGGTGGCGGAGGAAGTGGTGCCGACGAGACTTCCACCGCGGTCGACCTGGACAAGCGGACCCTGGTGTTCCGGCACCCGATGTTCGAGGGTGGTACCGGCTTCGGCGGTGGTCCGGCGGAGGGCTTCAAGCGGG…	tachykinins-like	Mca02473.t1-protein	2.45206	g4348.p1	-N/D-	g10217.t1_p	2.79137	2.62171
TRINITY_DN3595_c0_g1	AGTTGTTGTTAACCGACGACTCTATCCTAAACACATACCACAGCAACACGGTAGTTTTTACGTGCTCCAGCTCCGAGATTATACACAGGTCAAAATGCATCATAGTTGTTACATGTGGATTTTAGTCGTCGCAACAGCGGTGTGGACGGACGCAATCACAGGACACGAAGACAAAGTCGGGATCAAAAGTCAACAGGCGCAGCAACAGCAACAATCTGATATTATGCAAACTATGGTGGACGGTGGTGGGCATCAGTCATCTCCGGCAGAAAATTATTTCAATGACCCACTGAGTCCATTTGGCTATTTGTCCAAACGCGCGCACAAACAATACGGATTTGGACTGGGAAAACGTCTTTACAGGCAATACGAGTTTGGATTGGGCAAACGGTCAGCGTC…	A-type allatostatin	Mca07765.t1-protein	2.67278	g820.p1	-N/D-	g14889.t1_p	2.53565	2.60421
TRINITY_DN3584_c0_g1	CAATGGTCTCGTTCACAACCGTCTTGCAGGTACTGTTTCTGGCGTGTGTCGTGGCGTCCGGCGTACCGCCAGGAGCGGAAACCGACGCCAAGCGATCCGAACCAGTGTCGGTGGCCGCCACTGATGACGGCTCCGGTCAACGCGTAACCACGCCAACTCCGCCGGTCACACAGCCCAAAGACGTAACTATCCTCAAACAGATAAATAAGGTGAACGACGATGGTTCGTACACGTTTGGATACGAAGCCTCGGACGGCAGCTTCAAAGTGGAGACCCGTGACGTGGCGGGCAACGTTAAGGGAATGTTTGGGTTCATGGATGACTCTGGGCGGCTGAAGCGAGTGTCGTATTCAGCCAGCAACTCGTCCGGTTTCCAAGCGGCCGGAAGTGAATCTCCGA…	LIM domain-binding protein 3-like	Mca13538.t1-protein	1.83813	g21656.p1	-N/D-	g12325.t1_p	3.34809	2.59311
TRINITY_DN1292_c0_g1	AAGCAACTGGTTAGGAATTTTATGTTTGTTGGGAAACCAACTTTTGTATTAAAAATTAGGTTTTTAAATATTTTTTAAGTTTTTTACTTTTTTGAATGACAACATAGAGTTTTAATTTCATATTCCAAAGCAGAATATTTTTCTAAGTATTTTGATTCGCGTGAAAATGGTTTAAAAAAAATTCATATGAATTACATTATTTATTAGACAAAATAAAAGCACATTTTGTTGATAATTTTTTTTTTCGTATAATTAGGGGTTGAATTTAGGACGAGTAAGTTCACAGAATATTACACCATGACGTATATTTTTGGTTTGATGTTGTTTGTTGGAATGGTTTCATCATTGGCAATCGCACAAATGTCTAGTCCACAACTAACAGTAGACAGCTATCCGACA…	serine protease 44-like	Mca04242.t1-protein	3.01094	g4998.p1	-N/D-	g11702.t1_p	2.15626	2.5836
TRINITY_DN1204_c0_g1	AAGTGACTTGGTTCAATTCAATTTCGATAAAAACACAATTTATAAAATGGCTTGTGTCGCTAAAAATTCTAAAACTATGTTAATTTACTTGTTGGTTGGTTGTTTTTTCCAGCTGGGCAACGTTCACACTACACCCGTGCCTGCAGGTTCCCAATCGACGAAACCTCCAACCACACCAAGTAAAACGGCCTCGAATGTGTCGGACAAGACGCCAATAAATAATGTGGAGAACGTCGGTGAAATTTTTAAGTCACTGATCAAGAACACTAGATCGACGGTATCGGACTTTACTAGTGAAACCAATAAATCATTGGAGGAGATTGCCCAAGCCGGTGGCCGGGCCACGCTTGCTCTGGGATACCTGGTGAGTCAGCTTTTTGACGGAATCAGCGCCACCGT…	PREDICTED: uncharacterized protein LOC107171314	Mca10882.t1-protein	1.47258	g18001.p1	-N/D-	g4673.t1_p	3.65223	2.56241
TRINITY_DN8341_c0_g1	ATGTGTTCAGTTTATATCGTGATGTCGTGCTACACCACGTAAATGTAGCATGACGAATGTTTTTAAAAATCAGTTTATTTTTAATTCAAAGTTTAAGTTTATAATTTTTGTGTAATGGGCACTTCAATTACTGCTTATTTGGAATATACATCTATACAATTTCAAGATGTATTTGTTGCCATACGTGATATTAAAAATAATAATACTAACAAGCACTGTTGCGGAACCTGTATTAGAAATTTTATTAGCAGCAGAGAACGGTCAGACCCTAACTAATGTGGATCAATCCAACTCGGCCAATGATGATGATAAGACATTATCACAGCAAATCTATGAAGGCAAGTATGGTCTTATACATAAAGAACTATTCAATGACATTCCATCAAGACCTGGGATTTT…	adhesive plaque matrix protein	Mca03467.t1-protein	2.84961	g3069.p1	-N/D-	g24363.t1_p	2.27103	2.56032
TRINITY_DN44690_c0_g1	ATATAAGCCGGGCACTTTGCGGGTGTTGGCCATCACTTTTGACTCTCGACTTTCAGCTACACGTCATTTGCGCACGGTGCAGCCACCACTCCAGTGCATCGCACACCGCACCGCTGAAATCTCTAATAACCACCACCACCCGAGTACATAATTATTACGTATTATTATTATTATAAAATATAATATCGTAGCCGGAGGCGTGTCCGACCACCGCCGCACAAGAGACACATCGCACGTCTGCGATCAATCCGAATACCGAGTTTGGGAAACTTCTTTGGTGCCAGAGCCCTCAGACCTTCTCGACGTCGTCCACACACATTGCAATCAATTATAATAATATAATACACCGTACCTACCCCGTGGAATCGCTGCAGGACGGTCACTGCAACTATAATAATA…	hypertrehalosaemic prohormone-like	---		g5573.p1	0.218701	g845.t1_p	4.89065	2.55468
TRINITY_DN1681_c2_g1	TTGTTTTGGCGGCATTCGAAATAAGTCAGCGTACTAGGCAAAACCTCCGAATCGTTTAGAAATACTCTTAAAGTAATAGGTACATAAAAACATTTTTCTTCAGGATTTCAAAATTTTTTACAGTTGTTATGGCGCTATCGGTGCGGTGGAAATTGTCGATGATGTTGGTGACGGTGATGGTGATGATGGTGTCGGCGGACGGTGCGGGGCGGCGGGCTGCCGTGGACAGGCGGCGGGCTACCGTGGACAAGCGACAGGCGCCCACGGAAGGTGACTTCACGGACAGGTCGTCGGACGGATCGTACGCGTTCCGGTACGCCGACAATAACCAGTTCCACTCGGCCGCCGCCAATAAGGACAACGTCGTGTCCGGAAGGTTTGGCTCCAGAAGTCCCGAAA…	Insect cuticle protein	Mca06696.t1-protein	2.58367	g9325.p1	-N/D-	g18715.t1_p	2.51444	2.54905
TRINITY_DN1161_c0_g1	CTATACACTTATATTGTTGTTTAAATAAACCAAATGAGTATGTCATAATAATAATAGTCTACATAAGTACCTGCGCGGGTTGTGGAGGACGTCGGTCGGTTATCGCATTGGAATTTTTTCCATGTTTCGCGTACGGTTCGCACTCGTTCTGTATAAATTGTACACTCCGCGTGCTGTATAAAACGGGTACCAATAAAATAACGTAAATATTGTTAGGTTCGGCGGCGGTGTAACACGATTCGACCGATCTCAGGTGGAGGGTACTGACGGTAGTAGCGCTCGGAAGAGTAGGAGAAGAGACAAAGACCTTTTTTCACTGCGCGAAATCAGCACGACTGTACCACGGACAGTACCACCCGTACCGGTCTCGAGAGCGGATACGACTCTTTATGCCGCGCA…	proteoglycan 4-like	Mca15004.t1-protein	3.14649	g12873.p1	-N/D-	g18333.t1_p	1.94204	2.54426
TRINITY_DN1074_c3_g2	CGACCGCTGCGGCCGGTGGAAGTGGCCCGGGTTCGGGCTGCATGGTGGAGGACGCGGCGAGTCTTTCGGCCGGTCCCCCGGCGATTGCCGCCGACCGCGTTACGCGCACACCGCCGTCGTCCCGCCGCCAAATCCACCGCGGCAGTGCTCTCTCAGTGTCGGTTCGTTGATCACACGCAATATATGACGCACGCACCGCGGTCGTCGGCTGTTCAACCAAACCATTAACAACAATAATTATTTATTAATCGCAATAGTACCTAATATCGCAATCGTCGTTTTACCCGCCGCCCGCGATTGTTAATCCGTCCTGTTTGAAATTTATAATAACAGCAGTAATATTATAAATATAATATATCGACCGTACGACTCGGCCGTATAATAGCGCGGCGCGTATAG…	ataxin-2 homolog	Mca04316.t1-protein	2.53253	g6529.p1	-N/D-	g6564.t1_p	2.53929	2.53591
TRINITY_DN4193_c0_g1	ATCATTCTGCACACTAACAGCATAGCATTCACTTGTTATAAACGTTTGGTGGAACTTAGTTGAAATTTTTATTATTAGATAAAAATTTTTAAATTAAGTTTTTTTTAGTAAAACATTAAATCTTTTTTTTCAAACAGTACATTTTATTAAAAAATTAATTATTTAACAAAATAAAACTATTCTTAAAGTACTCCAACTTTTTGTCAATATCAAGATTTTGAAGAGCGTGTAGGTTTATATCTACTGTACTACGTTATTGGATATTTACTTATAACTCCTGCTTAATATTAAAACAGGGACACGATCTCTATAAATAAGATCGACAACGGCTGACAATTATCAGTTCACCAAAATTCTGCAAACCATATCCACAATTTTCTAAATATTTTATTCAAACAA…	bombyxin C-2-like	Mca17070.t1-protein	-N/D-	g20203.p1	-0.245317	g19850.t1_p	5.31453	2.53461
TRINITY_DN2374_c0_g1	CGCGTGGAAGTGATTGGACGTTTTGTTTGAATAATTTAGTATATTGTACTAATTTTTTTACACGTGTTTTTAATTAAATTTCATATTGGTTTGAAAGTACGATCCAAACAACTTTTTCCTCTTAAAATGTTATAAGGATTTAAAATTATTTTTTATACTTTCATCCATTCCGGAAACGTGAAAATATGAGAGACCCTAAGACGTTGTTATTTGTTTTTGGATTATACTTACAAACATGTTTAGCAGAAAACATAGAAACTACTAAACATGGATATAACACCGATGCAAGTGATAAGAAGGTGTCGAAAAGAGATTATTATGCACCAGAATACAATCATGATCATTATTCATATCCGGCTTACCGTTTCGAGTACGGCGTCCACGACCCACAAACCGGTG…	homeotic protein proboscipedia-like	Mca03376.t1-protein	3.38106	g9533.p1	-0.572252	g23787.t1_p	4.7653	2.5247
TRINITY_DN7029_c0_g1	CGATCGTATGTCTAGTTGCAAATGTTTCATTTGTTATTTGTAAAACAATACTTTTATATGAATTCTTATTATTTGTGTGTATATAATATATTATGTTCAGTCATTAACGACGTTGAATCGAAGCCGTCTTCAATTCGTTACGAATGAACATTACAATACATAACCTTAAAAATAAATAATAACACTCCATTATTTAATGGACATTCACGCTAAATTAATTAGTGTAGGCCTCCGACGCTGCAATAATAATAAAAATAATAATATAATTTAATTTAAAACTTATTATTTCCAGTCGTTCGTTACAATAGTTTTATAATAATTTTAGTTAACATATTGGATGTGTGTGTGCGTGCTAGTCTAATTATTATTATGACATAATGTTCATGGAAATTTGTCACC…	phospholipase A1 1-like	Mca07093.t1-protein	-N/D-	g1884.p1	-N/D-	g1885.t1_p	2.51602	2.51602
TRINITY_DN1850_c0_g1	AGGCAAATCCAATATTTTTAAGAGACGCAGCGGTTCGGCCCTCTCCTTCCGTACGAGTGTACGACTCGATGAAATTATACATATTATGTGTACACTTTCCCTCCAAGAACTCGAGGCTCGTCTATAAAGCGGAATGGTAGCCAAACGGATCGCTTATTGCTCGACAATCGTCCGTGCATAACACACATCCAGTAAATTATCTTACCTGTAACTACGACCACTGCAACAATATGCGTAACGCAGTCATACTTTTACTGGCCGCGTTTTCCGCAGTCGCCAGGGCGGCGATCATCAAAACCGGTGGCATCGAATTGCCAACTTACACTGATCCATGCAAAAGAAATGATAAGGACTTCAGTGGTTGTCTGAAGAAAACTCTTCAATACTTGATCCCAAAAT…	protein takeout-like	Mca22270.t1-protein	2.61013	g8752.p1	-N/D-	g5983.t1_p	2.4028	2.50647
TRINITY_DN34347_c0_g1	CCGGAGTGATCGTCTCGCCAGGCGGCGCGGAAAAAATCCACTGATCCATGACCGGAGGGGCGGCGCGGGTGGCGCGAAGACCGTCCACACGCCGCGTTCGTCACGGGGTTGTTCAGTGCCGTGTTCAGCGCGGGGGGAACGAACGCCAGTCAGTGTATCGCTGGTACAGTCGTCGTCTACAAGCACGTGCCACTCGCTCATTAATCGAAGTCGTCGATCGGCAAGTGGTCGCCGGACACGAGAGATCGAGTCTGATGTCTAACTTCAGTGCTATGAACAAGTTTCGGTGGTGGAAAAGCGCCGCAATGATCTTGATATTCATCTTGGCGATCCTACCATCCCAGTTGGCTATTGGTTCTAACACTTGGCAGAAACCGGGTTGTCACAAAGTAGGTCACA…	thyrostimulin alpha-2 subunit	Mca07169.t1-protein	2.3191	g6499.p1	-N/D-	g218.t1_p	2.66158	2.49034
TRINITY_DN753_c0_g2	GTCGGGATCGGGAATCGCCGGATTCTCTCTGCCGTCCAAAATCGTTTGATTGTTTATTCATTCATTTTCATTTTTGCTTACGTCGCGCTCACCGTTTGTCCAGTGTCGTAACGATAAAAATAAAATAAAAAAGGTACAATACGTACCGTTATTTTGTATTTTAATGTTTGTTTTGATTTTCGTTTCGTTTTTGCGTCAACAAAGTTGAAATACATTTAATGTGAACCAAGGATAACCTAAGGATTTTTAACACTAATTTGGATTAAGACATTTACAATGAGGGCGTATTTGTTGGCAACAGCATGTGCAGTCTTCTTGAACTTGGCTTTAGCTGTTTTACCGAACAAACGTGATGCATCATCGTATACACAACTACTTCAAACTCCCTTTCAAAGTCAA…	extensin-like	Mca11057.t1-protein	2.50952	g11768.p1	0.79175	g13139.t1_p	4.14291	2.48139
TRINITY_DN5539_c0_g2	TGCGGTTCCACTCCGACTCAAACATAAAATAATAATATTTTTTATAATCATCATCGCGCCAAACGCGCGCACGCTACACTATTACTTATATTATAATAACATTCGTCCGACCGACCTCGTGGTCTCGCGCCGCAGTTGGACGTCGACGTCGACAACGAGCATACGAATGTCACACGGAGACTCGAATACAACACAAATCGAAATAATTTATCTTCAAATAACGTTAATACAAAATATTAAACCTATTATTATAGTATCGAAAATATAAATTTTTCGTCATGTTCGCGGCCGTCCCGCCGCGGCTCCTGTCGCTGTTGCTGCTTCCGATGGTCTTGTCGCCGCCGCCGGCCGCTCTCGCCGCCAACATATTGGCGTTCATGCCCATACCGTTAAAAAGCC…	UDP-glucuronosyltransferase 2C1-like isoform X1	Mca08560.t1-protein	2.48117	---		---		2.48117
TRINITY_DN1163_c0_g1	GAACCGGCCGGCGGTCTATAGAAAGTAGGTCTGACGAGGCGGCGGCTTCGTGTCCTCTTCACCGCCTACCCTCGATCGGCGGATTCGCGCCGCGAACCGTCTCGGGGTAGGGGCGACCAGGACCACTTCCTTTTTCGGGCGACGGACACTACAAAACCAGCGGGTCCTGGTGATCAATGGTCAGTCGTCGGTCACCACTGTTCAACAAACTATCACACTTGCAACAACCAAAGCAGCTGAAACAGATCGCAATCGCACGAAACGGCTGATAATAATAATATTATCACATCGTCCGCCACCTGTTAGCACGATGAAGGGTTTGTTGTACGCGGTTTGCGCGCTCGGTTTGTGCGCTCACGCGTTCGCCGGCGAAGAAGCAAAGAAGGCAGAGGAACCTAA…	repetitive proline-rich cell wall protein 2-like	Mca02656.t1-protein	3.93431	g10598.p1	1.01873	g25657.t1_p	2.47985	2.47763
TRINITY_DN5862_c0_g1	TCGGAGCCACTGCTGTTGTAGCTAGAATAGCATTTAAAATAGTAATGAAAAAAAATTATATTTTTAAAGACAATTTTATTTGTTTTATCTAGAGAGTGATCGCGGAAAATCTTTATCGTTATCATGTTACCTACGTTTGCGCTGTGTTTTTGGGCAACGGCCGCATTGGCGGCATGCAACACGAGGACTAGGGTGCACTACGTAAGTACTGATGGCAGATCACGGCGTGGAGACCCTTACTATTACCCAGAACGGTTGCAGTCTCGGGCTTCATCTATTTTTGGACCTTCCATTCAGACCTCAGCAGCCGGGTTCCCATACCGTTTCGTCTTTCCGGCCAACCACCCAGCTTTGAGCGGTTCCATGTACCCGCAGTTTGTGCAAAACCCGCACCAGTCC…	cyclin-dependent kinase 8-like	Mca06962.t1-protein	1.82201	g9040.p1	-N/D-	g5131.t1_p	3.12258	2.4723
TRINITY_DN37593_c0_g1	TGTTGGATTGCCACACTGCTCACATCGCTTGCAAATTCGCAGAGATCAAAGTTGAAACTCTTACGTCTATCGTTTTCCGTCGTCTATACCAACACATCAAAAACATTAAAAATGAAATATTTTGTTACCATTTTTATGGTTTTCCATATATCTCTCGTTTTACTGCAAAATACGTCAACTGCATCACCTCTAGATAACTACTTGGATAGAGATTCGCTTGAGGAAGAAAATGGAGTTGAACTGTTGACAGACATAGAAGATTACACGGACAAGGATGCAGAAGATAATGGATTAATTTTATCCGATGTACAAAAAAGGAAACCGGGCCATAAAATATTTCGTAGATATTGTGTGCCAAGAGGAGGAAACTGCGACCACAGGCCCAAGTACTGCTGTAAC…	U8-agatoxin-Ao1a-like isoform X1	---		g17997.p2	-N/D-	g4676.t1_p	2.42897	2.42897
TRINITY_DN4451_c0_g1	CAAAAATAATTCACCGTGTTTGGTTGATATAACATGATGCATACTCGTTCAGTCGTTTGATTCCTTTCAAGATGAGATCGTTATTGATTTTAATCACCGTGTGCTTTGTGTTGTCGTCGGCAGACTCCGCTGTAAACTGGACCGTGGATGATAACACACTACCAGAATCCTTACCAGATTTGATGCGTGTCAATAATTATAGAAATGAAGAAATTCAAAACGCGCTGTTTTGGGCGTATAAAATTCAGTACGATGTCATTTCAGAACATATCGGTCGCGTATACGATGCAGAATCACCATTAGAATATTTCAACGATGTATTGATTTTACCTAAAACCAGAACATCATTAATAAATTCCAACTTCGTATTCGAAAATAATACCGTCAGTGGTCTAATGA…	PREDICTED: uncharacterized protein LOC107168690	Mca17864.t1-protein	3.05557	g453.p1	1.79523	g8399.t1_p	-N/D-	2.4254
TRINITY_DN1324_c0_g1	TGCACAATTTGCATGAATATGAAAACAACAACCTTTTATACAAAACCGGTTTCGTACAGCAATCGTGTAAATTAACAGTTTTTAATGGTTTTTATATATTGATAGCTTGTCTTGAGACCATAGTAGTAAAATAATGTACGATAATAGTGGCTTTATATTAAATTATCGCGAGATCGTCTCAGTAAGAATTCGTGCTTGAACGGCTAACAACAACGATGTCGGTGTGTCGACTGTCTGTCGTCTTATTCCTATGTTTTGGATTGATGGTTTTACCCATTTACGGTGAAGTACCATTGGACAATATCGTATTTCCCGAAACACTGAGTTCACGATATCAACATTCATCGTGGAACTTTAATAATGAACGACAGCCACCCAGAAGAACTGTAAGACAAGGAA…	translation initiation factor IF-2	Mca11975.t1-protein	2.33129	g5513.p1	-N/D-	g817.t1_p	2.50518	2.41824
TRINITY_DN238_c0_g2	CTACATGTCTCGTCTAATCGGTATGTCTGTTGTGTCGGTTGCGGTGAACACGGCAGAGAACAAGTTGAGGGCGTCGCGCCAGTGATCACGCCGAGTCGCACGCGTTTAGATCGTCGGTCCCGCGTGGATGTTTTTAAGCAATAATTACGTGATTTTCGAAATCAAAAACAGTTGAATAGATAACACGTATACGTGTATGAATATAACAAGCATCAATATTTAGTAGTGTTCTTTATGTGTGTTTTTTTTTACAAAATTAAAAAATTTGTTTAATTGTTATTTTCGATTACGAAATTATGGAGGAAATATTGTTTAAATTTAACGTCAGTGATTAGGTATATACATAACGGATATCCTGACACCTGGATTTCCATATTGGATCAAAGTGGTCAAATGACG…	ecdysone-induced protein 75B-like	Mca15302.t1-protein	2.32082	g1773.p1	-N/D-	g13443.t1_p	2.51474	2.41778
TRINITY_DN8103_c0_g1	AACACGGACGACTCTCAGAATGTTTTAAAAGCACACGACCATAGTCAGACTGTGTGGAGTTTGAAGTTTGTCGAGGTTGACGGTAGTTGAATTAAATTTATCCGATAAAAATCGTACAATATGACTGCTAATATTTTGAACATTGTTTGCGGTTTTGTGTGCGTTGTTATCGTGTGTGTAAATGCAGCTCCTTCATCGAAATTACCTAAAGGTTTTATACAATGCAAAAAAAGTGATCCTAAGTTTGATGAATGTTTAAAGATGGGACTTCAAAGTGCTGTCCCTCATTTAGCAAAAGGTGTCCCAAATTTGGGGTTACTCAAAATGGATCCACTGCGAATCAATTCATTGATAATTGACCAAGGTACTGGTCCAGTTAGTATTAAACTGGATTTTAAA…	Haemolymph juvenile hormone binding	Mca04009.t1-protein	2.68637	g12381.p1	1.90546	g12403.t1_p	2.60034	2.39739
TRINITY_DN7696_c0_g1	GTTGGAGTACGGGTGGGAGACGTGTAAATAGTGATCGGAGTATCGGACCACCGCTCGGTGGCGGGGTCGGCAACACGGAGGGTTTCATTCAAAGTGCGACGCGTGGGCGTCGCGACAGACCCCTATAAAACCTCACCCTGGCCGGGCGGACCGTGACAGTTCCAGAACAAACGCCGAGCACACGACACGTCGCCTCTGGCGCTATCACGATACCAAGAAGGAAAGAGTACTTATACGGCAACTAGAAGAGACTAAAATATTTACGAGAAAAATACGAAATAAATAAAATAGCCAACAAGTGAACCATGAACTTATCGACTGCCATAAACGTGGCTTTCATGGTGATAGTGGCCGCATGCCTAACTTGGCCTGCCACGGCCCAGGTGTACAACATGAACC…	PREDICTED: uncharacterized protein LOC107165343 isoform X1	Mca02531.t1-protein	2.63485	g11041.p1	-N/D-	g2199.t1_p	2.15935	2.3971
TRINITY_DN6195_c0_g1	CGATCTCTTCATCCGAGTTTCTGCTACACTGGTAAACATAGTCTGTGCGAGTTAAGTTTATAACGAAATAATAACAAGATGGTCTCAAAACTATTTGTTCCCGTGTTTGTATTCATGACCGTGGTAGGTGTGTCGTTTTCCGTGACCCAAGGAGATGATGCTGTAAAACTCGAAGAGAAGAACGTAAACCAAACTCCTGGCTCACGAGACGAGGTCAAGAAATTTTTTTCGATGATGGAGAAAATCGACATAGATCAAATACTGAACAACGACAGGTTGATGTCGAACAATGTCAAATGTTTTCTGAACGAAGGACCATGTTCGGCCCAACTCAGAGAAATGAAAAAAATTGTACCAATGATAATCAAAGATAGTTGTTCATCATGTACCAAAGAACAA…	putative odorant-binding protein A10	---		g1078.p1	-N/D-	g12938.t1_p	2.39212	2.39212
TRINITY_DN766_c2_g1	AATTTAAATAACGGCGATACGGACGACAAGCAATAACATGTTAATGTCAATAATAATAATTAAAATTAAAATACAACGATAATTCGTAGGTTCCTTAATACGCGCTTCACGGGACGAGCGGTGTCTATCCGTTGTGCGCGATGATCCGCGATAGCATTAATAATGTTTTTGAAATGTGATGGTTATAATAGTAATTATTATCAACGATCTACGGACGCGATTTTCTCGAAAATATGTATCAAAACAACGACGTCGTACGCGGTTTTTTGATACGATAAAAATATTATAATTTAGTGCCGCAACAGACGCGTCGCGGGGCACGGCCGTAACGGGGTCGTTTCCAAGTTCTACGGTACCTAAGATAACAATAATATATAAACAATATGCCACGCACCCACA…	neuroendocrine protein 7B2 isoform X1	Mca13173.t1-protein	2.4848	g1630.p2	-N/D-	g12525.t1_p	2.28275	2.38378
TRINITY_DN192_c0_g1	ACAAAATCTACCTATAGGTAGATTGGTTATAACAGTTTTATCCCTAAAAATTCATTAATAGTACATTTTTCCATAACCAAAACACCTGTGATATTAATTGGTGATTATTTTCAACTTTATGATAAATAGTGTTTGTTTTATGCGTATTGCGTATAATATTATTTAACATAATATAATAAAGGTACCTACTTACTACATTTTATAGTTTTGTTAATATCATAACATTATTTGCTGCGATAATTTTTTCATCGGCCATGAAGTCAACATATACTTTTATTCTGGTTATATACTCATATTTCATATTTGAAACAGTCATTCTATGTGATAGAGATATCAGAAAACGACAAACTGAACAAACTTGCACAGAAGAATCGGAGTACGCTTGTCAATCCGGCCAAT…	modular serine protease-like isoform X1	---		---		g24896.t1_p	2.37595	2.37595
TRINITY_DN451_c4_g1	ATACGTTCGACTGTTTGCGGTGCCCGGCGCCGGCGCCCTATCATTGCTTGGGTGTTGGCCGTCGCCGTCACGGGAAATTCGCAACCGACACGACGCTCACACGCAAGCATACACACTCAGTGTCACACCGTCCGAGCCGACAGACGATATCATGGCGAGGCAGCAGCAGCTCATCCTGACCGCCGCGATGATCTTGTGCTGCTGTGGTGGCGGCCTCATTGTTTCCGCGCTCGATCTCAACAAACTGTACGGGCACATACACGCGAAAAGGAACATAGGAGAACCGTGTCACCCATATGAACCATTCAAATGTCCTGGAAACGGCGCTTGTATTTCTATTCAATATTTATGTGACGGAGCACCCGATTGTCCAGATGGTTATGATGAAGATGCCAGACT…	IDLSRF-like peptide	Mca00382.t1-protein	2.30785	g22392.p1	-N/D-	g24920.t1_p	2.44197	2.37491
TRINITY_DN712_c0_g1	ATGTTACGTGATTGCCAAGATGATTCACTTAGCGAGAGTACCTATACAATATAAATGTCATACCCAATATTACCTATATGATTATATTATTATAGTTCCACATTTATTTTTTGTCGTCTGTGACCAAGACGACGATGACACAACACATCGGTGGTACCTATTTATGTAGAGGAAGTAGTTTTGCAGTTGAGTATTACGACTATTGACACTTCAAAACTGGTTATTTTCGCGATATTTTTTTTTTCATATAGTCGCAACACAACGTACCCACTACCTATACTTTGTAACAGCCACATGCTTGGTTTAGCGTCCTGAACGTCTGCACGAGTGCCATCGGTGACTTTACCTATATATAGCCAATTTGGTTTTCAAAACATCATCATTCAACCGAGCAACACA…	skin secretory protein xP2-like	Mca25354.t1-protein	-3.93194	g8941.p1	-N/D-	g5137.t1_p	8.62529	2.34668
TRINITY_DN72_c0_g1	AGGTAGTATGTTTTATATATTTTTTTGCTTTTTGTGATGTATAATGTTTACAGCATTGCAGAATTGTACTGTAACATTTTTGTACAAGCTACATCGCAAAAACAAATTTGTAAATTCTTTTTAATCCTTCAAATCGATATAATAATATTATCAGAATAGTCAAACAGCTTTATTATTGGTTTTGTTATTACACTGTTTGAATGATTTAAATCGTGCACGTGCATTTAAGTCTAATATTATAATATAATTGTAACGCGGGACCAAATCTGTGGGTTACGAATAATCCTGGTGAAATAGCGCGTCGTCGGAAAACAAGATTTCGGAAAAGAGAAAATGCAAATGAGGCACGCCCAGAGTCACAGAGTAAAAGATATTGTAAATAAAATAATGGTTGTTTTT…	PREDICTED: uncharacterized protein LOC107163351 isoform X1	Mca17687.t1-protein	2.50297	---		g6884.t1_p	2.18	2.34148
TRINITY_DN864_c0_g2	ACTGCTCCTCCGCGTTCATCATTCAACAGTTTAACAATAATAAATTAATAACATATTAAATTATATTAATAACATATTAAATTATATTAATTAAATACAAAAGTAAAGACGATTAAATTTATTTTTAAGCGCGCGTGAAATGGCCATCCCGTTACCGTTGTCGTCGCGGCTGTTGTTGTCCTTGTTGTGCGCGAGTTGTTGCGTGCCGCTGCCGTCAGCTGAACGCTTGCAGAAGCGCGGCATTGTAGAATTTAATGGATTTTCGTCTGCCGGACTCCAGCAGCAGGAATACGACTTCGGCGCTGGTCACAAACAGCAGCAGGAATACGACTTCGGCACCGGTCACAAACAGCAACAGGAATACGACTTCGGCGCCGGTCACAAACAGCAACAGGAATA…	alpha-protein kinase 1	Mca04536.t1-protein	2.01679	g4075.p1	-N/D-	g18869.t1_p	2.66133	2.33906
TRINITY_DN205_c0_g1	ATCGAACGTCCCGCCACTATATAATCTAAACGGATCGCCTCCGAAACCCTAGTATCTAGTTACCCAAACTCCAAACCGTACACACATTTTACCTCCATACCAGTTTTTTATATTTATTTATTGTTTTCGTACATTTCTGTGCACACATTATATAAATATCGTATACTCGCGCTCCGCTGTCGCAGTGTGATACCTGTTGTACACCGCGACGGAGACCCTAGAGAAAACCGAGGTGAGTTTTGGCGAAAATAAATGTGTACGAGATTAATTTTTCCGAAATAACATTTTTCTCTCCCCATTTTTCCCTCGCTCGGGAAAAAATCAACACTATACACGGCGACGCCACTCATCGCCGTCTCCACTCATCGCCGTCACCATCACGACCCATATCACGACTAC…	uncharacterized protein LOC100167494	Mca08810.t1-protein	3.06824	g3947.p1	0.550303	g6775.t1_p	3.34215	2.32023
TRINITY_DN3542_c0_g1	TTTTTTTTTTTTTTTTTTTTCGTTTTTCCATACCGATAGAAAAAGATCATTGATCTCGGTCGCGTTCTAGTCGAAGCAACATCGCAGTTTTGTTACGAATCTATGCACAACAACTGTATCCGCAGCGATCACAATAACTTTGTCCAACAATAATAATATGACGTCTGCCGTCCGTGTCTCGTTGGCCGCCGTCGCTGTCGGCCTGTGTGTGCTAGCCATCACTGTTTCCGGTCAACTGCTACCGGAAAACGACATATCGAAAACCACGGAAATCATGACCGACATTCTACTGAAGTCCACAACTGAAGATAATTTCAATTATGTGGTATCCCCGTTCGCGAGTTCAGTAATTTTGGCGCTAGCAGCTGAGGGAGCCGATTCGGAAACCAAGACCCAACT…	ovalbumin isoform X1	Mca16849.t1-protein	2.99493	g3136.p1	-N/D-	g13065.t1_p	1.61047	2.3027
TRINITY_DN36783_c0_g1	TACGGCACCGATCAAACCTCTGGCAAAGACGCGTTGTCCGATGTCAGTTACAATCTAGACACAACGCGATTCTGACTTGTCTTTCCATTTGAGAATTCGAATTTGTTTTGTGTATTAACTGTTTGAATTATTTTAATAATTCGTATACAAATAAATATAGATACGTACGTGTCTATACGTTGCATACACACACCACGCAATCGTAAATGTGTTCCGGGCGGTTTGTGCGCGAACAACAGTGACCGAGTGGCAGCACTCCCATTTGGATTTTGACAAATAAAAATGACAAACAGAAAATATAAGCTTTGCTTCCACTTTAAATTGCTGCTTATTGTCACCATCGTAGCAACACTATGCTCGTATACAAATTCAGAAACAATCCGAAGAAGACTGAGACGG…	probable chitinase 10	Mca00631.t1-protein	2.36058	g3094.p1	-N/D-	g25286.t1_p	2.19853	2.27955
TRINITY_DN7345_c0_g1	TAAAAATTATTAAATATCAGCGTCCAACGCGGAGCTGCAATATAGTTATTGTTAGGTATGTACGTCTCATACATTTTCTGCTATGCTCTGCTCGTTGCATTGGCCTCTTCGTCGACGTTCACTCCACCAGACATATTGTGGTTGGACGAAGACGAAGTCTGTAAGAAAAGTTTAATTTCGGGGAAAACTCACGTGTGCAAAGTATTGGACGACTGCAAGACAGCCATTCAGGACATCAGGGACAACGTAAAGTATCCGACCATTTGCAGTTTCAAAGGAAAAATGCCAGTGGTGTGCTGTGCACCAGAGAGTGTGACCAGAGAAGAAAGACTAGCCATAGATGAAGATGTTCCGGAAATTGCACCTGGAATAACACTGCATTTTGAAAGCTATAAAAAT…	proclotting enzyme-like	Mca15164.t1-protein	2.27352	g6011.p1	-N/D-	---		2.27352
TRINITY_DN34517_c0_g1	CTCGTTTGAATATTATGTACAGCCGTACAGGTCAGGTATAAATCAATAATGAGTATATTATTAGACAATCTCCATGAAGGTTAAGTTCCCTTTCTTTCCGCAATTGTGTTTGTGTATTCTTTGTGTGGTAATAGTCTTTATATGTTGTACTGGACAAAGGTATCATCGACTACTGCTACAGTATTCAACTTGATATCGTGTGCTCAACTCATACATTTGACTCGTAATTCGATATTTTCAACAAACAGAATGATGGTGGTAAACGCTAAATTAGGTCTGCTGTTGGTGTCAGTAGCCGCGTTCGGTTACCTACAGACTGCCTTGGCTTATTCCGAAGGCGCACCTTTGGAAGTGTGTTCCGACTTGATGCCCCAACACGGAGCTCCCGCTCAGACCATA…	putative defense protein Hdd11	Mca03652.t1-protein	2.73332	g20187.p1	1.94181	g12174.t1_p	2.14486	2.27333
TRINITY_DN76_c0_g2	AGTGAAAGTTACAGTATAATAATTCAGATAATATCAATGTGTCTATGGGTGTGTCTTCGACTTGTTCCGGGGAGGTCAACATGAACAGTCCGGAGAGTATAAAAGGTATACGAGCACAGGACTGCGGCATCACATTTACGACGGTTTCAGTTTTAGAAGTAACTTTGGAATTAAGAATTTCCTCAGTTTTTTCAAAACTTACAAATAATCCAAAATACAATTAGCATTTAAACGATCCGATATCGATTTAATTTGGAATTTTTTAATTTTTTATTTTACAATCTTAATATTTTCAATTTCAAAATGGCAAAATCGTTGCTGATCGTTTCTGCTTTATTTTTGGCCGTCGTTGCATCTGTAATTGCTGCACCCACACCGAAAAAACAAATATCTTTCAAT…	protein takeout-like	---		g3542.p1	1.10603	g3745.t1_p	3.41781	2.26192
TRINITY_DN989_c0_g1	GTGCCTATATTGAACTGATATCGATCATGATGTGCCAAGTCTTGCAATGCCTTCATATTTACGTATAAACGTACAATAATTGGTGAGCCTAGGTACAATAAAGCTACATAATAAATCATCTTAAGACTTAAATCAATGCTCTACAACTCCGAAACGCACATGGGCGTTGAGTATACCTACATATTATACAAATCTATTATAATATGGTTGTATTATGGCATAATAATCACTTCTAACGAGACAACGAGGTCATGTTGTTTGCTAACAAAAACCGATTCGTTAAAAGACACACACACACACACACAAGTATATAGGTAACAACGACAATATATACATATTACTCAAATTATTATGCACCTACGCTAAGTATATAATAATATTATCGTTTTGTGGGGGGTC…	GILT-like protein 1	Mca04074.t1-protein	1.70425	g4472.p1	-N/D-	g24770.t1_p	2.80384	2.25405
TRINITY_DN1638_c5_g1	CACGCGATATAATAGAATATTATAATTATTTTATTAGCGCTGTTTTCGCAATTATATAATATTATTATTATCAATTGCAGCTGTAATATTCCGCAGCCGACGCCGCTACCGTTCCTCGCCGAGATCGGATATTTTTATCGTGTCGTCTGCTGCAGCGTCTCGCGCGCTATACACGGCCGGTACACGCGACAGCGCCACGCTCTCTCACCTGCGCCGCAGCACGCGTGCGTTTTTCCGAACTGCCACCGCCGGCACACACTGCACCGAATACGCAGACCGCGAGCATCCGCGCTCGAGAAAAACTCCTGCAGACGAACCGACGGAAGTATAGCGAATCCACCGACGAGGTGCATATTTTGTAATAATAATATTACAATATTATAGAGACGTAATAAAGTA…	uncharacterized protein LOC100573339	Mca01472.t1-protein	2.38174	g1483.p1	-N/D-	g9724.t1_p	2.11521	2.24848
TRINITY_DN389_c0_g2	ATTATTACTGAGCGGTGTTTGTGTTGAGAGTGTTTTTTTCGCCCCAAATCTATTGGTTTTCATAGACGCACATAAAAACAAAATCGTAACGAAACGTCGCCGTTCCACGTTGTTTTGAATTGTTTTTTTTTCTCTCGAACCGTTATCAGTTCGTTGATGGTATTTCTCTAAGCGCAATCAAGTGTCGTCCACCCATAGGAGATGCTTGTCGGGGCGTTCATCTTAACTCTATTAGCTTTATTTTGTTTCGACGGTTCTTTTGGCGAAGAAAGGTGAATTTGTTGTATAATATATTATAATAAAATATTATTTTTAGTATCTACCTGAGATATTCTTTACCGGTGCCTATATCTTTACACACGAGTTAAATATTGTCGAAGCGATAATAATATCATTCGT…	histidine-rich glycoprotein-like	Mca05925.t1-protein	1.75865	g9358.p1	-N/D-	g6150.t1_p	2.69422	2.22643
TRINITY_DN247_c0_g1	CCTGGTCAGGGGTGTCGGCGCAGTCGCCGGATATCGTCAGTATCGGTTAGACGCGCAACCCTCGACATGTTTCACCGGCTCGGCGTGACTTTTGTTTTCGTCGTGCACATTTTTTTACCCGTGTTGCCGACGTACGCGTCAATATCCATATCGTCGTCATCGTCGGATTTCACGGGTCCGTCTTTTTTGTTGGAGCCTCCAGGGAAATTCGAGTTCTCCAACACGACGGGTGCGTGGATTGATTGCACCGCTGCTGGACATCCGGCCCCGCACATCCGGTGGCTGATGTCCGATGGGACGCCCGTGCCGGACGTTCCGTCGCTCCGACAAGACATGTCCAATGGCACACTGGCTCTATTGCCGTTCCCGCCAGCAATGTACAGACAGGACGTGCACAGC…	Down syndrome cell adhesion molecule-like protein Dscam2 isoform X4	Mca01947.t1-protein	2.22403	---		---		2.22403
TRINITY_DN8302_c0_g1	TTGTTGTCTTTTTCCTCTTCCATAATATACTTTATAAACTTCTCTTTGTTCCCTTTCAAAAAACGCCGCACAATATTGTTCGAATTCGCGGTAACCGAGAACGTTGTCCTCAAATTATCTGCCATACTGTGAACGACGCGATGATAGCTACGAAGATAGAACTCGGCGGAAGTTACGCTATATCCGCACCATCGCTATTACTGCTACTGCTACTTCTGCTGCCGCCGTTGAAGGGCATCGGTAGTGGCGGCGTGCTCAGTTTAGAAGAAGAGAGCGGCCTGATGATGGACGGAATTCCGGCCGAGCATCGGGATAGGTTGGAGTTGTTGACCACGGTGCTGGCTATGGATACGGAATGGTCGGCTGTCTGGAGCGAAACGCTTAAACCGGATGTGGTTG…	PREDICTED: uncharacterized protein LOC107166265	Mca11087.t1-protein	0.79594	g22709.p1	3.03062	g19946.t1_p	2.83859	2.22172
TRINITY_DN3863_c0_g1	TATGCACATGTAACATTCGCGAGCAGTATGTCGAAGTACTAGTGGTAATTTTGTACCTTTAATCAAAAACAAAATTTTTTGAGTTAACATATTAGTTCTATGCACTTTAAATTTGTTTTAAACATTTTTTTTTCAATATAAAATATTAATATCGTGAGTTTGTGTTTGTGTATACCTCATAGGTACCTAGTTCGAATTTTCAAGTGCGTGTTCAATACTGGTGAATACAATTTTATTCTATAAGACTATTTATAAATTATTATACTAAGGTGTATACGGGACTTACTGATCTTTGGTTTTTGCGAATGACCCTCTACGAACAGATACCCAATGTTGAAGCCAGCAGTCGCCTTTCTGCTGTTTGCAGCGTTTATCAGTCAACTGGATGGTAGGACCACA…	glucose dehydrogenase [FAD, quinone]-like	Mca12291.t1-protein	3.22869	g3530.p1	-N/D-	g11816.t1_p	1.20284	2.21576
TRINITY_DN49529_c0_g1	TTAAACACAAAAGGCGTATCCGATGTCTACAAATTAAACGGCGACAAAACAACATCTCCGCTCCTCAAAATAAAACAAAATACAGAATTATTCTAAGAGTTGTTATCCTACAGAGTATTGAATATACTCGTTAACGAAGCATCTCAATAGTATCAAACCAGCCCAAAGAAAAGCAAAAGCCACCTGACTTCAATATGAACTTCAAGTGCACCGTAGCCGTGTTCCTGCTGATGGTAGTGTTGATGTTCGCTACGGATTCCACAAGTGGCTTCAGAAAACCACCGTTCAACGGCAGCATTTTCGGAAAACGAACCATTTCTTATCCTGAATATGAAAATCCTGGAAAGACTATTTATACCATGTGCGAGATCGCGTCAGACGCGTGCCAGAATTGGTTCC…	SIFamide-related peptide	Mca23697.t1-protein	4.1204	g16371.p1	-0.359998	g26027.t1_p	2.87653	2.21231
TRINITY_DN1878_c0_g1	CCACATCATTAAATTAAATGAAAAATACTAATAATTTTAAGGTTTACATAAATACGTTTTATTTAATGTTAGGAACGAGAATTTAAAAATGATACCTATTATAGTGGGGAGATTTGCGAGCGTCAAGACGTAGGACAAGTGGACTGCCAAACTAAGAATCATTCGAATTCGAATTTAATTCCATGTTGGTTCCGGTTCTGGATACTAGTGAGTAGTGACTACATTATTTTGCAGATGAACAAATCCAAAGAGTGTGCAGCGATTTAACATAATACACTTTTGTCAGGCGGTCACCTGGTGCACACGCTACCATTCAGTCTTCAAGCTCAGGCAACGCGCAACATCATCCGTGTACACACAATATATAAGGCAAGTTGATAAATAGGTGATAGGATAACC…	leucine-rich repeat extensin-like protein 2	Mca01178.t1-protein	2.28887	g8539.p1	-N/D-	g3097.t1_p	2.1118	2.20034
TRINITY_DN1634_c0_g1	ATAATTTTGACGAATACTGTAAAGCTCTGGATTGAACAAGATTGAAATCTATACGAAAAGTCGAAAACATCCTAAACATCATCATCTAAAAACCATGCTTGAATAATATTGGTACACACACCGAGTCACCGCACATTTATTATCGACGATGCCGCTAATTATTGAGAACGGCGTTTATTCAGCGCACGCGCGTATACTACATTGGGGATTCGGGACCGGTTCTAACGGTGGTGGTGGTGGCCCACGAGACAGTCCGGCAGATGACAGCGTGCTGAACGCTGATAAAGCATTAAAGCGTTAGTTTCACCGTAGACTTGCAACGATTCGGTAATGCGGTCTCATCGATTGTAAGTCTCTCACATTTTTTTTTTCAACCGTTTGAGTTATATATCGCGAAGT…	protein yellow-like	Mca14606.t1-protein	2.98153	g8771.p1	1.08117	g4089.t1_p	2.52893	2.19721
TRINITY_DN7253_c0_g1	GAGTTGCAGTTGTTTTGGATTTCACAGTATTGGGATAGGACGTTTTCAAGGCGGGCTGTACTTGATAATATATACGAAATTAAAACATTACATTTCCACTGCAAAGCAGATGTGCCTATAGATACGACGTTAGACTTGAATAACAGCACTACAGTAGTAAAAATATTGAAACCAAACTTTTTATTTAGTTTTCAACTATGACATCGTTCAAACTGGAAAAACGTCTGCTAACCGTCATCTTTCTAGCGACTGTCATTTTTACCACGTGTGATTACGCCGCTTGCTTGGAGTCCTCAAGCAGAATTAAGGAATTTGGCTATCCTCTGATGACGTATCAAGTCAGGACTATTGACAAATATCAGTTGGGCATAGAACGAATACCATACAGTAAACACCGTA…	gastric triacylglycerol lipase-like	Mca09757.t1-protein	1.86918	g7305.p1	-N/D-	g26457.t1_p	2.51791	2.19355
TRINITY_DN114_c2_g1	GTCCATTCACGCACTTGGCGGGTCCGCTGCCCAACCATGACCGCTGTTGAATTCTGGACTCTGTCGATCAGTTTACATAAATTTATAAGTATTATTATAAGTCAGCTTAGTTTTTTTTCGGTTCGACTGTTATAATAATTTGTATTTGTTCGTTAATCCGTATTCCTTATTATAAAACTAATCTTAATAAACATATTTACTAAGGTTTAATACACGAGTATTTACCCGTTGATTACACTGCAAGTGTTTGTAACAAAGGTCAAGCATTATATTTTGAAAAGTATAGGTACCCAGTGTGGTGTGCACGCGACGCGATGATTGTGAACGTGACAAAACTTCAGCAAATCATGAGCTTTGTGGTACTGGCCGCAGTGATAGTGGCCGGCGTGCAATGTTTCA…	keratin, type I cytoskeletal 9-like	Mca08925.t1-protein	1.81448	g2791.p1	-N/D-	g4600.t1_p	2.53163	2.17305
TRINITY_DN16123_c0_g2	CAGTGTAAAGGAGTATAATAAGTACCCAAATACTCGAATAGGTAATATGTTATTATTGTTTGTGAATATGAAAAAAGTTATATTTTCGATATTGATCTTCGTCAGCTATTCCTATCAGAGGCCACAGCTCGATGTAGACGTATTGACCACAACAGAGGCGACCGATACTACTACCGAAGAAACCAAGAGCTTAGAAAATATTTCACCAGTTACTGAATCCAGTGCCGTGACGGTTCAAACTTCAGTTAATTTTTCGTCGTACAGTCCCAGCGTGGTTTACGAAGACTTCAAGCCCAGCAATTATTACAGGCCCGACGGCAACCCTATATTTGAAAGGCCTAGTCCGCAAGTTACACACGAAGTTTTCCACAAACCTGAATACTTTGCAAGGCCCAATAA…	uncharacterized protein LOC111035533	Mca18915.t1-protein	-N/D-	g7175.p1	0.508593	g15862.t1_p	3.83311	2.17085
TRINITY_DN1621_c1_g3	CGTTGTAAATACTTTGAAGGATATATATTGGGTCTTTGTGAACCTCTATAAAAGTCATTGTAGAATTTGCATACACATCAGTATCCATTGAGAAGTTCGATAATATACACAACACAGCGACTACAGTAATCATACATTCATACAGAATGATGATCCAAGTATTTTCAATTCTTTTGGTGATCATATCCGGCATCCTTTGCAGTGGGACGCAACAAGGAATATCCAGTACTCAAACTGGCCAGACATTGCAAGTTCAGCCCAATGTCAGAAAGTACAATAAACACACTGCTACGGAAAAACCTTGTACCACCGCAGGCTCGCCGACGGGCACGCGTAAGGACAAACCGGACAACTATTCGGACGCACAGGACTACGTGCCCATAGGCGGCGTGGCGGGTC…	leucine-rich repeat extensin-like protein 1 isoform X1	---		g1333.p2	-N/D-	g6100.t1_p	2.16712	2.16712
TRINITY_DN3745_c0_g1	ATTTCAACTGTTGTTTTTTTCGCGACCAAATTGGAATTGATTGTTTTGTTTTGCCAGAGTTGTAATACACCTTTGCGTATTTGCCTACCTCATCATGTATATATAAAAGGATTTGAGAATCCAAAACGCATTTCTTCAGTTTAATTCACCCACAATCCACTGTATAAAAGTCCAAGAAGCAGTCTCCTACAATTTATTCATCTCAACACACTCAAAATAACTTTACAGACATAGTAAACAAAATGTGCACCGTGTGCTATTTGTGGTTTATTGCGTGTTCTCTATTGATGACAAATGCAAGTATTTTAAATGACTTACAAGAAGCGCAAAAGTTCATGGAACAATTGGACTACGATTATTCGGTGGCGGTGGCCGACGCTGCAACAGCAGCAGCGGCGC…	serine/threonine-protein kinase STE20-like isoform X1	Mca23229.t1-protein	1.91864	g3199.p1	0.972593	g26404.t1_p	3.57482	2.15535
TRINITY_DN7368_c0_g1	ATAAAAAAAAAAAAAAAAAACAATTTTAAACGACAGAAATATAACAATATAATTGAACAGGTATATGAAACACCGGATACTTACAAAATTAGATTAACACAGGTACTCAAAAACAATTTCACGTACAAACCATAGCTATAACCACCATAGCTATTACGTGGCGTGCTAAAAAAGGAAATAATGCATTGTTGTTATTATTAATTACTTATTGCAATTTGTAACGTATACCCTGACAATAGATACCAACTATTTTTGGGTTCGGTAATAGCGTGGGTTTATCCACACCTTTGCCGCGGTTTATAGTCTTAAGAACTACTGTACGATGATAAACCAACGGACATAGATACGACCAGCCATCAGAACGAAAGTTTTCCGAACAGCTTTGCTCGGACGGTACTA…	protein obstructor-E isoform X1	Mca08374.t1-protein	1.68987	g21840.p1	2.38934	g15504.t1_p	2.37434	2.15118
TRINITY_DN3523_c1_g1	TTATTGTCATTATATTCTTCGTTTTAACGGTCTCAGGTTCTATCGAGTGCTTCGAATTCGCGACGGTTTCAAAGGCCATACTCGCGTTGCCTACAAAAAAAGGGTCATCGCGCTCATATCAGATTGGAAAAAAAGTTACTCTGCTGCATAGTGCTTACATAGGTATACCCTTCATAAGCCGATGACGATCAACTGTAAAGGCTATCCGATGGTCAAATCGCTTCGATAGGCGACGGCGATGATAAAAATTAATAAATATTATCGTCACTATCAATTTATACAATAACTCGGCAAGCAGAGCCTTGGCCTTCGGTCGAACCACCGCAGCCGCCGCCAAAGACAGCGGGCCCGACACGTCCGCGTCAATGCCACTGGCGCGTAGAAATGTTTACGAAAATG…	protein yellow-like	Mca14026.t1-protein	1.86542	g8772.p1	-N/D-	g4090.t1_p	2.43386	2.14964
TRINITY_DN9056_c0_g1	GACGATTACCCACAGTCGTCGGTTTTAGTTTTCTATATACAAAATAAATAAAATTATAATACAGTTTTCTAAATTTCTATTTTTTTGAATTCTGTACAAACACTGACACGAAATGTTTTCTAAACGGATAGTTTTACCAATTATGGTGATTGGTTGTTTGGTTCATTTTATAACTTGTCCGCCAGCAAATTTACGGAATCCATCTCCTGCAAGAGATATGAAAGTTAGACCACGGGGTATTAATCCAAATCAACAAAAGCCTGCACTTCCGAAGTTAAATCCGAAGCCAAATTTGACTCCGGCTGGAAGTAAAAATGGAAAAACTACAGAACTCGAGGAAGAAACATCAGAAAATAATCGTACCGGAAAACTTTTCAAAATATTCGGACGGATCAAAAA…	PREDICTED: uncharacterized protein LOC107166877	---		g2723.p1	-N/D-	g11124.t1_p	2.14162	2.14162
TRINITY_DN3829_c0_g1	CCTTCGTACGACTCATTAGGCCGCTTCATATATGCAACGCGCACGATTTGTCTGACACCAGTTCGAACATCGCCGTGTTCGCGTAGTTTTGGTTTTGTGTGATGGAGTTTGTATCGTTCCGAACGTCTCAACTTTTTTTCTGAAAGCGTTTCTTTTCATCGACAATCAAATAATATAACAAATAACATTACACGAGAACCTCACACGATTGTATACTTGGGAACTCAGTTTAGTAAAAAAAAAAAATTGTACCGTATAATCGCAACAGTCGATTTTCGTCGGGTTTTCTACCGGCGATACAATATGAACGCCTTGGCGACGATCTTTGTCGTTTCGGCAACAATCCTTTCAGCCGTGAGACTGGCCCGATGCCAAGTAGATCAGGTGGACAACAAGTAC…	angiotensin-converting enzyme-like	Mca14351.t1-protein	2.62862	g6602.p1	-N/D-	g10281.t1_p	1.63802	2.13332
TRINITY_DN1112_c2_g2	TCCGACGCCGGCAACGACGTTACCGAACGCAATATCCGACGCGCACCGGCTCACCGCAGTCTCGTTCGCGTCCGTATAAACTAACAATATCATAATTACACATTCTTCCGATTTCGGTTTCATTTCGCTTTCGATTTCACTTTGATTCCCAAGACTGCCGTCGAACTGCATCAGCATTGAGCCTCGCCATGCGCTCGGGTCTTGCCGCCCACCGTAAACGCCGACACTGACATTACATTATACACGTAAAATATTACATACCTAGTGAAACACGTCATACCAGCACGGACATTAGGCCGCCATGGACTCGGGACTGGCACGGTTCGCCGTGCTCATAGTGTTGTTCTTCCTGTTGACCGGTGACTTAGCCGGCATGGTCAAGCACATGTTCGAGGAAGC…	PREDICTED: uncharacterized protein LOC107173467	Mca17244.t1-protein	2.17699	g22701.p1	-N/D-	g14398.t1_p	2.07312	2.12506
TRINITY_DN1215_c0_g1	CAGATACAGAAGTAGATGAATTCGTTTTGACGCGGTCGCATACACATTCGTTCACTCCGTCCTTTAGAAATACTCGTACTTCATCGTATTCAGTGTCCAGAATATAAATAAAGACAATGGCACCCAAAATCATGTTACTGATCACTTTGTCAGTTGCGTCAGTCGTGCTAGTCTCCACCGCATCCCCACCGTTCCAAGAACGCAAAGCCATAGTCGTTCTCAAGGGACCCGGCCAAGTGAGCGGTAACGTGACATTTATCCAGGCTAATCGTGGTGGCCCGGTCACGATAACTGGAGTGGTGTCTGGTCTTACTGAAGGACCGCATGGTTTCCACGTTCACGAGAAGGGAGACGTGACCAACGGATGTATATCCACCGGATCGCACTTCAACCCACAAG…	superoxide dismutase [Cu-Zn]	Mca13134.t1-protein	2.42848	---		g9046.t1_p	1.80151	2.11499
TRINITY_DN3352_c0_g1	CGTGTTCGCTATGATCATAATCCCGTGTAACATATTATCGTCATAATAATACAATTATTGTATAACGCGCGAACCGATGACGTAGTCTTGCGTACATGGGTGTAGGGAGTTTAACGTGTTGTGAGCTGGTGCGCGGGTGAAACGTCCGACGGTTTCCTATTGGTCGGGCGGCGTTGTCGTTGTGGCGTAGACGGGATACCATCCCACGCTGCCGTCGCCACCCGACCACAGTGGACGGTCCGCCCGGCCGCCCCCGCGAAGGCCCTGCGAGTTTCACCGCGCGGAGTATAAACGAGCGCCACAAGTTGATCGGCATTTCACAAGTATCACGGTCGTTGGAGCAACAGCCACTGTTCACTTATATACCTCCTACGACTCTGCAGCGGACTTCGCATTCGG…	diuretic hormone class 2	---		g12283.p1	-N/D-	g2926.t1_p	2.10033	2.10033
TRINITY_DN1112_c2_g1	ATCGATTGGAAACGGTGCAAATACGCAAATAATATAACATTTATTATTACCATAGATTTAGCGTACGTTTTCCCCGGGGCGCGCTTGTTAAATGTTTCGACTATCGCACACGATTTGCGATCAGCGTGTATAATGTAGGTACCTTACTCGATGGTAACATATCATTATCATTATTATTCATCGTCAGATACTCTCGACGAGTGGTGTTTCGCGTGCGCAGTTTGTCGGCGATCGTCGTCGTCGCCGAGTCGTTGTCCGTAAACCAAGTAAGTATTCATATTCGTTATTACAAATAATCGTAATAAAAATTCGTGCGAGTTTATGCGATAATAAATTTTAATTAGCCACTAAATCAATTCAGTCGCCGTTGTGTTCGTGCTTGTCATATTGTTATTATTA…	bromodomain-containing protein 4	Mca17243.t1-protein	2.0487	g22700.p1	0.741068	g14399.t1_p	3.49927	2.09635
TRINITY_DN4785_c1_g2	TACTTAATATGAAAACAACATTTGAGCATTAGACCTTAGTAAGACTTATAAGACCTTCTGTATGTGATAGGTCCATCATACTGTTAGTTTTAACGTACTGCAATACATTTCACAATAATAATACAATTAAAATGATTAAAACTCAAACTCAAACATTTTTTTTAAAACTTAGTTTAATATTTTTGTACTTGAATTATACAAATGGTTGTGTCAGTAATAAAAAACTTTACACTGAAATTGGTTGTAAACCTATTTATAGCAATGATTCAAATTCTTGTCCAGTGGCATATGACTGTGAAAAAGTGTTTGCTAGACCAAGTAACAAGTGTTATCTTAATGGAAATGTTTACGAGCCAGTTGAAAGTCTTTCTAAAATTGACTCAGCATTAAACCCATGTT…	kielin/chordin-like protein	---		g310.p1	-N/D-	g8696.t1_p	2.0909	2.0909
TRINITY_DN4719_c0_g2	TCGTATTCTTCGTATTCGTTTTGTAACAGCGCGTTTTGATAATTAATTATTGCAAGTAAAATTATTATCGATAGTCATTCCAAAGCGCTGCCGAACGAACGAGATGCTCGACAGTGGAATACAAAATATTATGAACTGTTCATTCCTAACCGCGGTAAGTCACCGACGGCATAATATTATACGGATAACGCGTTTGCTTCTAGGTCTGCCTTTGGCTGTGCAGCGGATTGTGCTGTGGCGCTCCCGCGGCGGGCCTGCTTCCACCTCACCGGCGGCCGGCCATAGTCGACCCGCACCCGATGTCGCGGGTGGCCACGTTGCAGCCCGTAAGAAGTCGTGGATTTGCTTCACAGCAGCAGCAGCAAAGGAAGTTGGCGGCAGCGGGGACCACGGTGTCAG…	keratin, type II cytoskeletal 1-like isoform X1	Mca04880.t1-protein	-N/D-	g4524.p1	-N/D-	g12027.t1_p	2.04523	2.04523
TRINITY_DN7996_c0_g1	TTTTTAAGCTCAAAGTTGAATTTCAGTATAATATACCAAGTAGTGGCAAGTACACTATCGTAGAAAAACTATACGGATAAAAGATAAAACCTAAGTATACGAATAGTCATATGGCATAATCATAGTACAAAAGCATCATGGGTAAGATATGCCGGTCACTTATTTTTATAGTAATTCGTTTACAATGCACTTTGCCACTTTATATATGCAGATTGCAGGTACTGCAGTATTGAGTAAATATAGATGATAATCTGCATATAATACAGCCTTTAGCTCTTATAAATCAACAGATGATATTTACATCAATATATATAAACTATGTTTTTAATGTGGAATTCAGCTGAAAACGCTGTAAAATTCCAAAGAAACTAATCTATAATTGAAATTGCACTTCACAAC…	ACYPI45536 protein	Mca15051.t1-protein	3.16595	g6766.p1	0.491075	g21517.t1_p	2.46785	2.04162
TRINITY_DN15480_c0_g1	GTCATATATATACCCCCCCGGAGACGAGCGACCATATATTAATATTATACACACACACACACACACACACCCGCGCGCGCACTCACACACATACACGCACACACACACCAACTCCACTGCTGCAAGACAACGAGAGAACGCGTTGCATTATTTCGCGGACGCGCGCCGATCGTCAAACCCGCCGCCGCCGACGCCGCCCCGCACACGAGCGTTGCGTATTAGTCGTCGTGTTATTATATAGTTGTGGTGCTGCTGCTCGACGAGATGAACTGCACGTCTTGACGAGTCCTCCGTCGCCGCTGCAATACAGCCGCAGTCGCATGTTATATTCCTGTGGCGACACACTGCGCACAGTCTTCGTATAATAATATATCGCATGTTATTATACACACAGTGCAC…	mucin-5AC-like isoform X2	Mca09094.t1-protein	2.02545	g6890.p1	-N/D-	g978.t1_p	2.04008	2.03277
TRINITY_DN10828_c0_g1	GACCCAACAGCCTATACCAAAATACAGTTCAGTAGTTCCACATCATTCTTAACAGTAGTTTATTTTTGTCTAAAACAGATACCTTTCATACGTGCAAAATTAGAAAATGGGATTGATCTTATTAGTTTATTCAATATTAATAACAACAACAGTTATTAACATATTAGCAGCTCCTGTACTAAAACAAAATGAATCAAATAGAGAGCAAAAATCACTGTTGGAAAAAGTTTTTTATCCTAAAACTAAAATCCATTCCACAATAAACCATCATTCTACCGAACTACAAAATTCATTTGGTGTTTCTGGAAATGTTGGAATTGGATTTCATTTTGGTAGCGGTTATAGAATAAAAAACGGTGATGGAACAGGAGATCAGGAAATTGTGCATAACAAAATTTA…	PREDICTED: uncharacterized protein LOC107170038	Mca07655.t1-protein	2.43146	g3076.p1	-N/D-	g11974.t1_p	1.62552	2.02849
TRINITY_DN3012_c0_g1	TATATTATATTTTATATAAAATGTATATATAAGTACACGACAAAATTTATCGTTTATTCAGTCACCGGTTATGTAGACATAAATACTATATGGTCATCGTTTCGATTCATATTTATTATACATATTATACGATAAATCTATGTATAGCAAATATATCGTAGTCCGACCGGGTCGATCGCCTATATAATATCTAATTCTATATAGCTATATATTTAATACGTAATTTATGCATGTGTAATTTGTGTCCATTTCGATCCGAGTAAATAAATATATATGTACACGAAAAACAGTAGAAAAACTAAGTGTATGTACGTTACCTAACACTGTGCGATATACCTGTACTCATAAATAATGGCGACAAAATTTGTGCCGTTTATGCTTTTATCGTGTTACACGATC…	protein takeout-like	Mca04534.t1-protein	3.20566	g4074.p1	-N/D-	g18867.t1_p	0.843946	2.0248
TRINITY_DN849_c0_g1	CCGACAGTGCCGTGGTAGATCAAAACCAGCTGTCGACGTTATAACATGTTATTACTGCTGCCGTGTGCTTAAAATACAATATTATTCTGATAACAGAAAATAATAATAATTTAAAAAAAAATTGTTATACTCGTAAAATAAACAACAAATATAATATTATCATATTGAAATCATGGAAGTTTAATATTTTTGTTCAACCGACTACTATACAGGAAATAATTATTGGAGACATGGAACTTAGATTTATATTCGTGTTTTCGCTATGGATCACTGCAGCCAGTTCATTGTACAAAATCGGTATTGGAATGGCCGATGTAACTGGACCTGCAGCAGGTGTTACCTTTTTGGGATACGGAAAAATGGAACAAAGCGGAGAAGGTATCCATTTGCGACAGTTTT…	neutral ceramidase	Mca15790.t1-protein	2.3243	g11908.p1	-N/D-	g6288.t1_p	1.70807	2.01619
TRINITY_DN1929_c0_g1	ATTGAATACCACAATCATCAGTAATAAGAATCCGAACTTGAAGAATAAATCTCGCTAAGTTATAATAGTTATTGATGTTAACGATGTAGTAAGCTAGATACCGTCGTGTGTATGAATATACAATTCGATTTCAACATAATATACTTATTTCTTTATTCGCGATCCAAAATAAAATAATACTTATACACGTCAAATACCCACTTACAGAGAATTTAAAGCTTGATGGTCAAAATGAAAACGTCGACTGCGTCTTATGATGTGAGATATTTTTGCTAAGACGAGAGAACTCATACAGTCATACATCGTATAATACAGCCGATTCTCGATAATCCAATAATAAAAACTAAATAATCTAAATAATAAATCAACCTAATAATTAATTAATTGTAGATATGTATG…	mucin-2 isoform X1	Mca25703.t1-protein	2.0098	g3123.p1	-N/D-	---		2.0098
TRINITY_DN4079_c0_g1	GCCTGCACTCTCGGGTTTTTCACCGTATTTCACAGGTATTTAATGGCAGGGAGCTGATGTTGCTCACAGCATCAGTATAAGTAGAGATGGAGAAATTCAAATATTACACACGAAAATAATATCGCAACAAGGTGAAACTTAAACTTTTTCTTCTCCGGAGTTCTGTGTACACGTCACATACACCATAGTTAATCGATTTCTACGTGTCCGATCACACGCGGTTGACGACGATATCATTCACTCATCAGCATGATTACGGCCCGTTTGATCGTTTTATCCTCGGCCCTCGTCATTATTATCCCAAGCCACGTGTTCGTTGATGGGGTGAACAATATTTTGTCGTCAGATTTTTCACCGGAGTCCAGAGATATTACGTATCCATGCAAATGTCAAGAAAGC…	DUF4773 domain-containing protein	Mca02606.t1-protein	1.11029	g6411.p1	-N/D-	g22739.t1_p	2.89782	2.00405
TRINITY_DN5057_c0_g1	GTTCTAGTGTTAACGTATTCTTTCATTGTCATATTTTTACTATTTCTTCATCACAGTATTGTAAATCTTAAACAGTAGTTTATATTATACAAACAGTGACGAGGTGTTAGGCCATATCATTTTTGTGTTAGGTACCTATATCTTCGATTGTTCGTTTGGTTTTTGATCATATGTATATAAAGCGTCCAGTATGATTCATCGTGAGTGTGCTACCTAGGCATATCTCTATTTCGAAGTTATATCGTGCGAAACAACTATTTAATTTTATATAACGATAAACTTTTTACTTTTTTTTATGCGTGTCAAAAAATTAAAAAATTTCATATTTTTATAAATCATGTTCCGTGTCATCAATTTTGTGATTGTGTTAAGTACTGTGGTGCCCTATGAAAAGGTGTT…	arylsulfatase B-like	Mca19392.t1-protein	2.35012	g19521.p1	-N/D-	g3914.t1_p	1.64645	1.99829
TRINITY_DN875_c0_g1	TCAACAGGAGCGAACTCACCAATACACTTATTAACAGCCATCTACATCAGTAAATTTTACCGAAATCGTTTATTTAAAATTTTGGAGATGATATTTGTCACAGAGTTGTGCACAGAGTTGAAATTTTGAAGAATACATTTAATGGTAGACGATGTTATTATGATGACGTTACATTGACACTATTATTATAACCAGCCTTAGGTAATTTATTCGTGTTCCGAGAAAAACTGCCGGCAGTTTTATGATGGATTCAGCACTTGGACCACTAAAACTAAATGTAAACACGCATTACTGACTGACCCGTTCGATAATTTAACAATAATATTTATGCATATCAAGTAGGCGGTAATCAAGGAAATAAGTACCTACAACCAACTGGCGGGTCGGGCAATGGGGAAA…	ejaculatory bulb-specific protein 3-like	Mca07966.t1-protein	2.4937	g9422.p1	-N/D-	g758.t1_p	1.49601	1.99486
TRINITY_DN7701_c0_g1	AAACGATTGATGGCGAAGTTTATCGTGGCTCGGCGACAGGACGGACGACGCGACGCCGACACGCCACGCAGCGAACGTGAACCACCGCGATGATCGCCGGCACGCTGGTCGCCGTCGTCAGCTGCTGTTGGTCGCTGTTCGTCGCCACCGCCGCCGCCGGCGACGCCAATTACGGTTCCAGCGCGCGTTCGGTGTACTCGGACGGAGACATCGTTCGGCGGTACCGCACCAACTCTGCCGGCGGCGCAGGCGAACACTGCTGCGCCGGACAATCGCCGTCAACTGCAGCCGTCGTCGCCGACGACACCGCCGCGAATCCCGGAGAGATTCCATTGAATGTTATAATGGAACTGAACCAGGTAACAAATGTTTCAGAACTATTCCACAAATTTATGCCAG…	vascular endothelial growth factor C-like	Mca04418.t1-protein	1.3715	g5579.p1	-N/D-	g859.t1_p	2.61705	1.99427
TRINITY_DN3431_c0_g1	CCTACCTACCTATCAACCTACCTACCTACCTAACGTTCTGACGGCGTACGGACTGCTTTGTTGGACAGTTCCGACGCCACCACTGCAGCCACCGCGTCTATTATTTTTTCTTCCGTCGCCGCCGCCGCCACAACAGCGTTCGATTATATTTTACTCGTTCGTCATCTCGACTATACTTAAACGCTCGTTGTCGTTATAATTATTTGGTCGAGTCTATCTCTAACGTCGTTTCCAATTATAAATCTATTTTTATTTTATTTAATTTAATTTTCTCACCAACCTTAATCGTTATTTTCTTACATTACGTATAGTAATATTGATAGTAGGAATCTTCCAATCGTCGTATTATTATTTCCACGTCATGCATAAAGGACTTGTATCACCTTTACCACCGCTCTC…	Glycosyl hydrolases family 9, Asp/Glu active sites,Glycoside hydrolase family 9,Six-hairpin glycosidase-	Mca17468.t1-protein	1.95046	g3857.p1	-N/D-	g18404.t1_p	2.00627	1.97836
TRINITY_DN2579_c0_g1	ATAGTGTGAATCATATATAGTTTTGGTACTATTTGAAAGCATATATTCAAATTAATAATAATGCTTTTAATCTCGATAGTTTTATCTATTGGATTGGCTACTCAATTTGCAAATTCAGTTCTTTCACCTATAAATGAAGGAAAACTTAGATTTATTCCTCAACAAGAACTTTCGGTGACACAAGAGGTTCAAGATGATTCTCCAAGCATGTCGAGATTATCAATGGAAGGAAATCAACAAATTTATCCAATGTTACAACAGCCAATCATACAACAACCAATGATGCAACAGCCAATGATGCAACAACCAATGATGCAACAACCAATAATGCAACAACCAATGATGCAAGGATTCAATACTCCATTTTCGTTAAATCCCATAAATCAGCAGCAATTATCT…	histone-lysine N-methyltransferase, H3 lysine-79 specific-like	---		---		g7218.t1_p	1.96432	1.96432
TRINITY_DN302_c0_g1	TTTATTTTGTTTCGTATTGCAAGCTCTTGAAGACCACATATAATAATAACTTCAATTATAGAATGGAGTTCATGGGCTTTAAAATGATATTTATCATCGCGTTGTCCCTCATAGGATCGGTTGTTAATTCGAAAGAAAGTTCCGAATTCAAATTGCCAACTAATTTTAAGCCTGTCAGATATCGGCTAGACGTGACCACGTACTTGGAAGATAAATTTTGGTTTGAAGGAGAGGTTGATATTCACATGAGTTGCATAGAAGCTACTGACACAATAGTACTGCATTCGAAAAGTTTGAACATCAATAACAAAAGTGTTGTTGTTTCCAACGGTGGTGAAAATGTCATCCCGGTGGATAATGTTTCATTTGATCCGAAGAAAGATCTTATGTACGTCAAGT…	aminopeptidase N-like	Mca08772.t1-protein	2.00691	g7526.p1	-N/D-	g415.t1_p	1.91797	1.96244
TRINITY_DN2787_c0_g1	TCCCTGCAAGTCGTAAATAAATGTTTTTAAAACCACGAAAATGAATTCCAAAATTCTAGTGGTTGTGCTTCTAGCATATTTTTTGGATAATTATCCAGCAGCCTCAGTTAGCCCAGTTAAATTTTCAACTTTGAATGTGAAAAATACTCCAGCCTATAACAAAAACACTCTAGTTTTCAACCAAGACCAACCTATTCAAAGTCATGGAAATAAAAACCTCCAAGGGTTAGACATAGATGACAAAGATGATGATTATGTACATGAATATGAAGAAGAACAAGTAGAAGAAAAAGAAGAAGAAGAAGAAGAAGATGGCAATGAAGAAGATGTGGAAAATAATAAAATTATGACAAATCAACCTATAAGTTCTTCAACTTCTAAACCCATAGTTCCAGAAAG…	myb-like protein X isoform X2	---		---		g622.t1_p	1.95829	1.95829
TRINITY_DN29599_c0_g1	GTGGGAGTATCGCGGTGTATAAAATATTGGGTAAAACGATCACCGCGCACTGTACAGCCATGCACGGCGTAGCGTTCGGGTGTCTGGTGTTGTTGAGCGTCTGGTGTTGCCATGCACGGGGGCACGCCACTGCCGCGGCCGTCGACGACCCAGGGGGACTGCACGTGGCGGCCACGCGGCCACAGCCGTCGTCCGGGCTGATGACGGTGGCACCGGTTCCGCCGCTGTCGGCAGTGTCGGCGTCCACCGTTGGCCTGGATGCGGTGGGAGCCGCGTCTTCGTTGGCATTGGCCGGTGCGCCGGCCGCAGACCTGGAAACGGCCGCGTCCAAGAAGAAGAAGAAGAAGAAAAAGTCGAAAAAGTTCAAAAAGGGCGGCGGCGCTAGCCACAAGGAAGACC…	histidine-rich glycoprotein-like	Mca03603.t1-protein	1.8158	g2259.p1	-N/D-	g7682.t1_p	2.09792	1.95686
TRINITY_DN2754_c0_g1	GAAAAGCAAAACGTGATTGTGCACTAGTCGGCAATGCGCTCCGCTGATCGAATCTTTAACCCGTCACGTGGTCCAAGTCGCGCGGATATCACACCATGGACGTTTCAAGGATGATTTACGCGATTCATACAATCTAACAATAATCACATTTGGAGGTCATATTCTAAAAACAAAAAAATGTTTTGGATCTCAGTTGTTCTTTTGTTCGCATTAAACGGGTGTTATGGATATCAGCCAAAATTCACCGAACCCATTGGCAACATCACCGTGCCGGTCGGCCGAGAAGCTATGTTTACGTGTTACGTTCACAGCTTAGGTGGTTATAGGGTTGGCTGGGTGAAAGCCGATACAAAAGCCATTCAAGCTATACACGACCACGTGATTACACACAATGCTAGA…	lachesin-like	---		g2217.p1	-N/D-	g254.t1_p	1.93744	1.93744
TRINITY_DN1706_c1_g1	CACTTCCCCATGAGTCGTCACTTATTGCAGTTGCCGAACATTTTATAGTCTATTTTTACAACACAAATAATGCGATCGAAGAAGTTGTTGTTGTTGTTTAGATATTTATTACTCGGTACGTAGAAAATCACATTTAATATTTTATTATAAGTATACATATACGACTTGTATTATACTATTATAATACGACTTCGCGAGGTTGAGATTAATCCGCTGGCTTAGTGCCAACGTTGACCTTGGCTACAGCGGAAAAACACGGCACTCGCCGTCGGACAAGTTTGGCTACCCATCCCACCCGACCATCAAGTCCTCCCCACTGCCGGTGGCTGGCCCCTTTTACTGATTTGCGGATAGGCCGTCAGCCGTCCGCCCGCCACCCACCAAATATTCTACACCTGA…	glycine-rich cell wall structural protein 1.0-like isoform X1	Mca15064.t1-protein	2.02501	g17566.p2	-N/D-	g26285.t1_p	1.84646	1.93574
TRINITY_DN9029_c0_g1	CCATTGCGATTTTGGCGGTCGACGTGAGTTTCCATATATGAATATAATAAACCATGTCACTATGATGCAATATTTGTTGAGTTTGGATACCTACCACGGAGTAGATGTTGTAAAAATGTTTTTTTTTCTAAAAAAAAAAAAATTTTAAAAGCTACCAGTGCAACATAACTTGGATATTTCAATAAACACAATTGCAATCGACTATAGTGTCACGGGAAAACAACACACCTTTATAATGGTACACATCCGAATGATTTTAACGTTATCCATTGCGATTTTGGCGGTCGACAATGTGTTAGTAGAAGCTGGAAAAGGAACGAGAAATCGGGAAGCGAATTTGTCAATTCGTGCTGCAGAACACAAGGAAACGTTAAGATCAAAACAAGATAAGTTAGAAGA…	PREDICTED: uncharacterized protein LOC107171019	---		g1133.p1	-N/D-	g13871.t1_p	1.93219	1.93219
TRINITY_DN2376_c1_g1	TTGATGTTCACTGAACAGTGCTACACTAGCTACTGCCAGTGTTCCTTAAACGTTGGCATTATATGATACTCTTCAGGAAATAACTATTATCATTGTATTTTAGTAGATACCTACTAACATAATAGTTCTAATAGTTTTGTGCGAAATGAAGAATCTTACAAGCTTACAATTTATATTTTTGCTGTTTATTGTAATAAGTATAGTGCATTTAGGACGTTGTGCACCACAAAATAAAGCTAATGTGACAAATAAAATTGTTTTTCCATCAGATGATCAACCCAAAGGTACGGAAGCATATTCGGCCGCTGAAATGTGCAGTGAGTATTCACAGTTGATTTACAATTATATAAAGGATCCAGTATTATTGGCGGGTCATGACCATTTTATTAAAGTTAAAGA…	serine protease snake-like	Mca21852.t1-protein	2.00986	g3411.p1	-N/D-	g6951.t1_p	1.85449	1.93218
TRINITY_DN163_c0_g4	CGCCGTGCCGCGCCGGTACGACCCACTGGCTGGCCAGCCGGGCGCGGCGGCCGCATAGGTGGTAGTAGCGTCGTGTACAGCGTGGCGCGCGCATACACACATACGGACACATTGCACCATAATCGCGATATTATCGTCGTAGTGTTATCGCGCGAAATTTAATATAATATTGTAACGGCGGTGAATTTCGTTACAGTGCGACTTGAACGGCGACACGACGTGTCTGTCCCGCGCGACACGGCGCCCCGCACGCGTAAAACCAATTTTCAAAAAATATTTTTCCGAAATACCGAACGCCGAATCAAAAAATAAATATCCAACCACCGTGCTGAGATCCGCGATGATATTATTATAAAAAAAGATTTGATTTCACGATACGTCCGACTACGGTTGTAACTG…	BMP-binding endothelial regulator protein	Mca06458.t1-protein	1.16798	g518.p1	-N/D-	g13550.t1_p	2.68407	1.92603
TRINITY_DN2093_c0_g1	TGGCGTAGCTAATTCTATAAATAGTACTCGCAACGCCGCGGAGACGTTGACTATCGTTTGGACATTCCCTGGTCCTGTTTCGTCTTCATAGTGTTCTTGTCTGTGCAAGTAGTATCGTCTACTGAATCATCCACTTATTAAGATGACTGGAACCGTGTCTTTTGGATTTCTCGCCTTAGCGCTGACGGTGACGGGCTGCTTGGCTGCTATCAAAGAGGTGAAAACCAACAACCCCGTTACACAGAAGCCTGGTCGTTTCCTCAGCCTACCTGTTGCTCAGAAATGTAGTCAAAGGCCGAAAGAATTTACGTACAAAGGACGAAATTATTTCTACAGTGGCCACACGCAACAATACAAAACATCCAAAGTCGATTGGTTGGAAGCAAGAAATATCTGCCG…	predicted protein	Mca10910.t1-protein	2.28639	g16813.p1	0.575462	g1442.t1_p	2.88837	1.91674
TRINITY_DN7796_c0_g2	CATGCGCAATTGTTTCGGCGGGCACGACGGCGAGCCGGCCTCAGCAGCGGTTCCGTTGCGTATAATCTCGATCAGTGTGTTTCAAGACGCGCACAACGACGAATTGCCTCAGCCGCCCGACTGCTGCAGTACATACAATATCTTAATCTGAACAGTGAACACGATGAGAACGTACGCTCTCCTATGGCCCTTGGCCGCATTCCTAGTGACCCGGACCTCCGGGTCGGCCATTCCGATGTGGGAATTCCTCAGTCGAGGAGAAAAGATGAGCCACTTGTTCAATATGTTCGTAAAACAAGTAGCCGACTTTTGCGACTCATCTTCAATGCCAGATTGTAATAAAGTATTATTGGTTTATGGTTTAACCAACTTGGCAAAAATGGGAGATGATAGCTTAGA…	rhythmically expressed gene 5 protein	Mca04597.t1-protein	2.0477	g8914.p1	-N/D-	g18907.t1_p	1.7845	1.9161
TRINITY_DN47134_c0_g1	GCTGGCCGCGCATAAATGGTCGTTGAATAAAACGTGATCGGATTTATTGAGTTGGCGACGACAATATTGTTTGACACCTGTGTGTGTGTGTATGTTAGTCCGTTATAAATGTTTGTTACACCAACGTCACCAGCACACTTTCAATTTAACATCCAAACACGTCGTTATATAGGTACAATCATATGACATATTCGCCACATATACCTTTTGAATCCGTCTTTTCGTTTGGGCAAGACAGTTGCCATACAATCGTATAGTTGTTATCATACTATAATATAGGTATTTTAATATTTATACGAAATAATTTCTGCGAGTACGTGTCCGCGTGCACCAATCGTATAATCGAGTTTCCGCCTTTGGTTATAATATACCATCTTTAGTATACCTACTATGGATTCG…	splicing factor 3B subunit 4	Mca11902.t1-protein	1.87384	g7255.p1	-N/D-	g17634.t1_p	1.93376	1.9038
TRINITY_DN3136_c1_g2	GTATTTTTTCATAGAAACGCGTTGCAGCTTGCAGTACCTATACCTCTAACGTATAATAGGACGATGGTAATGACAATAATAGCACGGGCATGATATCGTGTATACGTCTGAGGGCGATGATGCAATCTGGACGAAAGAGAACGAACCGTGAAGTAACAATGCCGGGGCCACGCGCTGGAAGAGACCGAAGCGCTGCGGCAGAGGTCAACCGGGAGCGAGCGGTGAACGGCCCCGCGCGCGTGTTGGGAAATGTCCCTTGGACTGCAGTAAAGTACACCGACACAGTGGAAGTATATACAACAATATATTGTATACACTACACAGTATGCGTTGCACTGAACATCATCCCCACCCAGCCACGTCGTTTACCGTTTTCGAGGCCTCGGCAAGTCCGTATAA…	BCL-6 corepressor-like protein 1	Mca01796.t1-protein	1.67494	g8943.p1	-N/D-	g5140.t1_p	2.12995	1.90244
TRINITY_DN251_c0_g1	TAACTTTCTTACTGAAACTAAGTCGTCTCCATTACGAGCGGCTTGTTATTTACTTTTCTACAACCTAGTTCTTGCATCGTATGCTAATTTCAGTTGCATTCCGTCGGTGACTATATAAGACGTCCCGCCGCAATCAAAGTAAATCATTTGTGATAGTGCCGTCGAACGGGAAAAATACCAACTCCGTTCCAGTGTGCGTATATACCTGTCGTCTACCTCGTGTAAATACTGCACACCTACGTTTTACACTTCAGTATTATCCGCCACACAACCATGAGCCAACAAAAGGCTATTGCCATTCTGTTATTGAATGTGTTTTTAACATCATTCGTCTGTGCCCAATATGGAAGCCCTGCTGGAAATGGCAACCCTGGATACGGTGGTACAGGTACCGTGTGA…	pro-resilin-like	Mca27619.t1-protein	1.85642	g16399.p1	1.95993	g2853.t1_p	1.88573	1.90069
TRINITY_DN6514_c0_g1	TGTTTACGTGGCTGTCCGTGGCCAGTGTTCGCGCCGAGAGTCGCGTCGATAGTCGCGCGCATTCCGTTGCCAGCCGTCGCCAAATCGCATTACAGACGAGAAACCGGTTCCGTTGCAGCTAAAGCTATATAGACGACGACAAACATGTACGCTGGTGGAGGCGCAGCGCGACTGTTGCTGGTGGCCGCGTTTGCGGCGGCAGTGGCGGACGACGTGCGACGGCCGCGGAGCAAGCCGACCAGGGTTTACCGGCCGAACAAGGACGCGGTGCAGCTGCTCGAGCATGTGATGATGTACGAGGAACAGTGGACGGACATACTAGATGAACACATCTTGCTGCTGGGTGATCCACCTCACCAAGGAAGAATGTTGGACGCGCCCCTGTTGGGGCCAATGCAG…	PREDICTED: uncharacterized protein LOC107166254	Mca11086.t1-protein	0.646664	g22708.p1	2.35526	g19945.t1_p	2.68168	1.89453
TRINITY_DN1184_c1_g1	TGAACGCTCGGCGACGACGGCGCGACGCGCGACAACGACACCGCGGCAGCGACACACACGCAGTAGCCAGTAACAGCTGCGCGTCGTCTGCCGACGGTCACACGACGCTTGCGGTCACACATTTTCGCCTCCGCCGCCGTTGTCATGTCGTTTGTGTACGCGTTCCGTACGATGGACGTGGTGCTGCTTGTCGCGTGTTCCTGTACGTTTTTCGGCGAGTTTCACACGACGTCCGCCGCCGTGCCGTATCAAGACGATGCAAAAGAGCTTATAATCAATCAGTTGGCACAAATTATCAAGGATCAAAACTATAGGATGCGGAATAATCTCCAGGACCCGTATCCGATCCCCCTCGATCAGATAGACGATGATAAACGGGCGTTCACATACGACCTGGCA…	neural proliferation differentiation and control protein 1 isoform X2	Mca04308.t1-protein	1.49371	g577.p1	-N/D-	g1608.t1_p	2.28769	1.8907
TRINITY_DN478_c0_g3	TCCGGTGGCGGTCCGCGGCGAGCCGTGTACTTATCGCGCGCGCGCGCGCGCGCACGGCCACCACCACCGTCGCCGTAGCCGTCGTCGTCGCGCGCGCCAGCCTCGTCTCGGCCAGTGTAACCCGCGACATCCGACCATGCGCAAACGTCCGGACCACAGCTACAGCCGGCACGTCGCGACGACACCGTGAAGAGACGAGATATGCGCGGCACTGCGCTCTTCGCCACCGTCGCCGTCCTCCTAACCCTCTTGGTATCGCATTGCGCGGGCCGTCCTTGGCATCAACGGCGGCAGCAACGGCAGAGACCATCAGTGCCACCAACGCGGCCGGCGGCGGTTTCGACGGTCGCTTCGATTTACGTGGAATACGATGATCCATCTGTGGCCGTCAACGGACAA…	PREDICTED: uncharacterized protein LOC107162803	Mca02570.t1-protein	2.66403	g3590.p1	0.681106	g8751.t1_p	2.3074	1.88418
TRINITY_DN2935_c0_g3	ACCTACTGTACAGCAGAGCGACATCCACGACTTACCCGCCTTTTTTAATTTAAAATGCAATGATTATTCTTCCACCATAACGAAACGCGTAAGCGATGTTCTACGCAGTAAGACGAGGTGTTTCCACTCCCCTCAAAACTTCTCTCCGGATGACTTGATCTGATAACGGACTCCGACGACACAAATCTCGAGACTGATAACGTTCACAATTATAACACTTACCTGTACCTGTCTTAGACAGGCTGTCTAGTGTCTATAATATAGGTATAACACCTTATTATCGGAATTTATTATTAGATTTCCGGTATTGCGACAGCTGCGCGACGATGATAATTTTAATACATATAATATGTGCCATGAATCCGGTGATGGCCAAAAACAATGCAAAAAAAAAATCAT…	protein takeout	Mca08790.t1-protein	2.16566	g12001.p1	-N/D-	g8362.t1_p	1.5614	1.86353
TRINITY_DN44264_c0_g1	TTTATGCGATGTTATTAAAATAAAAAATAATTCACATAATTTTGCGTAAAATTACTACTATCGCATACCAGGAGCTCGAAAGTTATTTGTAAACATGAAATTATCAAGCACGCTGCTTCTTTTGGTATCAAACGTATGCTTTTTATCAGCTTACGATGATTCGGGAGTCAAATACTTCACCAATGAATGGTTGGTGCATGTACCTTTGGGTGAAGTGGTGGCTAGAGAAGTGGCTCGCAATGTCGGCATGAGATACGACGGACCGGATTTTGATAACGATGGGTTCCATCGTATGAGTAAAACTGAACTTCCAGCCAAATCCATCAATAATAATGAACATATAACAAATCGATTAAATAGCCATGAATTTGTAACAGTTGCAAGCCAAGAAGTTGTAAA…	neuroendocrine convertase 1-like	---		g1981.p1	1.6721	g6996.t1_p	2.04754	1.85982
TRINITY_DN29211_c0_g1	GCCTGTAGCCTCCGCGAGTTGCATAAAAATTGGCAGCGGTGGTGGCCGCGATTAAACGGTCCCGTTCCCGGCCGTTTGCGACACACTATTGCCGCGGCGGTGGCGGTGACCTTGCGAAGACGTCCGTCGCGGTCGGGCGGGTGTCCGCGCAGAGGGGGCGCTCGCCGTTTTCGTTATTTAACCGGCCTGCCGACGGTTAACCGGCTCATTGTATCGTACTGCAGCGCCATGCACAACTCACTATTATCGTCACTACGACTGCGACATCGCTCTTGGACGGTCGCCGCGGCGCTGGTCGCTGTGGCCACCGTCGTGCTGACGGACGCCAGGGCTGCGTCCACCGGGCGCCCGGCCGTCGCCGGTGACATGGCAGCCGTCAGTTCGGACTCGCACAACGTG…	Uncharacterized protein FWK35_00007948	Mca05532.t1-protein	-0.442551	g2261.p1	-N/D-	g7678.t1_p	4.16034	1.85889
TRINITY_DN153_c0_g1	GCATTCAATTACTTATCAATGTATTCACCTAATAACTTAAAGTATTTTTCTTTCATTTTCGAGGTATCATATTATAATGCCTATACTATGATAATTATTTTAACCATTAAGGCTCAAAATATAATATTATCGTTTCTATTTAATCATCACAATCGTTATTGATTTTCATCAGTGTCGCGGATATGTTTTTTTCATTCTAACTATTAAAAAAATATTATCAACTCGTTATTGTTACACGATGATTTATCTTGTTTGTACCTAATACCTACTTATATTTGAGAAAACAATTTATAATCCGACATCGCTGAATAATATACCTACCGTAAATAATTACTAGTACATATATCTATTCTACGGTGACGTAAATAATTTACTATACATTTCATAACTTATATGTGC…	cold and drought-regulated protein CORA-like	---		---		g14442.t1_p	1.8499	1.8499
TRINITY_DN5084_c0_g1	TGCTCGTGCCAACTATCGATACGGGTACTATCACAGATTATCTGTGGTACAATGGTGCAGTGTTATTGTTATCAACACGAGTGCAGAAACAAGACACAGTGCATTTTGGCGGTTTGGAGTGTTTGGACTGTTTGGAGGTTTGTACATTAATGGACAATAATTAAATAATGCTGATGAGCGACGAACGTGTGGTATAGTATCAGTGTTCGCGTGTTGTGTGCTCGAGTGCAGTCTGAGTTGGAAAACGGTATAGTAGCCGTGGTTTTTAATTTCTACTGATATCACAACCGTTTTGTATGATTATGTTTTACCCATATTTTAGTAATATAAATATTACTAGGATTAGTAGGACTAGGATTTACTACTGTATCGTATGATTTAAAATAGTATAGAAGATGT…	nuclease	---		g18943.p1	1.84448	---		1.84448
TRINITY_DN7417_c0_g1	GATCTCATAAACATATAAAAAGCAAACACTTACGGCGATTTCGGAACAGTGCGTTTTCTCGGTTTAGGCTTGCTGTAGTAAGTTGGCCAAAATCAAACTGCTATAACTGCGGTGGAGTCTGCAGGTGCAGTTTTTTTGGTATCACCGTCACGGTTGCCACGATCAAACAAGATGTTGCTAGTGAAATCACTGTTTGTGGCGATTGCATCAGTATCGCTTGTTGTTGGTTTACCGACACCAGCACCAGAAAAGTCTTTGCAGCCAATTCAGCGTCAAAAAAAGCACGCTGATAGTGGATATGGTTCAGATGTTGTTGGTTATGATTCTCATCATCACGAAGAACCACGAGGCTCCTGGAAAAAGAAATTAACTTGGAAAGAGGAATGGAAGCAAGAATGG…	golgin subfamily A member 6-like protein 22	Mca00802.t1-protein	3.14823	g4903.p1	-0.357961	g18652.t1_p	2.72046	1.83691
TRINITY_DN4535_c0_g1	ATTTATTATATCATAGTTAGGTAGGTACATCAATTATCCAAACAATCGCAATCCAAATTGAATTGCGTTTCTTTGTGTACATAATTATGTGAGGTTATGGTGGGAAAGGTAGAGATGTGGAGAGGTGGAACTCTTATAGAACTACATCGTTTTTATTATAATTAAGACGCTGAATTATTACGCGTAACTCCAAGTCTCCAAAAAATAAGAAAACTATTTATTCATTTAGACATTTAACATTCAAACGAATATTTATAGTCGATATACTTGTATATACAGAGTGATACCTTGTTAAAGCATTTTATTTTTTTTTTATTTTGGTTTTAACCAATACATTTTTAGTGATATTGAATCGTGAGTGAATAAAATTCGTCAAGCAGTTCTAATAAATCTGCATTG…	flocculation protein FLO11-like	---		g3860.p1	0.746915	g18399.t1_p	2.91283	1.82987
TRINITY_DN3136_c4_g1	GTTTCGCGCCCGACGTGCCGATCACACGCGCTTGCCGACCGGAACCGAACGCATCTCGCGCCGCACACGGAACCGACTCGATAGTATCGTTTCCGGTTTTTCGTTCGAGTCGCGGCCGATTTTCGCCGTGTTTCCGTCTTCCGAAAACCTCCGAAAACGCTGGCGGATTGAATATTTCTTGTTTTCACCACGAAAAAAAAATACCAATCAGGGATCGTCCCACCGCCGCTCGCGTAGACGACGACCGTCCGTCGCGCGTCGTCTATAGGTTTATGAACTGCCGAGTGTGGTAATATAGGAACGGATCGAGAAAAGTACGCGTGGCCACGACGAACGTCGACGATGCGTACCGCCGCGCTGACCGCGGTCGCGGTGTTGGCCTGCTGCCGGCTACAGCTA…	Concanavalin A-like lectin/glucanase domain,Thrombospondin type-1 (TSP1) repeat	Mca08482.t1-protein	2.08456	g5331.p1	-N/D-	g9218.t1_p	1.56436	1.82446
TRINITY_DN3317_c1_g1	TATTTTTTTTTTTTGCTAAAAATTAAAACTAAAACTAAATAACCAAAATTGAAAAAAAATGTAAAAAAATTAATGTGTGGTTAATTTTTAGTCAATAGTTTTTTAAGCTAAATAACATTATTTTTAAGATAATTTGTCACAAGTGTTAACTATATACAAATCGTCCTTCTATTTTATAGACTAATTATAAATAATAATTATTATAAAAAAGTTATTTTACATAATGGAATCTTTTTCTAAGATTAGATATAAGTTAAGGTGTGTATGAGAGTCGGGGTTGTGTCAGGGGTATGTAGTTATTATATAATTATAATTTTGTGCTTTTATCAGGGAGCATTGTGATCTTGTATTACCACGAAAAGTCATAGTCAAATAATTATTAATGCATTATATAAAGAT…	ACYPI005037 protein	Mca04228.t1-protein	0.722605	g4802.p1	-N/D-	g5255.t1_p	2.90764	1.81512
TRINITY_DN5031_c0_g1	TTTCATATTTTTCGTTTTTTGTTTTTTTTTTTTTTTTTTGTCGAAAAATCTCTAACGATTTACGAGCGCATATCATTCCGTTTGATAATAATAATAATAATATTATACGTGTTTATCCGTGTGTGGTGCGGTTGGGATATTAATTGTAGATAATATTTTCGTTTCTGATATTTTTTCAACGGAACACATTTGAACCGCGCAATGATTAGAACCATGGTTCTGATCAATTTCGTCGCGCTTGGATTGTCCTGCAGTTTCGCGTTGGCGGCGCCTTACAACATACGAAACTTAAACGACGCCGTTTTCTCCAACCCGCTGGGGACAAAACAGTGTACAGTTTCAGGAGTGCTTTATAATCACAGTCAAAAGATACTGTTTACCGACCACTGTAAGGCGTGC…	kielin/chordin-like protein	---		g4814.p1	-N/D-	g5266.t1_p	1.81406	1.81406
TRINITY_DN3344_c0_g1	TATTTCCTTGTGAGAATACACGTTTAACAGTGGGGCGAAATCAATTTTAAGGCAAGGTTAAAATCAGTGGACCGCATACCAAAGCTGGTAGGTTTCACTAGTCATATTTGAAAGCCAGTATGTAATGTGCACCTGTAGCGTGCACGTTCATCGTGGATAGTAACGATAATTTACAGACACATTAAAGTTTTCCATTTAATATTTATATTGAATATAATAGTCTCGTCCGTTAACAGACTATTAATTGTCGTGTGTAATAATAAATACTTTAGTTTGGTACACGATGGATATTCGGTTTAATCCCGTTATTTCGGTCGCCGTCGCCATTGTTTTTGTCGTTACTTCGGCGAACGCAAATAATGTCCCACAGAATCCGGTTGCAAATAATCAGTCAGGACC…	cell wall integrity and stress response component 4-like	Mca06167.t1-protein	1.6866	g12874.p1	1.59095	g18332.t1_p	2.15236	1.80997
TRINITY_DN3416_c0_g1	ATCGGCCCTTGCGCTCCGACACGCGCGCGACGCCGCCGTTGACGAACACACCGACGACTACAAGAGAGTCGTATCCGCCCGGCGCTTTCGGGTTCCCCCCAACGTCGTAGACCATAAATTTTTATCTTGTCGAGAAAGAATTTTTTCTTTCAATTCGCTCTCGCACACACTACAGACACACGCACACACACAAACGACTAAGTATTAAACGCACGCGCCAAGTCGCCTCCGACGACGCCGTCGCGGGTCCCGCAACCTTTGTAAATTCATTATCTCAGATGATTTCGTCTGTGGCTATGGTACCATCAATTTTGGCGGCTGGAATTTTTCTGCAAACGCTCATACCAGTTTTATCTACGGTTAGCTGGGAAGATTGGTGGACATACGATGGTATATCAG…	carbonic anhydrase-related protein 10	Mca06793.t1-protein	2.22365	---		g12822.t1_p	1.38227	1.80296
TRINITY_DN9689_c0_g1	TGCAAGCGAAGGTGGAGCAAATGTTTTCACAATATCATATTTCAACACCACTATCACACATCCGCACAGCACAGCAGCACTAGCAACAGAGCCATGGGTACGTTTCGACAACGGATGGTCGCAATCGCAACGGTCCTCGCGGTATTCGCCGCAGCACCGAGTGTTTCAAGATCGGTGAATATCAGCAGTTCTTGGCTATTGCCAAAAAACGAATTTCCTGTTTTCTATCGACATTTTAAAGACAGAGTTACATGGTTTGAAGCCGACGCTGTATGCCAATTTCACCACGCTCAACTGGCCACAGTTGAATCTAACAGTCAGTTTGAAGCAATACGTAGTTATCTGAAGGAATTAGACGTAATCGAGAATGTTTGGATTGGTTTGAAGCGAAACAGTGAG…	C-type lectin fold,C-type lectin-like/link domain,C-type lectin-like	Mca24080.t1-protein	1.73442	g16195.p1	-N/D-	g26187.t1_p	1.86799	1.80121
TRINITY_DN3276_c0_g1	ACATTTTTCTACCGCCCGTACAGACTTCATAGTCTTCTGGAGTCTTAAGCCGTCAGTGGTCAATGTTTGCCGAATAGCGTTATATCTACCTACGTCGCAATAAACAGTTATTTTATTAAAATATAAGTGTACCTACCGATAATAACTTATAAATATTTTTCAAAAATCAACGTTCAATACCTACTCAAACATTTATTGCTCATTTGTAGGATCTTCTGAGTCGATCTACAGAAAAATGAGTGTACTACGATTTTCAATCATTTTTGCAGTATCATTAACTTGCATATGTGCCCAAAAGCCATTTTATGCATCAAGCAGTAATCAGTATCCAAGCGTCTTACCCCAAAATCTACCAAATAATTCGGATGTAGGGAACAGGATCGGTGAAAACTCCACTCC…	activating signal cointegrator 1 complex subunit 2 homolog	Mca04449.t1-protein	1.76479	g11772.p1	0.425203	g13144.t1_p	3.20625	1.79875
TRINITY_DN1254_c0_g2	TTTGATATATTAAGAAAAACAGTATGAAATATAACATAGTCTGAATGTGCATTAAACATAATTAGACGTTCGTGAAAAGTCGATCTCTTTGAGACAGTTTCAGTTCGCGGTAACTGTACATGTTTTCATTATAATGTTTTTTTACAATCCAACTTGAAAAAAAAAACACTGTGATAAAATATTTTATCAGTTACTCTATTATTTATTATACAACAACGGGAATATTTTATCACTCAATGGAAAAACAAAAATGGTTATTCCTAACGTTACTATTAACATATGCGTTAGCCGAGCATGGAAAAAAGTCATCTAATAGTAAACAGATCGATAATGCAGAAGAGTCTACAGAATCAAAACCACCAGAAAAACGTGGTTTAAATAATGTTCTTGGGTATGGCC…	repetitive proline-rich cell wall protein 2-like	Mca14352.t1-protein	1.79733	g6601.p1	-N/D-	---		1.79733
TRINITY_DN8844_c0_g1	GATCTCAAAACCCAGCAAGCAACGTTCGATTTTTCTACTTAATAATGTTATTTTTGGTAGAAATCGGTTACTAGTTTTGCGAAGAATTGTGTAGAAATCGCGTACACATATATATATTATAAACAATATACATGTATAATAACACAACAACATGTTTATCGGACGTCAACACCGCCAGAACCACACCGCATCGTGTCGCAACATGTCATCGTTTTGCCTGAATTCTGTGATCTTAATGACCGTGACCACGGTTGTGGTGACACACGCCGCATTTACTGGGAGCACCACCTTAAATGACGAACCGGGCAGTGATATTCATCTGTTCAAGGAGGACGTCGACTACAAAGAAAACAACTCCGATAGCGAAGAAGGTTTTTTTTTTACCATCACAAATTTTTT…	chemosensory protein 9	Mca14829.t1-protein	2.12339	g8360.p1	-N/D-	g15323.t1_p	1.46589	1.79464
TRINITY_DN4867_c0_g2	CGTCGCATCGCGAACACGACGACGACCACCGTCACAACGATCTGCCGGCACATCGGTTTGCACGTGTTTTTTTTCCTCCCCACTCGCGTCGAAAGTCCCACGAAACGATAACAAACGCCAATACGGTAACCACTTACCGAAACAATACCATGAACGTATGAACTGCATGTGACCTATAACATCTATCGAAGACGATTGTCACCGTCGGGTGTTAAGCTGTCAGCCATGATGGGAGCACGCAAAACAGGTGAAATGATCGTCTGGTTTTCCATCATCATTGCGGCGATCGGTTGGTGTGTGGATTGTTACATCGAAGACTTGTGTCCGAATTGCAATCTCTATCAAGATTCAGCTGAGGTCCGGTCCCACTGTGCCTACCCGTGTCAGTGCGCCAACAGG…	WNT1-inducible-signaling pathway protein 2 isoform X1	Mca13994.t1-protein	1.79824	g13843.p1	-N/D-	g14233.t1_p	1.78559	1.79192
TRINITY_DN733_c1_g1	CTTGTGTATTAAATTAACTTATAATACCTACATTATAATACCTATTATAAAGATTAAATAATTATTTATTGATTGTATTTTTAATACTTTTTATTCTTATAATCTAAAAATTCCCCAAACGACGGTGGCAACGGCGGCGTCGACGTCTCTCTCCCAACAGTGTCTGTGTCTATGTCCAATCTTCACTCTCGTGTGAACAGTAGTTTAGGACGAGTCAACGCGAGTTTGTGATTAGAAAAAATTAATAATAATCGTTCGTATTTTTTTTTTTACTTTAGCCGTAATTCGTATACATAATATATTTACACGTATATTTACAGACATATAATATAATATAATACCATTGATAAATAGTTTGATACGAGTGTTTAAAAAAAAAATATATATATTTTTTTGATC…	putative mediator of RNA polymerase II transcription subunit 26	Mca15003.t1-protein	2.57729	g11804.p1	0.158233	g6178.t1_p	2.61469	1.7834
TRINITY_DN1526_c0_g1	GATCTCGCCAATGATGACCTACCTACATTTATAATGTAAACGATTCGTTGGTCATTTCTGCCTCTTGGCCAAACGCTGAAATGCGATAATATACATCATATTGTTACAACACTTGAAACTATACTCGGATACTCGGGATACTCCTATGGATCACCTATAAGTATACAAAAAAACATATAAATAAGAAAGACGAACAGTACTTTACCACAGTGAATTATATCTTGTCTGATAATCAACAATAATAACTTTAGAGTATACCTAGTTATAATTCTTGAATACAATAAAATGATTCAACGACCATAAATAAAGCTCATCAGAATTTGCCCATTATATATTATATAGTATTTATTGACTATACTTTTACTTTATAGAACATTAATATCAATTGTCCATTTGATT…	PREDICTED: uncharacterized protein LOC107165083 isoform X1	Mca08930.t1-protein	0.727808	g11167.p1	-N/D-	g4312.t1_p	2.82285	1.77533
TRINITY_DN1292_c2_g1	AGGGGCGGCTCAGTCGCGTATCAGACGCTGTGTGGACCACTCACTCACTCGTCTGCCCATTCGCGTAACAGTAATACAATATTATCGGTCGCCTGCTGCAGTCTCGTCTCGCCATATCGCTGCACGGACGGAAGAGGACACACGTCGCGTCGGTACATCGTCTCATCAACGATACACTATCACATTAAAATATTATTGTGTCGTAAATATCGTAAATAATTTATTGATATTATAATACTATCACGTTCGTGCTGCAGCTCGCGGCGCACACGACCCGCCAGCATGCAGTACTCTCAGCGACGGTGGTGCAACGCGACGGTCTCGGTGCTGGTGCTGTCCGGGCTGGTGCTGTTGACGCACGGCGCCACCATCAAGTTCGACCAGAGTCAGACGGGTGAC…	mucin-2-like isoform X2	Mca24199.t1-protein	1.56583	g9147.p1	-N/D-	g4344.t1_p	1.98356	1.77469
TRINITY_DN181_c0_g1	ATCGCCCCGACGCATCGTCATATATATAGACGTCGGTTACCGATCCATCGTCAGTTCAGTTATCGTCGTCTATTGGATTTCAAAGACTTGCGACTCCTAGTACAACACACCACACAGACTATTTCGCGCCGTCGACATGAAGATGTTTTTATTTATTGCATTAGTCGCTTTTGCGGCGGCTCATCCACAAGGCTATGAATCTGAAGCATCTTCTGGTTATGGATCTCCGACTACACCATCTTCTCCTTCATCTTATCAAGGAAATTTTGGAAGTTACCAAAAATCCCCTGAAGTTTTAGCATACTCTTCTGGATCTCCGACTGGCTATCAAGGTTATCAAGGTAGTGGAGCTGCTGGATATCAATCTACTTCTGGATCGTATCAACAATCAACCTCAGC…	pupal cuticle protein 20-like	Mca12634.t1-protein	2.69117	g11863.p1	-0.058317	g24634.t1_p	2.6842	1.77235
TRINITY_DN29591_c0_g1	TATCTCTATAAAAGGAGCGCGACGACCGGCCGACCGCCTCCGTAGCCGTTCCGCACGCGTCGCACGCGGGACAATCGAGTCGTTCTGGTCGTCGTCGCCGTCGTCGTCGTCGTCGTATCGTTCCCGTTGCAGCCTGGAACGCAGCCTTTTCGGCTTTTACTTGCCTGATCCGCACCGAAACGGACCTTTGAGTTTCCCCTGTGACGCCGCTTTATAGCGACTACACCTATTCGAGCGCATTTTTTCCCGGACGATCATTGCGTGCTGTTTTCAACCGATTCGCTCGTCGTACCAGCCTGTTGCTGTCTGAGCGGACCGTCGACTTTAATCATATTGTTACACTCACATATTCGTATACATATATGTTCATAGTCATATAGTAAATTATAGCCGCACTAA…	FMRFamide-like neuropeptides 1	Mca15012.t1-protein	1.3991	g7343.p1	-N/D-	g2109.t1_p	2.1362	1.76765
TRINITY_DN3333_c0_g1	AAATAGCAGTGCGACAGACGGAGAGGCGTCAGCGTCAATGAGAAAGAGAGAGAGAGAGTGAGTGAGAGACATGCATGCACACATTACCGCACCGACCAGACGACAGTCCGTATGAGCCCCCGCGATATACTTTCACTATCGTCGACAAACTGATCGCACTCGTCGGCCATAACGTCGCACCGTAACACGTCGCCGTCTTGTCGGTTCTTATAATATAATAAAGTTATTATTCGCCATCGTATCGCCCACCTGTAGGCATACACCGTCGCTACCGACGACGACTCCGCTTACACATTAGAATAGGGAAGAAAGCCAAAAGAAGATTCTAAAAATCAGATTCTACGCCGTTTCGCTGTTTATTTATTTCTAAACGCCATACCTGAATGGTATTCATTTAGC…	circadian clock-controlled protein-like	Mca03965.t1-protein	1.15356	g6631.p1	-N/D-	g12358.t1_p	2.37493	1.76424
TRINITY_DN47278_c0_g1	CTGTTAGGTATAAACGGTTCATCCCGCGCCGCAGCTGTCACTCGCGTATTCAATACTACACTCACTGCACTGACAGTGACTTAGGTATTATGATATAATCATTATTTGTCGTCAACGATATATTTTGATTATTATACCGTCGCCGGAATAATTTATATTATACTGTCACATAAATTGGTTAGTCCGAGTCACCCAAGAAGAACGGTTTATCTTGTTCTCCAAAAGAGTTATAAAATTCCGATCCAAAGCGACCGTAGTGAATTTTAGACGAAAAGTATCACATAGCATATTATAGTACCTATATTACAATATTATTAATATGACTCAGACCAGCAAGTCCACCGTGGTTATGGTCTACAAAATCGGCTTCTTCTGCGTGCTGTTCGCTTCCGTCACCTC…	phospholipase A1-like	Mca03832.t1-protein	1.5246	g2366.p1	-N/D-	g15802.t1_p	1.99805	1.76132
TRINITY_DN5302_c0_g1	TTCTCCGAGCGTGCGACTGCATCGTTCACTAACATTTTTTTCATCACTGTTTGTTTTCGACCGAAAATGTTTGAAAGGTGTTTTTTTTTCTTCAAATAGACTGTGCAACAGTATTACCATTATAGCTGTATACGTATAGTATTAAAAAATAGTTATAATAGTAGTATGTATAGGCATCGAGTCTCTTCGGGTCAAAACTAGTTTCACGTCTCTTGCACTATTCGCAGCGGTCGCGATCTGCGGCGGCGGGGCAGTGGCGCTAGAAAATAGAAATACGACTTCGTAGGCTCCTTCGCGTTCGTCGGTCAGACCGGTCAGTGTCCGTCACGGTACCGTGCCGCAAGTACGTACTCGCCGGCGATCGTCTCCTCGGCCGGATACGGAATTCAATATTTTTTC…	probable cyclin-dependent serine/threonine-protein kinase DDB_G0292550	Mca03238.t1-protein	0.937356	g1950.p1	-N/D-	g5307.t1_p	2.5711	1.75423
TRINITY_DN9132_c0_g1	ACATATTATTGAAAGTGTATATATTGTTTTTGAGAAATAAATAAAAATCCTATTATAACTCTATCAAGTCTTCTTGACTGTGTCCATTCACTATCTATAATATTTGATCGTCATAGTTTTAATAACGTGTTTGTTCTTGGTTCTATGTAGGCTTTTCAATATCGACCTGTACAATATTTTAAAGTGAATAGCATAATCCATATTTGTTTTGTTACACTTTACTGCAGATGACAGGTAACAATCACGTCTGAAAACACCTGAAATAACATAATCGAAATTACGCTGTTTGAAAAACTGTATAAAACCCATAGTCTCTGCTTTAGACATCAATTTTGGGTTTTCTATATTGTCAGCAGTAAATAACACTGTTACGAAGATGACGGCTAAAATTTCAGTTTT…	Mp1-like effector	Mca02127.t1-protein	1.03766	g1020.p1	-N/D-	g11792.t1_p	2.46586	1.75176
TRINITY_DN2978_c0_g1	AATCTGAGATAACTACATCTCAGGTAGGTGCTAAATACACGTAATATTATCACGATTAGTATTGAACAATAACTATGTACAATATTGAATTAATTGTAAAACGCGTGTGTCAAACAGAGTTGCCGAACGATTATCGTTACGCATAGAATAGACGAAGATAGTTCGAATCCTGCGACGTGTGATATACGATATTACTTTAAACAAAATAACTATATACACAACGAAAATGATGCGTCTTTCGTCTGCCATCGCAGTCTTGATGGTCGTGATTGCAGCAGCGTCTGCCGGCATTTATCCGACGACGATGGGCAACAAAGGTGCCTCTGTGGGGCGCTCAAAAACTGGCATAAATCGTGATACTTCTGGTGATACTTACCACATACAGTCGTCTGATGGCCA…	Cuticle protein 6	Mca10078.t1-protein	2.40576	g6824.p1	1.49481	g17972.t1_p	1.31081	1.73713
TRINITY_DN3655_c0_g1	ATGCGATGGCGGTGACGGCGGGGTGACGAACCGTCGCGCCGCCGAGCGGGTCCTCGAACCAGTCCGGCGTACGCGCGCGCGCCACAGTCGCCGCAGCACGCATCAAACCAGATCGTTGCAAACCGACACGGCAGTCGTCGCGAAAGCACACACGCCGTCAGACGTCTCTTCAAAATAATATAATATATAAGGAATTCAAAATAATTATAACATAATAAAATTGTACGCGATCGCGTAAAAACCGGCGGTGACATAATCTTTACATCGCGGCACGGCGTCGTATAATACGATAGAGAGGAGGAGAGGAATATTATAACAACATACGGAGTGGACACCGACGACACCGGAAGACGATGTGCGTGGACATTGTTGAATTAAAGTGATCGATGTTCAAATATT…	alpha-N-acetylgalactosaminidase	---		g721.p1	-N/D-	g5095.t1_p	1.73194	1.73194
TRINITY_DN2225_c0_g1	TGTATATAACGTGCTGTCGCGGGCCATCGAGTCGCACACGACGTTTACAAAAACATCGCGGCAGACTAAAGTAAATTATACAATAATATCATATACGCGCGTATACCTATATTATTTATAATATTATATCGGATTCATTTTCGGCACGTCTAGTCGTCGTCGTCGTCACCGTCGTCGGTGCCGATATATTATAGTCGCGATCGATGAGATCCTTTTTACAATTCCATATACCTACGATATAATATTATTATAACCTTTTCGCTCCTCGACGTCACACGCGCACTTTGTGCTGTGATTTTCACTCGTACAAAATATATAATTTGAGTCGTCGCCGTCGTCGTCCGCACACACACGGTGTTGTACGCAACAGGCTTTTGATCCAACACCGCCACTTTAATA…	prothoracicostatic peptides	Mca12153.t1-protein	1.97599	g3704.p2	-N/D-	g9609.t1_p	1.47686	1.72642
TRINITY_DN9433_c0_g1	AAATATCTGAACAACTATTACCTGTATGCTGTAGTTGTTGTTTACAGCGTACACAATCATTAAACAATTTGAACAGTTGTCAATCGCTATCAAAAAATAAAATAAATACTACCTATATACGATTCCCTGCACTATATTTACAATCTAAACGTATGAACATGACATGTTGTTTATTCGGATAATAACGCATCGAAACGGTGCGATGTATGTAATATGAACGGTCAACGTCATTGCACTGACAAACGCGGTCCTAAAGCGAAAACAATTATCGAGGAATGTCAGCGTACACGGTGTATGCGCTTTTTGCGGTGGCGGTGGCTGTAGTAAACGTGACGGCGATCTATCAACCGGATGAGGTCGGTCCCAAAGGAAAGTTCGATCAAGCCGTTAAGGATATGA…	PREDICTED: uncharacterized protein LOC107165649	Mca14682.t1-protein	1.06522	g5571.p1	-N/D-	g841.t1_p	2.38287	1.72404
TRINITY_DN5386_c0_g1	ACAATGGAGAGAGTTATAATTTTGTTAGTCTTTCTTGTCAGCTTATCGTGTGACTGTGACAATTCTCATAATGTAAAAAACGAATCCAACGCATATTCTTATGTTGCAGACACTTATGGTACGCCAAAAATACGTGCCAGGAATGAGATTGTAAAGACCAACAATATTCAAGGTGAAGAGACACAAGATTTTACAATGAGCGATGTGCCAGTATTAGATACATATCCTTCTAAGATACCGTCTTTAATGGACCCTTCAAGGTGCACTGGATTTCTGAATCCACAAGAAATTAGTCTCGCGGACCAATGTTTTCCTAGGCCCCAGTGTGATTTTTTTAACAAGTACAGAACCATAGATGGTAGTTGTAATAATTTACTATACCCAACTTGGGGACAAACC…	peroxidase-like	Mca23720.t1-protein	2.20991	g8449.p1	-N/D-	g10175.t1_p	1.23686	1.72339
TRINITY_DN1731_c0_g1	TATTATTATTATGTGTATCGCTTCTGCATTTCTGCCAAGGCGCGATCGCCGTTTCGCACGTGGTGGGGTCGCGGCTTCTGTTTTTGCGTATAAATAAACTTCTTGAGCCGTCCGTCGGTTATACGCTGTTTATGCCAAAGGGTCGCACACGTGTGTATTAATCGTTTTTAAATCTTTGCAGTGTTTCCGTTCTTATTCAAAAAACGTCGCGATGAATCACGTGATGGCTGTGATGTTAGCCGCCTCGGTGACGTTGGCCACGTGCACCACCGTGTCATCGATCGACAAGTCTCGGACCAGTGAAAACGACCACAAGGCAGATGGCAAGCAGAAACGCGGCACGTGGGGCCTAGGATATGGCGGTGGTAATGGATTCTACGACGAAGGATTGAGCTATGG…	zinc finger protein 512B-like	Mca06986.t1-protein	1.78451	g9798.p1	-N/D-	g12612.t1_p	1.64949	1.717
TRINITY_DN1001_c0_g1	GTCGGTCGTGTCAGCGGATGCCCACTAAAGCGGAAATACCGTTTGTTCGAATGATATCTCTCGTACTGTATCGTAACATCGAAAATCACATCGTGGTAGACTTGACGACGCGGAATTAGAAAAAAATTAAAATTAAATATATTGTAATAATATATTGTTGTCTCGATTTTTCTAACTGTGTTCACACACAGATATAATAAGCCATTAGAGATATACGCTTAACAACCAGCTAGTTATTGACTTCGAGGTTTGTTGCCGAATAGTAATAATGAAAATAATAATAATTGGCTGATAAATATGGATTGTGCACCACGACCACAATCTAAATTTGTTCGAAATTTATATCTTCGACGTGTTGTATTGTGGTGACGCCGTGTGCAGCGCAGCCCGTCGTGTGTC…	collagen alpha-1(XVIII) chain-like	Mca13697.t1-protein	1.83658	g4202.p1	-N/D-	g8658.t1_p	1.58078	1.70868
TRINITY_DN3683_c0_g1	TAAAACCGATAAAAAGTCAATGTCGGCGAAAAAAAAAATAATAAAATAATAATCGGAAGGTTATCCATTCTTTAATAACATATATATTTTCTGTTATCGTATTCACGCCAACGATGAAAATGATTTTCATGTTCGCGTTGGTGTCGGCGTTGGCCATGTCCTCGGTGCTCGGACTTCCATCCGGTCCGTCACCAAAACAGATGACGTACGTAAAAGAAGACGAAACCGTAATGCAATCAGAAAAAACTGCGCAGATCATGGACATAAACGACCGATCGTCCAACTTGAAATTCGTGATAGCGATCAAGAGCTCGACTATTTGGGAGGAGATCAAGAAACGGTCGCTGACGATAAACTCGCCTTACGAGTTGGACGACACGAACGATGAAAAATCGCTTG…	GATA zinc finger domain-containing protein 14-like	Mca15176.t1-protein	0.49282	g8232.p1	-N/D-	g1022.t1_p	2.90176	1.69729
TRINITY_DN4801_c0_g1	CAAAAAGTATTTGATTCGGTTCGTTTAGCTAACTAACGAGCCCCCGTAGTATGTGACGTCATGGTAAAATAATATGTAGATATGTCTTTGCCATTGTGTAGTAGTAGCTATATATAATGGAAAACTGTTCCATATAAAGTTACAATTCATTTCTGAACGCCATAAGAGGTTTATTCGCTTTTGAGTACAACACACCAAGTCGTACCTAACATATCAAAATGAACAAATTCCTGTTGGCAGTTGCTTTTTGCATCGCTACCACGATGACCGTGGTCCAGACAGCACCAGCTAAATATACTACTAAATACGACAACGTTAATATCGACGACATCCTGAACAACGACCGCTTGGTCAGCAGCTACTTCAAGTGTCTGATGGAAACAGGAAAATGTACACCAG…	ejaculatory bulb-specific protein 3-like	Mca05372.t1-protein	2.15295	g9418.p1	-N/D-	g761.t1_p	1.23318	1.69307
TRINITY_DN559_c0_g1	CTATTTGTAGGGCGCCGAACGGATTGTGTTGCGAATTCAGTCGTCGCGACGCTGACGAACAAGCGATATTATTCTAGCCGACGGTGACCTCAACGGTCGTGTGTTAATTCGTCCATAAATTCGCGGGAGATTTTGATTATATTATAACTAAGTGACGAGTCATATACAATCATGATGGGTTCGATGAGCCGGATCATCGTTTTAGTGTGCATGATTTACTATTCTACCTGTGACGTAACTAGCAGAGAATCAAGAGCTAATTCAAGTCCAACAGAAGGAACATTTAATTGTAAATCAGAAGGATTTCATCCAGACCCGTCTGACTGTACGTCATTTTACAGATGTGTCAACTTTGGAGCTGGCACATATTACACCAAGTTTAAATTTCAATGTTCTCCC…	flocculation protein FLO11-like	Mca12809.t1-protein	3.23389	g10688.p1	-0.698272	g13656.t1_p	2.53564	1.69042
TRINITY_DN3057_c1_g1	CATACCGGCAGATGTCCTAAGAGGTTTGTTAAAATATTTTAAATCCATCGAATTAAATGCATTTAACCTTTATAGTAAGGAATGCAATATTAATTGAGATGAATTTAATAGCTAGACTGCAACTGTCCGAATTCACGACCTTATAAATATTATAGTTTTATGATATAAATCGTTTAAACCTTGCATAATATGTCCCACGCATTGCTATTTTATAGCAATCTACATTTACACACCACATCACCGTGATATTTTCTCCATGTTTGGTTGTCACTAAAATGTTGCCAGCTTAGTAGATATAACGCGAAGGTTCGTTGTCCATAAAACAAAACAGCGGTACGGCCTTAATTGAACCGAGGAAGTGTGACCGCTTTCCATTAACAGCAAAGCCTATTTTGACAC…	ACYPI008164 protein	Mca02375.t1-protein	2.61215	g17906.p1	-0.270892	g15702.t1_p	2.66642	1.66923
TRINITY_DN10075_c0_g1	AAGTATTACGATAGTATAACAACCAACAACAACAACAACGACGACGACGACCACAACGACAGCAATCACAGATCAGTGACTAACAGTGTCCGTCCAAACACTGTATCATCGGCATTCAATAAACCGCGGTGACTCTACAGCTGCGCCCGCAGGTAACACACGGTGACGGTGCCCAAAAAATAATAATTACAATAATATATTATTGTCCGGATTCGGATGTCGCATGTGACACTGACACACATCGTTTTTTAGGAGCCGTCGCCCGCGAGATGAAGAACATATTTCTTGTCACTGTCGTCGGGTCGCTAGTTGCGTTCGCTTACGTTACTTATGCGTGTAACGAGGCCGTGTGCGCGTCAATTGTCTCCAAGTGCATGATCACACAGTCGTGCAAGTGCG…	protein twisted gastrulation-like	Mca09257.t1-protein	4.37501	g3034.p1	-0.0786057	g10814.t1_p	0.704135	1.66685
TRINITY_DN7934_c0_g1	AAAATCCTCCAGCCACTCCTCAATTTGATAAGATGACAAGAAATATATTGTACGCAAGCAAGTTGGTCACTGGTTGAATAAACACTATTGCTTTCGAAAAAATGACGTAAATATTTGGTTTTTTGTTTTTTTTTTTTTTTGTAATCTCGTAAACTAAGACCACGACGTAGGAATGGATTTTGCACTTAAAGTGATCGCATTGACAGCGATTTACTTTTGCCCAATCGCGTTGTGTGAAACTGCTGAAGAAACTTTTGTCTGCCCTGAAGTCGGTGGAAACGGAAATTATGCTGATCCAGCCACATGTCGTCGATTTTATCAGTGTGTAGATAATTTTCCATATTTAAATCGTTGCCCAGCGGGCTTATACTTTGATGATGTTAACAAGTTATGTACGTT…	chitin deacetylase 3	Mca08210.t1-protein	1.57985	g9053.p1	-N/D-	g6853.t1_p	1.74187	1.66086
TRINITY_DN1102_c0_g1	ACACCACGACGTTTTGTCTTGTATTTCAGACAACAGATAAGTATTCGTCACGGTGTCCCGGCGGACGGTAGTCAAAAACTCGCGGATTAAGACGACGGTTGTGTAAACACACGCGCGTGACTCAATAAGCACCTACGAATAACGGCAGATTATAATATGTTTTTCGCAAACAAAAATAATTTCAATATGTGGTTTTATTTCGATATTACCTTATAATCGATTAAATATGTAAAAAAGTTCGCTGTGTAACATTGTTTTCTTTAAAACCGCGGTCGTCTCCAGATGGTAACATTAAATTTTAAAAGCTTTGCAGATGTTACGCCGACGACTGAAACCAGACTCAAAATTCTGCACAATCGCTATCGTCGTCGTTGCTACATGCAGCCAAGATTTAAGTTG…	phospholipase A2-like isoform X1	Mca02970.t1-protein	1.48808	g11106.p1	-N/D-	g2695.t1_p	1.83096	1.65952
TRINITY_DN55_c0_g1	TTTTTAAGATTCTGATACGGTTGATATTAGGTTATTATAACCAACTAGTCGATCACTTATATGCACATGATATCATGAAAGATATTTTTATAATGTACACATTATTAATTTTATTTTTATATTTAACTGTTAGTCAAGCATATCAGTCAACAGAGAATTCACAGCATTAATACCAGCATTTGATCCTCGACCTTGACACTGACATTCGTTGTCCATGACCAAGTTCATCAACTCTTGGTTCATAATGAAAATTGTTGTTATAATCTTTATATTTTTTATTTCATCTACATCTTCAATACTTGTGGAATTATTCCAGTCAATTTATGGACAGTATCTTCGACAAGGAATTCCTTTTAGAGAAAATACTTATTTAGGTAATAAACCAATATTACATGAGTA…	glucose dehydrogenase [FAD, quinone]-like	Mca24498.t1-protein	-N/D-	g3529.p1	-N/D-	g11817.t1_p	1.65681	1.65681
TRINITY_DN5996_c0_g1	AAATATTTAATTTAATTTACAAATAAATATGATGGGCTTTAACAACATATTATGCTCAAATAAAACATCGTCCACTAGTTTATTTTTCTGTTTGCTTTGGTTGTGTTATGCGATTAATGGTGGTTTTTCTGTTGGAGTATCAGTTGCAAATTTAGTTGTCGATTGTCCGCAATACATTTTTAAGATACCGAATCATACATATAAAATACATAAGAAATATCGGTGGTCCGTTTATGGTGACAAAACACAAATAACTACTGAAGCATTGTTCTATGTTAAGAAGATTGGCAACAAAGATCTTGTCGTTGGAGTGTGTTATAGATTTGGGGGATCACATTATAATGACCCTAGAGATAGTGTCCCTACTGCAATTAGAAATTCTATACAAAAAGCTTGCGT…	DNA/RNA non-specific endonuclease	Mca23762.t1-protein	1.6568	g8405.p1	-N/D-	---		1.6568
TRINITY_DN2350_c0_g1	GCGTGCACGCTAAGACTTGCTCCAGTGCAACGACACGAGTTGGGCTCCCCGGCTCCCGGTCTACTTCATGCTTCACAGACAATCGGCGTCTGCGTTAGCTGCAATACGTCTGTACCGCGTGGTCCGCGTATTCTAATATCCGTCACACATTTCATACGATTATTCATACATACCCGACAATATCGTTTTCTCGTCAAGTCGCACTGAGAAATCAAACGGAACAACTGGAAAATCGAAAACGACTTCACAAATCCAGCACATATCGTTTCGCGAGGACAGTACGCTGTTGCTGTTGTTTTTTTTTTTTTTATCCTCCAGAGTCCGATCATACAACATCACGGTCTTTGAACAGCCACAAACACATTTAATAGTAACAATGCTCGTGAAACTCGCAGCTGC…	carbonic anhydrase 2-like	Mca21832.t1-protein	1.19148	g10096.p1	-N/D-	g15416.t1_p	2.0995	1.64549
TRINITY_DN982_c0_g2	TGACAATTGCTCAGTTGTGCAAAATAAAATGTATCGTTGACCCAATGCAGGTTTGAAATATATTTTAATTTCAACTAAGTTTTAAGAACGCTATTTTGAACAGTCTACTCAAAGGTTCATGATACAATATCTGATTTGTTTTTTTAAACTTAGTGAGTAAAATAAAAGTGACCAAACTTTATTATTACAAAAATACTCCGAGGTTAATTTAACTGTATTACTCTAGTACGTATACTTCATTTCCTTATTTAATTTATAAGCAGGAGGTTAGGGGGATATGATAATCAATAAGATGTCGAGATTCATTATGTGTTGTTCATTGTGTCTTAAGTCATCATGATCGTTGTTACAGCCATCTAATGATTTGGACGTCTGCACTGTGGTTTATGTTTGCTGTTT…	carbonic anhydrase 2-like	Mca14160.t1-protein	1.14304	g7199.p1	-N/D-	g16850.t1_p	2.14582	1.64443
TRINITY_DN597_c0_g2	GCCAGAGACGACCGGTCGGTGGTAAGGACGGCGGCGGCGGCGAGAGCACACGTTCGCCCGGCGAAATGAACGGACCGCGACGACGTCGACGGCGGAGGTTTAATTTCTTGTGCAGTCACCATTTAGACATTACCCGCGCGTGTACACTCGCCGCCACACACATACACAAGTCCGCCGCCCGTCCCGTCCGAACGGAAATTCTCTCACGCGAAATCACAATCATATTATAACAACATCGTAACAATATTTTTGATATAATATCATATTATCAAACTGCATTTTTATACACGCTTGCACCGGGACAGAACCGATTTTCGCCCCGAAGAAGGACGACGATCCTCCGCCGCTGCCGCTGCAGGGCCCAAGTGCGGCGCCACCAGCCGTCGAATATTATACACA…	proteoglycan 4	Mca06965.t1-protein	2.44631	g14067.p1	0.271031	g8136.t1_p	2.17882	1.63205
TRINITY_DN10068_c0_g2	GGACAGGCAGCGACCGAGTGGTGGCAGCAGTGTGCACCATGAGCGAGGCTGCTGGGGGTGCGCGTGTTGCGCCGAGGTACTACTTATAAAGAGGTAGCCCGTTGTATGCGCAACGTTACACAAGTATCACGCGCAAACCTGGACACAACTTTTTCCGCCGACAGAACATTACGATCAGTGAGTGGTGAAACACGGCGGTTTATAGAATAAATACGATTTCGTTCCGTATACAATAGTATATATTCCGGTGTCGTGTTTTTTTTATTTTTTATTTTTTTAGACCAACGTCTTACACACAAACCATAGCCAGAATGAAAACCGTAATCTTGGGACTATGCCTGTTCGGAGCTCTCTTCTGGAGCACTCAATCTATGCCTGTGGGTGAAGTTGCACCAGCAG…	neurofilament heavy polypeptide	Mca11388.t1-protein	2.02734	g22642.p1	0.725556	g24298.t1_p	2.11836	1.62375
TRINITY_DN4053_c0_g1	ATATAATTATAAGTGCTAAAAACAGTATAAACAATTGTGATACATCAAGTAGTCTGCAGTTTGATGTTGTGTTTTAATTTCGGAAGTCTAATAAAATATTGGTTTTATATGAAATCTATGACTGTTGTCTTATTATTTATTTCAGAGAATATAGCTTGATTATTTAATATTGTTTACCGCCGTATTTGCAGATATTCTGCAATGAAGATAATATGGATTACCCCGTTATTACTGATCCAGAGTTACCGTACAATTGGTTCACATTTACAAGATGATTACAACCAATATTCGTTATACCAGAAGAGACCTTTAAGTCCTCGACCATTGGATACAATGGCAGATTTAACCAACGACCTTGGAATATGTGTTTTGCGGGTAATAGCTGCTGGTGGTGCGATT…	Leukocyte elastase inhibitor C	Mca11734.t1-protein	1.91326	g8902.p1	-N/D-	g7024.t1_p	1.32929	1.62127
TRINITY_DN239_c0_g1	ATTATATTATATATTATATTATTATCACAGTCGAATATTATATATAATATTATATATAGAGATTAATAATTTATACTCCGTCACACGCGTATAACTTCAGTGCCAAAGACCTATAATATGTAACAAATACGATCAACCGGAAATCGGAACCCAACCGGTACTCGATGTCGGATGTTTACATTACGCTCTCGTTACGTTGTAAAAACGATGGTGTCCACCGTCGTTGTTCGTTATTCGTTACACAGACGAGTTGTGTAGTATATGCGCATAAAATATGCCACAATAATAGTACGCGTGCCGTGCTATCAGGCAGATTTAACTGTTGGAACGACGAAGAGAACAGCGCCGAAGGGGGGAAAGCTCGTCCTTGGACAAATGAATCTAAGAAAAAAAAAAATA…	cartilage oligomeric matrix protein	Mca23322.t1-protein	1.88601	g9308.p1	-N/D-	g7342.t1_p	1.35251	1.61926
TRINITY_DN750_c0_g2	CTTCTTCTGCGTCGTCCGCGAGCCCGCAAATGCATTGCGCGACCACTCCGGCCATCGTCTCAGTCGCACACGTTTTTACATAACGTCTGCACTCGCGCCCATCATCACATAGCACCGTCGCCACAAGTCGTGCACATCGTCCAGTCAAGCTCGTCAGGATCGTCATCAATCGATCGCTGGTCACGTGCCATATTATTGCGTTCTCGTCTACCCGTTCACTTGCCCGCCGCCGACATGAAGCCGCTAAACGTCGCGGTATTGTTGTTTTGTCTTATCGCTTATGGACACAGCAGACCACAGGAAACCGATGAAAACGACGAGATCATAAGAGAGGCGAAGAGAGACAATAAACACTTCCAACAGTATCGGCTGCCGTACTGGGCATTCGTGCCGACGTTA…	DUF4774 domain-containing protein	Mca17478.t1-protein	1.20386	g6421.p1	-N/D-	g22729.t1_p	2.02945	1.61666
TRINITY_DN40964_c0_g1	CAACCGAATAATAGTGATCTACTCCAACAACATTAATTTATAACTTATACTTTATTTTAATAACAACATAGTAATACTGTTTAAAAAATTTTATATTTTATTTTAACTTTTTTTTAGTTTTAAATTTTAATCACTTTAACAATGCAGTTTTTATATTATTGTTTGGTGTTCCTCTCGACCGTATCCGTTGCGGTATTATTCGAAGTCAAAAAGATATACGTCATCGAACGCGATTTCAAGACAGGTCTGTTGAGAGCTCGCCGACAAAACGTACCGGTACAGTCACACACCGTGGCCAGGATCGGAGGCCTCCAGGACCATCACCATCACCAGCATCAGCAAAATAATATGTTCTCAGCGGCCGCTGTGTCACCACCGCCACTGCAATCGATGTCGGCG…	dual specificity protein kinase splA-like	Mca00931.t1-protein	0.155196	g8710.p1	2.28439	g12589.t1_p	2.409	1.6162
TRINITY_DN17539_c0_g3	CAACTGCTCGAGTGGACAAGAGGCAAGTTCCATCGACAATCGGCCATCGTGCCAGACGCCAGTGCCCACTGCCCAGACGCCCAGTGGCCTGTGCGTACGCCGCGTACGGTGTGCCGCAGAACCGCAGTGCTTAAATAGCAGTCAAGCTGACCGGTTGTGTGCGTGTGCATGGTGCATCAATAATAACATAAAATTTACGTATACATCGATCAATCGTTACAATCTTTAAAACATGAATACATAACTTCTCAGTACATATTTAACTGTTTATAGTTTATAATATAATATATGTACCCCTACACTGCAGTATATACTATATGAAAATTTACGTGGATGTGAAAACCCTGACAAAATGATTGAATGGCCGTGGCTGATGATTATACTGGCTCTCATTAGCAC…	protein spaetzle-like	Mca16703.t1-protein	-N/D-	g22599.p1	-N/D-	g2991.t1_p	1.5925	1.5925
TRINITY_DN6492_c0_g1	ATATATTATAATCATAGGTATTATAATATATTATTGGTGTTGCTCAACAAGCTGCCACCTCCTAGGTCCTCGATAGTTTATATAACGCCGGCATGTGAGTCCGGCTGGTCACTGATATTATATTAGACGACCGCGTCGCGACGACGAAAGGATAATACCGATTATATATTATTATCCACGTTGCGAGGCGATATCGCAGGACAGCGCCGGGCACGCAAAGGATCTGCACACATGACCATCGGTGTTATCGATTTCATCGTAAGGCGTTTTAGAAAACTTAATAATGGGAGGACAACTGTTCCTGTTAATAGCCAACATAGTGCTAATTGCCCAACAAACTCAGCACACAACAGCAAAAAAGTTACCCAACTTCGTACACGTGTGTAAAAGAACTGATCC…	circadian clock-controlled protein-like	Mca19262.t1-protein	1.3203	g12009.p1	0.64297	g8358.t1_p	2.79934	1.58753
TRINITY_DN3807_c0_g2	AAACGCGCAGTCTATTGATGTTCTTACATCTGGAGTGAAGTATTTTTACGTTTTGAAATTACGATGTTTGCTTGTGATTGAATGAAAATAATTATTAATTTAATTAACTGACATTAATTCGTTATTCAGTTCATATTAGTATTCAACTTCATTGTGTTATTACAAGAATGAGCGTAATTCAACTGTTGATCGTAGTGGTTTCTGGTTTAGCTGTCGGTAACTGTGCCGGGGAGAGTAGGAAGATAGACGAAGTGCAATATAAAAATCACCGGACGGCGTCCGTCAGCAACGAAACGTTGAAGAATCATAAAGCGTATCCGGTGTATCCGGTGCAGGTATATGCCAACCTGTCGAACGTCAGGGATTTTGAATCGGTCAATCTGAATGCGGAACAGCAGC…	sclerostin domain-containing protein 1-like	Mca12139.t1-protein	1.3823	g11985.p1	1.56458	g8381.t1_p	1.7991	1.58199
TRINITY_DN4649_c0_g1	GTCGGGGCGAGATCCCAAGGCCTGCGCCATACCGCTACCGTCCGTCGGCGGCGCGATAGGTTTATCCGTATAGAATTGGGCGGGCTACACAGAGTGGTAGGTACTGAAATCCGTTTATAGACGTATCGTTCTCGCGTATATAAAACGCACACCGTGTCGAAGCGGACCGCAGGTACAGACCGCACCACCGCCGCCGCTGACGCAGATAATATTATAATATTTTCGGTCAGTGTGAAAATCTCCAGTCTTCGTCGTGGCGTAGCATATTCTCACCCGTCGCCGTTTTCCGAAAAAATATACATTTCGCGGCCGTTAAATTGCGCGCAATAGACCGAGTTTAGTGCGCGTCGAATTCGTCGCCCGAAAAACGTCTTGGGAAACTATAATACATATAATATT…	Vesicle transport protein SEC20	Mca05960.t1-protein	1.42697	g22783.p1	4.11116	g11672.t1_p	-0.809437	1.57623
TRINITY_DN8024_c0_g1	GCTCAAATGTATTCGTAGTGAGGACGCGTTACGAATATATTGTGGATTACGCGCGACTTTCTAAAAGTTTACATTGCAATCGAACTCTATAATTTAAAAAATAAACAAATAAATATTATTGTGAATTTTAATAAATACGTATACTTACGGGTTTTTGACGGGTTTTTCAGTGCGTCCTGGAGAAGTGTACGCGTATTATTCGGACTGTAAATCAATCGAACTGTATATTATAAATGGTTAACTAACTACATATACCATAATATATTGTCATAAATATGCTGAAGACAGTCGTAGCAGGATCGATCAGCTGATAACACAAGTTATAAGTATACACGATATTAGCTGTACGACAACTTCCCGAGTGCTAATAAAAAATAACGACGATACGTCAAGCAGGTA…	lysosomal acid glucosylceramidase	Mca02462.t1-protein	1.72904	g6389.p1	-N/D-	g14626.t1_p	1.4174	1.57322
TRINITY_DN2410_c0_g1	ACACACAGTTCTCAAACGCTCGTAGCATCGCGACGTGGGTGAAACGTTATCGTCGCCGTTCCACCCGACGGGGGTCGTTTTTTCTCGGGTTTCTTTATATTTATCGTCTCTCCAACGAAGTAGTACGAAATAAAATTACAACTCATAGTGGTGCGTTCGTGATGATTTAATAACATTATTATTATTTTACTAACGTAAACGTCGTTGTATCTGTTTTCGTGGGTGTGTGTGCGTGTGTGTTCGCGCGCGTGTATAGGTGTAATAATTATTAAAGGCAGTATTCGGAAAATTAAAATAAATCGCGGCAAACGATGACGAGACGCGATGCCGAGAAAAAGAGAAAAGGACGACGACCGTCGACCGTTTGAATGTTTGGCGGTCAATAGAATCGTCGTGTCC…	pikachurin isoform X2	Mca17848.t1-protein	1.65532	g7985.p1	-N/D-	g18100.t1_p	1.48595	1.57064
TRINITY_DN2458_c0_g1	TGTATACACAGGTTTTAGAAAACACCTGTGAGCCGAATACGCAACGCCGACACACAAATAAAAATTCGAAGGCGATGGAGTAGTAAGCTGTTAGAACGTGTTTCCGTGACGTCCGTTCGTCTGAATCTCAACGTACCCTAACCGCCGACGGCGACAATGCGCCATTTACCCGTCCTCTGGTTGACGCTAGTCCTGACTGTACTCGTCACAAATCGGTGCGCATTTTGCTCACCGACCATTTCGCAGCTGAAGCAGCTAATCGATATGATCCTATTCGAGGACAAACTGCACAATGACATACTGTCGGAGAAGGTGATACTGGAAAAAACCAACGACAAGTTGCCAAAACGAATCGGTGAAATGGTGAAGGACCTCAATAACGTCGACCCGTTGGTGTCA…	PREDICTED: uncharacterized protein LOC107172888, partial	Mca08466.t1-protein	1.98366	g22738.p1	0.0189259	g25854.t1_p	2.7087	1.57043
TRINITY_DN229_c0_g1	ACGCCACTGAATAAGACGATCGTTTAAGGACCATTCGCGGACCTCTTGCCGCAGTGTCTTCCACAGTGCTGCAACGCGCGTATTATTTGCTCCAGAGTTGGTTATTATCGTAAGACCTCGCCGTAAAACTTTTTATGTTTAGTTAATTTTGATCGTATTTTTGCGTATCTGACGAAATACGGTTGTATATCATTGAAATTCGAAAAAATGTCAGACGTGTTTTTTAGGGTGGAGGGGGTGGACTGTATACCTATGAAATATTACGTTATAAATATTTTATAACCATGCTTTTGACTACTCGCCCCTTGGCATCCATTTATTAACTTTACACACAGTTCTTAAATTCCAAAAATTCTTGCGCTATAAACAATTTAAATACTATCTCTAGCTCGGAAACCA…	mediator of RNA polymerase II transcription subunit 15-like	Mca00815.t1-protein	2.25017	g21658.p1	-0.706329	g12327.t1_p	3.15292	1.56559
TRINITY_DN4904_c0_g5	TTTTATTTACCTTTCGTTAATTTTCTGTTGAAGTATTGGCCAGGCACAAAGTACATCCAACTGTCGCGTTAAAACGATTAAAACACTCGCGCACAACATACCTATCATTTAATGTAAACTTATAAAAGGTAGTGTATGAGTACTTGTTGGCTGCAATAGCTGATATCAACTGCCGAGAATTCATCAATAATACTTTCATATAATTACATAATTACAATAATTATCTATTAATTATTGTTGTTGTTATTATTATTATTGCACACACGATGACGACGATTACATTGATAGCTGCGTTGCTCGGTTGTCTTTTGATACATCCATCTGTTCTTACATCGACCGCCGCAAGAGTACCAAATTCAGATTTGCCGTTCGAGTTTAACTTAGATAAAGGATCTGTTA…	WD40/YVTN repeat-like-containing domain	Mca16535.t1-protein	1.4732	g20089.p1	0.435076	g5734.t1_p	2.78534	1.56454
TRINITY_DN3421_c0_g1	GTAGTGAAAACCAGTGTGCGCCCGTGTAAGAGAGAGAGTAACCACTTTACGATCACGTTCGGCGGCTGCAGTCGTATCGTCCGCACAATGGCTCGCGGACCGCCACCGTCATGTCTCATCGTGCCGTTACTGATCACGCTTTACGCGACATATCACGTAAGCGCAACGATTTTTGTGCCAGAAGAAATCCCGTCATTATTGTCGGTAGTTTACAGTAACATGCCTCCAATCAAGAAAGGTACTGACTCGAGACTGGGCGTGGGTTTTCGGTTGGGTCCGAACGCAGACGTGCAGTTCCAGTTGGAACTCGGGCCGCAAACCAACACGTTGCCCATCGGTGGTAGTGCAGGGGCGAGCGCTGCCTCCGCACCTGCAGTGGCAAATAAGAGGCATGCGACC…	uncharacterized protein LOC100165421 precursor	Mca19101.t1-protein	2.45451	g17933.p1	0.187617	g23306.t1_p	2.04176	1.56129
TRINITY_DN7889_c0_g1	AAAAATATATCTATAATTACCTACTTACTCAATTCATTGATTTTATAATGATGTGTTTGTTTTCTCTTTTGTTATTAATTGTGTCTGTCATCACTCATCACATTTTTCAGCAGTAAAAATACTTTGGATTTTCTACTTTTGCATCTTTTCTGCATTTACCTGATAACCCTCAAGAAGAATATACCAAATTAGTGACCTGACACAAGGTTATTTCCAGTGCCCGATTATATATATACCCGGAGACTGTTTGGCGAACTCCCCACAAATTAATAAGTCATTGATAGAAAGAGATTGAATTTTATCTAGCTCTTTATTTAAGTTTAATATGACAGTTAAATTAATAGCATTTATTTTTTGCATAACCGTGATTAGTGAAATAACTGGTCCATCATTGCCTTC…	protein takeout-like	Mca10424.t1-protein	1.54938	g9895.p1	-N/D-	---		1.54938
TRINITY_DN6804_c0_g2	ACGTACGCGATAACAATAATTATTATTATATGATATTAGATTTTTAATAATAATAATAATAATATTACAGTATTTACGTATACCTACTATACGGTACCGACGATAACACTCCGTTCGCGTGAAACTGTTTTTTTCGTAATTGAAATCATCGTCTATTCGTGGTTTTTTGTACGCGTTTATTCGTGGTGTACACCCCCTTGGCCAATAACCACCGGGAGAAGTTTTGCGCGCCCACCACGTGGAAGCTGTGACGGGCCCGCCAAATCTTCACCAGCTCTCCGTCACTTTTTTTTCTCTGAAATGATTGCGTTGGAAAATCCCGGATGATCGAACCGTCGCTCGTCTTACTGTAAATCCGACGGAATAAACGTCCACTCGATCGCGCAGTGTCTTCGAAGA…	ADAMTS-like protein 1 isoform X2	Mca00986.t1-protein	3.42748	g7712.p1	-0.334767	---		1.54636
TRINITY_DN3633_c0_g1	CCAGCACACGCATCGGAGTGGTTCAAGTTCATTCGGTTCGGTGCAGAGCTGCTCGTGGATACAGATTGGAGATCTGATTGGAGCGCTGTCGGTGAAAGGCGCGTAGTACACACGTACATATAACATTTGTCACGTGCGTTTTTATTATTCTTTTTTCATTATTATTGTATTTTACGTACAACGCGTACAGTGTACCAGAAGCCGCCGATTGTCTGACAGGTCGGATTTGTAAACACGCGCATTATAGGTAAATATCGCACAGACCGCCGCCACGATGAACGTCTTTTGGACGTTTTCCGCAGTGCTCCTGCTCAAAGCAACAGTGATCCAGTGCCAGGAATACAGCGCTGAAAGATCGTCGCAGTGTCCGGAACAACACGGCGAACAGACGTACGCGCA…	protein obstructor-E	Mca03804.t1-protein	0.88154	g3977.p1	1.62367	g8254.t1_p	2.12155	1.54225
TRINITY_DN1065_c0_g4	ACCACTGATGGACGGAGCATGTTGCGTCTTCTCTCCACACGGACTGGCCATGCGGCGGCGGCGGCGTCCGCGGTGGTGGTGGACGAGTGGAGTGGGGACCGCCGACGCGCGCGGTAGGTTTACTGAGGAAATAATATTACACAGTCACACACACACTCGCAAACATCGCGCGCGCGCTAGAGAGGTTTCAATAGTCCTCGCCCGTACACCGGTCGTCGCGGTTCAGGTGCGTTGGCCCCGAGAGCTGTAGTGTAGCAGCTGGAGTGCGCGCCAAAATATAACGAAAAAATATTACTCTACATCACGACAAACGGTTCGCGAGTGCGTGCACACAGTAGGTATTGTATTGTAGTTGTCACGGTGGCGTTTTGTCGCGACTTCCGTTTTTATAGCACCAAT…	peptidylglycine alpha-hydroxylating monooxygenase	Mca12832.t1-protein	1.75784	g8602.p1	-N/D-	g122.t1_p	1.32293	1.54038
TRINITY_DN5185_c0_g1	TACTGTGTATAATAATATAATGATTATTTTAAATTCAGTCATTCAGTGTCTCGTTGTCATAGTCATCGTAGTCAAAGTCACTGGTAACCGCGTCCTACCAGCTACCACCAAGGCGAATCCAGTAGAGTGGCCGTTCTTACCGCCGTCATCGTCAGTCAAATAGGACCAAATGAACAAGACTTTAGAACATCAATAACAAAGTGCAAGAGAGCAAAAATACAATGATTACTCTGATATTATTGTTGGCTATGTTGCAAACCGGACTGTCGGTCATCGGCGGATTCGAAGAAGTGGAAAAAAATTTGCGTATAAAATTAGGTTTAAGCCAAAAACCTGTGATAAATGAAAACATAAAGATACCAACTGCCTCTATGGATCTGTTTAACTTAACATCAGCTC…	protein decapentaplegic-like	---		g16567.p1	1.5393	---		1.5393
TRINITY_DN26862_c0_g1	GCATACACATATTGTAAAACAACGGTAAAATGTGTCTTGGCAGATAACTATATTCAAAAAATTTCTGTACTTACAATTTTCGTAACAAATGTCAGTATCGTTTTTTGAATTCGTGATGAGTTCAAAACTAAAATTATTCGTTTTAACAAGTTTAGCAATACCAATTCTCGTGTCGTCTTCGAATCTGTCATTTGATACTCCAAATTCAAATACTACGATTAATGATAGGGCGGTTGAAATCTTTAAAGGTAACCGTTCCTCAAGAGCAGCAACAAAAAGACAGTCAAGTTTAAAAAGACAAAATCGACTGCTCTCGCTGTTCACAATCGTCAAATTTGACAACGAACCATGTTACTCGTCATCCGGCGACAGCGGTATTTGCATGACATCAACCGAATG…	cubilin isoform X1	Mca06676.t1-protein	1.30124	g10132.p1	-N/D-	g2905.t1_p	1.76654	1.53389
TRINITY_DN76_c0_g1	TGGACATCCGCGTAAGTATAAAAGGCCTACGAACACAGGGTAGCTCTATCACACTTCAACGGTTTCAGTTTCAGGAGCAACTTCGGGAATTAAGGTTTTCCTTAGTTTTTTCAAGACTAACAAATAACCAAAACATAATTTGCACTTTTACGATCCGATATCGATTTCGTAAGGAGTTTTTTATTTTTTATTTTAAAATCTAAATATTTCCAATTTTAAAAATGGCAAAATCGTTGCTGATCGTCAGTGCTTTGTTTTTGGCCGTTGTTGCTTCTGTAACCGCTGCACCCGCACCGAAAAAACAAATATCTTTCAATTTATGCAAGAAAAGTGATCCAAACCTTGACAAATGTTTGAAGACCTCCATCCAATCAGTCATTCCGGATTTGGCCGAAGGAT…	protein takeout-like	Mca15523.t1-protein	1.33403	g3544.p1	-N/D-	g3743.t1_p	1.7224	1.52821
TRINITY_DN32893_c0_g1	CCATTCGTTTTAGTCTAGCGGATGAAATGGTTGTGTGCGATTATTTATATTTTATCGTGTTTTTTACGTAATTGCTTAATTTATTACAATCGTTTTTATCAATATCCTTAAACTGTACAATTCCATTTTAAGTGTAATGTGTTATTTAATGATTGGAGGTTAAGACAGGTAACATGCGGTGTAATAACTGTAAGTTACAAAAAGATTAATGCAAAATAATCATATCAATGTAGATTTAAAATACATTTGATAGTCATGAAACTAGACGTTTAACAAATAATGAAGTTATTATTTGAATTATTTTTGCTATTATGGATATTTCAACCGTTAAAAAGTGTCAAGATAAACGAGACGAATCTAATTGAACATTTAACGCCATCAGAATGGAAACATTTTGTT…	A disintegrin and metalloproteinase with thrombospondin motifs adt-1-like	Mca05663.t1-protein	1.89129	g8328.p1	-N/D-	g14545.t1_p	1.14444	1.51786
TRINITY_DN33261_c0_g2	TGAATCATCACACTAACACTGGAGATGGACCTGATGAAAATCAGCGTCGTATTTTACATCTCAATCGCATTAGTACTCAATAAGTATTCGGATTGTACCACTCATCCTAGAGTCAAAATGTATGGTCCTAAAGTAACAGTCATAGATCGTCGGAAACCTGATTCGAAAATTGGACAAGATATAATTAATGAGGTAAAAATCATTTCCCAGCCAGAAGATTTTTTGGATGAACCTAGCTGCCATGAATTGCGGCTAATGTGGCGCACCTACCAGAGGCAAAATCAATTGACACCGTCAAGCAGCAATTTACCGCTGACTTTCGATCCGTTTGCATTTAATACATGGGAAGATTACATTAAGCCGAGATATATAAACAGACAGAAATCAATGATGTTTGAA…	uncharacterized protein LOC100574916	Mca20010.t1-protein	2.06653	g20439.p1	0.371234	g11746.t1_p	2.07503	1.50426
TRINITY_DN2066_c1_g1	CACGTCTGTTGCTGTTAACTGAGTGCAGTGCACATTATCTCGTCTTTCACACAACATATATCTTATACTTGCACTCCTGTTTGGATAACTGCAACTTCTATCGAGAAACATAATACATATTTCGTCAGATTCGAGCTCATCAAGCTCTTACAATATGGCCACAGCATTTATCTTATTTGTCACCACTTCTTTAATGGTGACAGTGGCGTTGGGCCAGCAACGCCCCGTCCCGCCAGCATTCACCAGACCCACGGTGCAGGGTCGTGGCATTGCTCAACTGAACTTGGACCCGCAGCAACAGGTACCACAGCCATTTCGCAGGGTCTCTTTGCCCCTATACAGAGGTCGAGGGTTCAGTCTGGAGGGACAAGAACCGAATAAGCCTCAGATGACGCAGCA…	vegetative cell wall protein gp1-like	Mca02415.t1-protein	2.59144	g22234.p1	-0.363921	g9952.t1_p	2.28181	1.50311
TRINITY_DN2966_c0_g1	ATAATATAATATCAATTTAATTTATCTATAACTAAAAGCTTACAGAAAAATAAGGATATGGGTTTCGAGTGAAACTGATCAGCGAATCGTGTAACACAATCTATATATTTTTTACAAAACCTTCTCGTTGTAATTCCCAGCATAAAAATCAGGTGGAGGTCCCGTCAAAATTGGCAGTTATACTTTAATCCGACACTGCAGTTGATGTTATTTGAGCAGCGGTAAGCGCTCTATTGCGCAAGGCAGTCGAGACGCACGCGATCTCCGGCGGCGAAGGGCTGCGAGATGGATATCGATTTTCTCGCTATCTGGCAGACCTACAAACGGCGAGTGCATATGGAAACGAATATTGTTTTAGATTTAGTCAAAACAATATAACATAATTCGGCGACGATAGGA…	PREDICTED: uncharacterized protein LOC107164764	---		g12839.p1	-N/D-	g8211.t1_p	1.49228	1.49228
TRINITY_DN29074_c0_g1	CGATCTCAGCATCCGCGCACGAACCATCGCCAGTTCCGTCGACCGACTATTATAATAATATAACATATAACTGTTTCTATTATTATTATTCCATATTCACCTACTCGCCGTGAATTATTTTACATATTAATATAACATCGTAACATATTAAAATGCAGACCACTCAACGACTTTCGGTCAGCGTGCTCATGGTTTTATTACTTCTGGTCATCGGTTGCCTTTGCAGACCGCAGGAAGCCGGCAAAGGCAAACCGTCAAAAGACGGAGGAGCCAAACCTCTGGAGACCTCCACCGGACCGACGACTCTTTCCAACAACCGGATGAGCAGACTTCAAAAGCCCACACAAGTGTTGAACACAGGCTTCGACGAGATCGTCGTCGAATCAAATTTGCAAGTGC…	ACYPI000397 protein	Mca15501.t1-protein	1.32483	g13289.p1	-N/D-	g2065.t1_p	1.655	1.48992
TRINITY_DN15607_c0_g1	GATGTCTATAACAAAAATATTAATGTTGACCACTGCAATCACCGCCATCAGTGGAAGGGTTCTTGACGTCAGTAGCGATACTGTACAGCCTATCGCTCGGGTTTCCTGGTCCCGTCGTGTCCCTAATCAGTTCCAGTTATCCATTAAATGTGGCAAGATTCCCGAATGGAAATGTCGTAAATTATTATCAAAGGCCAATACTACCAACACCAATTCCATCGTCAACCAGCATGGAAACCAGCGGGAACGACGACAAGCTCTAGTAAAAACTAGAAATGTAGATGATGGACCAGGTCCAGTCGAGTCCTTCGCCAGATCCAGTTATCCATTAAATGTGCCAAGATTCCAGAATGGCGATGTCATAAACTATTCCACCATCAACATGGAGGTAATAAAATG…	PREDICTED: uncharacterized protein LOC107170934	Mca21654.t1-protein	1.73122	g18794.p1	1.21229	---		1.47175
TRINITY_DN5563_c0_g2	GTAAACTAACGGAGCTAAATTGGAACTGCTGAGCATGGAATTTGCCATGTTACGTAGTTGGGAAACAGGTTGCCCTGTCCGTATGCGCCAGCGGCTGCGACCGCGACGCCCAACAGCAACGGCGGCGGAGCGCCCGCTGCGACATCGACGCGATGGACACTACATGTGGGGGAGGTTAGTCCTCCGCTCCTGACATGCCGACATAACATGCTCCTGATACGTCTTGTGTTGTGCGTTATATGTACCGCCGCTTTGTCATCAAACGTGCACTCGATACTACCCGAAAGCGATGATACCAAAATTAACGATGGTGACGAGTATGGTGTCCGAAATTATGTATCTGATCACGAGCTTCCAAGGGATGTGCCAACGAGGGTTAAGATCGTTGGTGACTTGGGG…	PREDICTED: uncharacterized protein LOC107169268	Mca16935.t1-protein	0.650825	g3259.p1	-N/D-	g14354.t1_p	2.28239	1.46661
TRINITY_DN1295_c0_g1	GTCACCGAACACCAGTCGTCTGTATGTGATTCAATATAATTTTTCGTATCATTTATCCGAAGCTCATCGTACCTATATAATATAACTATTATAAAAAACGGTTTTTTTCCAATTTCGTACCAGCAATTCAATATGAACGTAAAAACTGTAATCGTATTGTTCACAGTTGTGACACTTTTTCAGCTTTTCCACTGTAAACCAACTCATCGGCTTGTTAGAAAAGCTAATGATGAAGAAGAAGGTAGAGCCACTAAAATCAAAGAATTTTTTAGCCAATTTTATGGAGGCTCTACACCACAAAATTCATCGCCACCAAATAATCTAGATTCTTCAACATCAAATCAGCCAAATTCATCGGAATATCAGCCAGATTTATTAACATCAAATGTGGTGGAGACC…	flocculation protein FLO11-like	---		g3859.p1	1.17489	g18400.t1_p	1.74586	1.46037
TRINITY_DN8227_c0_g1	ACTAAAAACTAAGAGCATTAGAGTTAAAATATTAAACTTTAAGTTGATTTGACTATAATTTTAAATTTTTTTAAATTATTTATTTTATTATTAGTACAATAATCATTAGGTGAATTAAATACTTGCAGTTATTATTTTGATTAAAAATGTTGTCGTGGAAGACTACAACTAGTGTATGGTTGTGTGTACTAGTTGCCTGCAAAATTACATTGGCACTTAATAATGGATTAGCTTTAACACCACCAATGGGTTGGCTTGCTTGGCAAAGATTTAGGTGTACTATAGATTGTGATACTTTTCCAGATGAATGTGTCAGTGAACAATTGTTTAAGACTACAGCTGATTTGTTAGTAAGTGAAGGCTATGATAAAGTTGGGTACAAATATGTTGTAATTGATG…	alpha-N-acetylgalactosaminidase-like	Mca14129.t1-protein	1.31937	g3829.p1	-N/D-	g7919.t1_p	1.60113	1.46025
TRINITY_DN6535_c0_g1	TGCACAGTTAGCCGCGGTCGCACCGACCGGTACAAGTATAATACTATACGGTGCTCAATATAAAAAAAAAGTTATACGTCATAAACTTATCAGAAAGCCGAGAAATTGATTCATGAACAGTGAACACGCGATATTTCGATTTTTATTTGTTTACAAATTATAAAACCTACCCAAGTAATTTGGATAGTACCTATTGTTCAACGTAGAAAATATTAGCGGATAATAACTATTATACATTATACAATTATTGTCGTCTCCGTCTTCAAGGAATTAACACTGCTAACGATATTATACCAGAAATATTGAATCATTTAAACATGAGGAAAGAAAAATATTTCGTTATTTTAACATGTATGATTGGAATGGCAACCTCTCAGTCCAGTAATGGATGCAATACTC…	venom protease-like	Mca05783.t1-protein	2.1666	g12353.p1	0.381986	g12128.t1_p	1.80728	1.45196
TRINITY_DN5731_c0_g1	CGCCACAGCCACCGCCGCCGCCGCCGTTGTCGTCGTCGTCGTCGTCGTCCCCTTTCGTTTTCTGACCACACGCAATCTTCCGCTCGGTCGTGCACGCACTCGGTCCGCCTTGTAATATACGCGCTACACCCGGTGGTGGTGGTGCATTCGCCGCTGACCGAAACCGTCCGTCACCGTGTCCTGCCAAAATCCGCGAAAGATGAGAGGGCGCGTTCCGGCCACGTTCGCCGTGCGCGCATTTTACGCGATGGCGTGCACCGCGGCCGCTGTGCTAGGCGTCCGTGGCGCCGACGACAGTCTGCGGTCCGCGCTGGAAGCCATTTCGGACAAACTAGGATCGACGCCCCCGCGGATGGCCGCGGCCGCTGTCTACTTGAACCCAGATGACGGTCAACCGGA…	protein PFF0380w	Mca17153.t1-protein	2.27272	g5040.p1	0.503968	g5239.t1_p	1.5574	1.4447
TRINITY_DN5147_c0_g1	CTGCCGGACCGAATATCACTACCGTCTATAGCCACCACCAATCTGTTAACGATTCACTGACCGATTAATCGCTTTTCGCCAACTGTACGTCTGTACGTATATCCACATAATTGTACATAATTTATTACCATATTATATTTAAAACGCGATTTCAGACAATCGACGTTTCGGGTTTTGTATATCTTCCACCGCACACACAACCTGACTTGTCTGTGGAAAATTGCAAAGGCGATTACATTCCATGCGGATGGCCGCCATCATGGAGCTGCGAGTGTTCGTGCTATGTTCGTTCGTCTGGTGTTTCGGACATGCCGCACAATACGCGCCGATCGACGGTGTGGACGGCAACGACTGTGCCGTTGTGCTAGAAGGATCAAAACATTTCATTTACAACAGTGG…	peroxidase-like	Mca09246.t1-protein	-1.17297	g11452.p1	-N/D-	g7126.t1_p	4.05517	1.4411
TRINITY_DN2534_c0_g1	CAGATTGAATCGTCATTTATTACCTACATGCTGATTGGCGTATGTCTTGTGAATAAATTAAGCGAACAACACGTTGAAAACGAAATCGACTTTCGTTCGGGCCGCCTCTCCGTATGGCGTCCCATGGCAGCGGGGACACCTTTTATAAAAGACTGCGACCCGACAAAACGATCATCATACGTGCTGTAACCCCTGCAAAATGAGAACTCCTTTGTCGTGGCTCATATTTCTGGCGGCCCTGCTAGTTGAGGCATACGGTTGGAGGTCGGACGGCGAAGAGTGCGCTCTGCCTCTAAAACACTTCAAGTACATATCGCCAACTGGTTATGGTGAAAAATGTATTTCGTATACTAATGTTTCCGAAGCTTTTCGCGAAGCATGCAGAGGAGTATTGGGCAT…	chorion peroxidase-like	Mca17203.t1-protein	1.09639	g13226.p1	-N/D-	g3082.t1_p	1.78464	1.44051
TRINITY_DN7094_c0_g2	CAATATAATAATATTGTTCTTTCCATACGAAGTGTTCTGTGGACGTTCGAAGTTCAAGTTTTGTAGAATGGTTAAATAAGATTTGTATCTACCTAAATGTCATAGGTAAGGAATATATATTTAAAACACGTAATTCAATAATTCTGATTAAAAATTTGATTGCGAATTTGATTAATTTTTTTCTTTTATAAAAAGTTACCTTTCACTTTTTAAGGTTTCTCAATTAATTGTATTTTACTTTCATCGGGGACTTCTTCATCAAAAGGTTCACTCATTTCGGCTAACCTATGATCTTCTACATCATCTTCAATTTCTTGGTGAAACGGTTTTTCGGTCTCAATTTCTACGTCTTCGTTCTCAAGATTTTCGGCCACAGCGTAGTTATTACTTGGTGTAATC…	sporozoite surface protein 2-like	Mca01882.t1-protein	4.05255	g3265.p1	-N/D-	g14346.t1_p	-1.18352	1.43452
TRINITY_DN3524_c0_g2	CGGGACACCCTGTATATATGTAGGTACACGGCTACATACACTCAAAGTTAAATTAATAATATATGGTATACCTAGGTAGATTGTTTTGAAATTTCATGCAACGGGTTTTTTAAAAGCCACGGGACATGGTAAGAATATTCAAATTCATCAACAAAACCAGTTGAAGTAGGTAATATTGTTATAAAAACCAACGCAGCAGTATACATCAACTCTTGTATCGCCGTGTTCACTTCAAGAATAGATGAAATGTTTTCGAATTTTATTTATTTTATTTATAAATTATTTTATATAACTATTAAATTTGATTATTTATGTTAGGATACTAAGAGACACAACGTCTCTCTTTAGAATATTTTTTCGTATGCAATGATTTATCAACTATCATTAAATTCAAATGTA…	alpha-N-acetylgalactosaminidase-like	---		g3922.p1	-0.0453169	g6803.t1_p	2.90495	1.42982
TRINITY_DN572_c5_g1	TCGAATTGTACATAGTACATATTTTATACATTTGATTCAATTTTGTTGTTAATTTAAAATATATATTTTCTAGTTAAATTAGTTAAATTTTAAATATTATTACATTACAAACAAAATTTGAATTTTTTTGTTTTAGAAAAATATTTTTGTATAAAAGACATATTATATTATATATTAAATTGTGTGCAATTTTTTAGCAGATTTCCATTAGCACGTAAAATTATTATTTTATGTTATAGTGTATAACACTTGTTTTTTTTTTTTATTATCATTATTATTATTCACTCGTCGGACGAATCAATATTTTTGTATTCGTTCGTTTTAATGGTATCGCGATTCCTTCGGCGCGGACTATGCTGCAGACCGGGGATATCAGGCGTGCCAAGTCAATGAACAATC…	serine proteinase stubble	Mca12688.t1-protein	1.03115	g5336.p1	-N/D-	g9216.t1_p	1.81242	1.42179
TRINITY_DN5288_c0_g1	CCTGCAATAATAACTGAAGAAAAACGCAATGTAACAAGTCCTTTGAGGTGACTTTTAGGGCAATAAGCCCACTTGCACAAACATTGGCATATTTAAATATTATAGTATATTAGTGCATACATTGTATATAATAAACATTACAATGTATTATAAAATTAATTGAAGTACAATATTATTATCTGTTCCTAAACATTATAGTAAATAATGTACAGCTGTACTTGGTTATACTTTTAACTTGTTCCACGAACCTGCAGACTTTGACGACACGTGGCCAGAGAAATTTACCGATTTTTGAGCAAACCGCGTCCGGACTTCAAACCATCATGAATACCTCCACCGCCGTTGTGTTCGCGTTCTGCTGCGGTTCACTGTTTCAGTTGATACAAGTCTGTTCGTTTA…	A disintegrin and metalloproteinase with thrombospondin motifs adt-2-like isoform X3	Mca15100.t1-protein	-N/D-	g4519.p1	-N/D-	g2389.t1_p	1.42161	1.42161
TRINITY_DN392_c0_g1	GGAACCCTTTGCTGTTGCTCATCATCACTTTTACCCGAACGATCTTCAGTACGTGCGCGCTGACGGGTGAGTTTACAAATGCACTGCTGCACACGCTAAAAGGAATCACACAGATACTATATATTGATAATTGAAATATATACATCATGTTTTTCAATAATATGATGATGGCCATCAAGATTTGGACATTTCTCACGATGTTCACCTGTGTGGTGTACGGTCAGAGAAAACCACCAAATTACCAACAAAATGAAATGCCGCCGACCAGTTTCAGCTGCAAGGATAAAATCGTGGGAGGATACTACGCGGATCCCGAAACGTCTTGTCAAATGTTCCACGTCTGTGTGAACGTTGTTGGAACCGGGGTTCAAGATTTTCGGTTCCTGTGCCCAAACAACA…	probable basic-leucine zipper transcription factor Q isoform X1	Mca10469.t1-protein	0.652771	g11448.p1	-0.160357	g7121.t1_p	3.73689	1.40977
TRINITY_DN1604_c0_g1	GGTCCAAACCACCGCCGCAGCTGAACATGACCATCACGTCTCAAAGACGTCCGGTTACGTTTTTTTGCCGGCTCACACGCACGTCACATACCACACGTCGTCGTCGTCGTCTTGCAGTCGTTTAACACGACTACGTTCAGTCGCTCGTTTACCGTTGTCGCGTCCGTTGCGCCCCTCACGGCCACTGCTAAATTTACCCGTCTGCCCACCGATAATATTAATATATTATCGCAATAATATATTTCAAAAACAGTAATCAATATAACATCGAACAGTTTGTAAACGCTCAGAGTAGCGTATTTAAAAAAAAAAATCAAATTTTTTTATTTTAATTTTTAAATCGATCGTTCAATTTATTAGTGCCGATCTGCAGAGTACAACAATACGCGTCAAGACCTG…	C-reactive protein 1.1	Mca01987.t1-protein	0.289746	g11404.p1	1.67193	g1357.t1_p	2.26658	1.40942
TRINITY_DN2982_c0_g1	CGATCTGTCGTCAGCGCACGTCACATACACTATTGCAATAACCTAACGGTTGTCATACACGGAAAACACAATCGCTACAAGTCAATGTCATTCGAATAGTGCTGGGTTTCTTGGTGTCACGAAACTAATTTTATTAAAATATACTATCTCGAATGCCGCACAACGTTCGGTGATCGTTCGTTCCTAATCATAGACGACCATGAACCTGGTAACGTCGTCTCCCACGTCACTGCTGCTTCAGTTTTTGCTGTTGTTTGCAACGAGAGGAGCCCTATGTTGGCCTTGGCCATCGTTGGGTGATGGCCCATCCAGAGCGGTTGGCAGAGTGTTGAATTTCTTCCCGGTGCCGGTGACCGAAGAGTGCCTGTCCGACGATTCGCGGAGAACTGGTCTTTGCTT…	CUB domain-containing protein	Mca16275.t1-protein	1.18548	g415.p1	-N/D-	g17724.t1_p	1.62952	1.4075
TRINITY_DN7394_c0_g1	ATTAAGCTTCGTTGTCGTTCGCACTTGCACGGTACGCCGATTTGTACCGTCGAAACACTACCAGACACACGATTGTCATACCACCGCCACCAATTCTGCGTAGGTACCATCGTGACTCGTGAGGCACCGTCGCCGTCGATACGCGTATACCGCACGAGGAGCTCGACGCTCATCGGCACGGCATTGATGGATCCAACGACAATATAATAATGGAGGTAATACAACGGTTTATGAGGCATTTTTCAGCCACTCGACGACAGTCATCGTAGTCACAACACGCGTGTCAACCACTCGTCTTCCGTTCGTTTGCTTACCCCTTAGCCTAACCAAGCATAACATCTTGTTCACGGTAACCTAACTATGGCGCGTCAATACGCAATGCTGATCACTGTCATAGGT…	locomotion-related protein Hikaru genki	---		g23214.p1	-N/D-	g18178.t1_p	1.40714	1.40714
TRINITY_DN2417_c1_g1	CGACCGATAGAAAACGTGCGTAGTGTGCGTTCGGTGGTCTCGGTGTTCACGTGCGTCTCGCCGTCGTCGTCTTCTTCGTTTCCGTCTCTCCGTCTCTCTCTCTCACTCTATTTATATAAATATACATTTAATATTTCTCTCTCGTCTGTTCCTTCTCTCCGGTCTCCGATCTGTACCAAACGCGCCACATTACAATATATAAATATATATATCGTATACTCGCCGCGCAGCACATTTGGCCGCCACATGTCGCGGTGGTGGTGGACCCTTTGAGATCACAGCATCACGCACTCGCACTGCAACACACACGCGGGCACTATATAGCTCACACATCACGCTCGCCGTCCCGCGCCGCGACACACAGCCAAGGATCCGTCCGAGTTTTGGAAAAATAATGCG…	laminin subunit gamma-1 isoform X1	Mca20832.t1-protein	1.39919	g4680.p1	-N/D-	---		1.39919
TRINITY_DN2823_c0_g3	CCGATCTCGTTAACTACGGTCATAAGTTCGGACATGTTTCATACGGTGGAAGACGCCAACCATAATATCTACTATTTGTCGTGAAACCCGACACAAATGGGCATCAAGTATTTTTACTCGCTGTCCGCGGTTGCTTGTTTCACGGTGGTGTGCGTCAGATGTGATTTGTCGTCGTCGTCGGTCGAAGAGGAAACAGCAGCCGCGTCTTACGAGGAAACGAAAAAGTCGCTATACAACGATGACAGTGCTTTGGAGGCGACGCACGTGGATCGCGGCTCTAGCGACCGACAGCTGAAGCGGTTCATAGTTCCGGTCAGTACTTCGGATCTAGGGCTCGAGACCTCCAGTTCCAGACCATACTTCATGCACCAACATCTACAGCACTACAAACACCCCCGG…	DNA N6-methyl adenine demethylase-like	Mca01054.t1-protein	0.4035	g5386.p1	0.905767	g685.t1_p	2.85978	1.38968
TRINITY_DN1087_c0_g1	TTTGGTATAGGTAATGCACCTGGTAAATATTACAGTAAAAGAAATAAATAGTTTATTGCCTTATACTTACACGGTGCAATTAATTTATTTTTATGCACTATCCCATTATGCATTGGTGAGTGTCTCACATAAATTTGACATATTATAAAAAAACGCCATTGCTAAATATATTCCATACATTTATTTTACCCCGGATTTTCCGACAAGGTTTACCGTTCCCGCAGGAAGGAAATCGCCAGAACCAACAGGGACGCACATCACTGCAGCGCTCTCGCCACCACCATCACCGCGTGTACAACGAATTTCATTTTTTTCATTAAAAATAACATTCGTACGACGCGTCGTCGTGCGTTTAAGTCTCTGCTATAGTGTGATCGAATAAAAATAGTGTTTCGTGTC…	collagen alpha-1(XI) chain-like isoform X2	Mca08641.t1-protein	2.45015	g12219.p1	-0.225524	g10497.t1_p	1.9092	1.37794
TRINITY_DN32_c1_g1	GCCAACGCTGTTCCGGCGTCAAAACTTCACCTCTCACCGGCGCACTTATACCCGATCGCTTCGCGCACGCACACCGAACCCGCACTGATCGCGTGGACTTTATCATCGAATACTCCACTGACATCGCGATACACCCACGACTTCAGCTGCATCGAGAAAACCGTCACGGCGATCGCTGACTACAGTGGTGACATATATATAATATATAGACAGACAGACAACTCCGTAACCATAACCATGGTCGGCACAAGGCACTTGGTGTTTTTGGCCGTATACGCCGTGTACGCACAACTATCAACTGCCTCTCCAGTCTACCAAGAGGACGACCACTATGATGGACACCACCATGGTCCACCACCAGCCACTTCGTACGCTACTATATCGACAACACACGTCAAA…	vacuolar protein-sorting-associated protein 36-like	Mca02100.t1-protein	1.09928	g9795.p1	-N/D-	g12610.t1_p	1.63667	1.36798
TRINITY_DN642_c0_g1	AATAACTATAAATAAAATAAAAAGAATAATTTGTTCGTATCAGTTTAAAAAAAAATTATAAGCACAAAACACATTGTACTAAAATATTATAATAATATTCAATTGTATTTTAAAATGATATTATTTTCATATACATGTATAGCTGGTATACTAACATTTGTCGCTGCAGCACAAGCTGATATACAACAATTTTTAAATACTAATGAATTACCAGTGTCTAATTCAAATGAACAAGTTACACGGTATATATACGGAAAAACTATTCAATCAGCTACTACCAAAAATGATGGAAATTATTCCATTACAACAAATATAAGCACCGAGATCGCACAAGAGATATATTCAACTAAAGAACTGGATTTAAATAATTTAGATTCTACTAATTTAAATTCTGAATTA…	probable serine/threonine-protein kinase clkA isoform X4	---		g23511.p1	-0.00125321	g18180.t1_p	2.73371	1.36623
TRINITY_DN4583_c0_g1	CCCTCTTGCCAGAGGGCACCGGTGAGTGGATGAGAAGCACTTGATAATCGGTCGACCGATAAACGATAGATTTTCGCCTTGATTTCGTTAATCGTATGTCGACTGACACCTGTGTGTGTGTGTTGTTTTTAACGGAGTCGACCATGACCTCGGTATTGGTCGAAAGCATACGCGGACGCGATGCGCGCGATCGCAATATGACGCGAAAACCCGATGAAAAAAATTCCGCGTCGGGCTAATATAAATACTCGCGTTCGGTGCGAGTTATGATCAGTGCAGTTCACCCAATCGAACAGTCGACACATCATCGCCTGCTTCCGAAATCTGAATATTTATTCGATTTTTGTTGCTATATTGTATAAACTGTCACCCGTCGCGTTTTCAGAAACCATAATATCC…	trypsin-1-like	Mca03453.t1-protein	4.09933	g12798.p1	-0.760474	g11265.t1_p	0.758885	1.36591
TRINITY_DN1572_c0_g2	ATATGAACTTTAACCCAGCTGTGGCATACCTATTGATCCCGCGCGGTGGTGGTTTCGCCAAGGTCAAAATAATTGTGAAACGTCGTTGCCGCCGCCGTGCCAATGTACAGATAACGAAATATTTTATGCACTGTCTTAACATAATATAATATACTACTCCTCACACGCTTAAATTTCACGTACCGATAGCGCCCACACGCGCTCCCACTTCCATCGCGTCACACCCGCAGACCACAGTTACTCCGCCGCGCAATGGGTCATCAGCCGACGTACGTCTTGTGGCCGTTGGCCACCACGGTCTGCCTAGTCGCTTTTCTGGCCACGTGCCCCGTGTTGGCCGTCGGTTGGCCGGTGGACAGCAGTTTTTACGATGAGATCAAGCGCGTAGTGTACGGCGGT…	peptidyl-alpha-hydroxyglycine alpha-amidating lyase 2-like	Mca14529.t1-protein	2.06446	g4336.p1	-0.114073	g1853.t1_p	2.14627	1.36556
TRINITY_DN1599_c1_g1	GAGCCGTCAACCGGCTTCCTTGTATGTTCTCGATAGACATGCGTACAATTCTCTTCTCGATGAAATTTAATTGCTACATGTTCATTTAAAGAACAATTATTTAAAACTTAATTTATTAAATTTAACAATCAAATCATGTATTTTTCAAATTTATTTAAAATAATTTTACTATGCTCAGTGCTCTCGATCATCTTCATACCAAATATTGGAGGTTCGGAAGATGGCAAGAAATCGAAGAGCGCCAGAGCGTTGGAGACGCGAGACTCCGGGGGAGACGACGATACGGATGGTCTGGACCAAAGAGATAGGCTCGAGGACGATGACGAAGAAACAACCAAAGTCCCGCCGGGATTTCTGAGCCCGTCCGTGAGGGAATACTTGGAACTAGGAAGGTCGATT…	Chitin-binding type-2 domain-containing protein	Mca07070.t1-protein	1.33547	g3598.p1	-N/D-	g8757.t1_p	1.37986	1.35767
TRINITY_DN3991_c0_g1	CTTTTCAGTTCAAGGTATAATGCATGTTACCATCATAACAAATCGAATGAACTAAAACACATTACGGAAATGTTTAAGACAGTTTTTTTAGCAATAATCATAGGAGTAACTATTTGGTCAACACAAGCAAATAACTCAAAGGAAACAGAATGCAGAGCGGAATTAGAACAAGAATTGTACGGTTATGTCAAACTGGATGGTTGGCAGAAACTTTTCACACGACATTTTAAGTTTATTGTTGATGAGTATGGCGAAATTTTAAGTGAACGGAAACGACTGAAGTTTAATACAATTATACATAATGCAATTTATGGGTGCAATCATGAACGTGACGACGAAGTAGACGACTGCCCAAATATTTACCACGGAAGTATAAGGTCGTGTAAGCATGGAAAAAAT…	PREDICTED: uncharacterized protein LOC107164122	Mca04714.t1-protein	0.386031	g10646.p1	1.69038	g25611.t1_p	1.99356	1.35666
TRINITY_DN14_c0_g1	TTTCGCAATAACGTCGTATACTATAAACATTTTTATGAAGGTTTAGGTAATCCTGTATGCTTATGATGATAAACACGCGATTCTGACCGATTTTCGATGCGGAGAAAGTGTCACTACCATCAGACGGCAGGAGGGGCAAAAACGAAAATTGCACTCAGACTTCGAATTTCGGGGAACAATCGAGCAGTATATAAACCAGGGCCGGCTAACCGTTTGGCATCAGTTCACTCCAACGATTCATCGCAGTCTCCAATACAAAACACAAATTGTACATCTCGTCTGAAACTGCACTACCGCCATGGCTCAATTCAAGGCATGTATCGTCGGTCTGGCATTGATCGGGCTCTGCGTAGCCGACACAGTCAAGAACACTGACACCAAGACCGCTGCCAAACGTAG…	tetra-peptide repeat homeobox protein 1-like	Mca01815.t1-protein	1.30512	g17734.p1	0.989559	g2256.t1_p	1.74552	1.34673
TRINITY_DN134_c0_g1	ATAATTAACTGTCTCGAGCCAGTGTTCGTCATAGACCACTCCACCATCACACGGGGAAATCGTATTGTTGTTTATTAGATAAAGTACAGCTACATTATCATTACCGTTATTATTATTATTTATTATCGTTATTTTTAGTATCATTTGTATATTATCGCTGTGGTTTATGTTATTACTATACTACTATCATTGTCTGTATCCTCAACCAGTTCACTAAACATCTAGAAAACAACAACAGTGAGCCATTCGCAGTTCTCGTCGTTGTGACTACTGAACTTTTAGTGATACACATTTTAAAATATTAAAGACTTTTGAACGGAAACATCAATCGATCTACTCACTAAACGTCATGATCTCCACACTACCAACCAGGGCTTTCAGAATATTAGTTTTTGTGAC…	AT-rich interactive domain-containing protein 1B-like	Mca03203.t1-protein	1.95772	g11054.p1	0.0325477	g2183.t1_p	2.03777	1.34268
TRINITY_DN5708_c0_g1	ATTTTTTTAAATTTTCGTCGCGTAACAGGGGCGCACTTTGAGTATAAATTACAAAATCGCCCAGGAGTTTTAGTCGCTTTCAGAAATCATTGCATTAAAAAAAAAAATTAAAAATACATAGATATTAACGTCGTGTTAAATTCTACTTCCGTGAAAATGAAGAGTTATTCCGTAATCGCCGTGACAATTGTTTTGGCCCTTTTTGCGGCCAACGCGTCTGCACACAGCTCGTTTGACGGACAAGATAATTGTGACATTAAGTATCACTTGCACGAAAACTTGGCTTCGGTGCTGAGCAACCCAGTAGGCGTGCGTATACTCAATAACTTGCGACAGAGCACTCATGACATCTGCATGGACCCGAAGGCCCACAACGGACTCGTCAGCCTATATGACGGG…	PREDICTED: uncharacterized protein LOC107170486	Mca00197.t1-protein	0.723213	g18921.p1	-N/D-	g19228.t1_p	1.95351	1.33836
TRINITY_DN3137_c0_g1	AACGCGTATATTTAATATTATTTGAAAACGAATCATAGAGTAGTGAAATTAAAACATTTTATGCTTCGCGGAAATTGCTCTCGTGTGAAATGTGAAGTTTTTAAAATGGATTTATGTATGATCAAATTTGTGTTACTGATTTGTTAGGGAAAACGTAAAATACCTGTCCGACGATTTTTAGTTTCTAGTCATTGGTAAATCAAACTCGTTGTCATATTGGTTTTTTACTAACCAAAAAATAAATAAAATGTTTTTAAATTACGTTCTATTCATCGTTTACAATTTGTTGACGTTCTCTGTCTTGGCATATGGCGATTCAAATGACTACTATGATATATTGAATGTGCCACGCTCAGCCAAACAGAATCATATAAAATCAGCATTCAGAAAAATGGCTAA…	dnaJ homolog shv	Mca02805.t1-protein	-0.155515	g19362.p1	2.26751	g15774.t1_p	1.90161	1.33787
TRINITY_DN1876_c0_g1	GCGAAACAAGATAAACATTATTTTATTTTTATTTTTTCGTCGATTTGGAAAAAAAAAAGATATGAAAGTGTTTTTGTGGTTCGTAGCGGTTTGTTTGTCAATGGCGTTGGCACAACCAGTGAATTTGCGGGCCGAAGAAGAGGAAGAGAACGAAGTGGACAACAGCAGTGATTCAGACTTGTACAATGGCCTAATGCATTTGGGAGCAGCGATTTTTGGTACTCCGGACGTCAAGTCGGGCCAAGCAGTGTCGACATGGAAAGAGACCAGTCAATTAAATCCCGAAGAGATGGGCGAGTACGCCGAGGGTGACATATTACACCCGATTGGAAATGCCCGGAATGGGTTGAAAGCTGTATCGTCTAGATGGCCTAAAGGCGTCATCCCCTACGAAATCAG…	zinc metalloproteinase nas-13-like	Mca09475.t1-protein	4.11633	g4098.p1	-2.61528	g15956.t1_p	2.48579	1.32895
TRINITY_DN6755_c0_g1	TCTATTGTTATATATTGTTAAATATAATACTGTTCTATTTATAGTGGAGGGATAGTTCACGAGACCTCAGTACATTCATTTCATTCGAACGATGCATGTTGTCTTGGGCAGTATTTCGATTTGGACATTATACGCGTTGGTGTCATGCGTGTCGGTCTCATGTCTATCGATGGCCAAGAAAGTGAGATGGGAACTGGTGTACGACCCAATGGCGAGCGACGAGTTCGATCGGTTCACCGCCGCCGACCACCACGCCACCGTCAACCTAATACAGCAGCGGGACGAGCAACAGCGACAGCGGGACGAGCAACAGCGACAGCGGGACGAGCGACAGCAATGGCGGTACCAGGACGAGCAGCAGCAACGGCACCACCACCACCACCACCGGCAACAGCAACA…	UPF0746 protein DDB_G0281095-like	Mca01266.t1-protein	0.492562	g333.p1	-N/D-	g18117.t1_p	2.15982	1.32619
TRINITY_DN5064_c0_g2	GAGTCTATGATCCATAAATAACATTATAGCTCACTGTTATTTTTACGTTTATTGTATAACAATTAGCAAATGCTATAAAGTCCTATTCCTGGTTATGAGGAATGATCTTTTGATAAAATTTAATGAAACTTCACTAATTTAAGATTTAATTTGTAATTCAGACCACTATGTGGTACTTTTTGACTAAAACTTTCATAAAGAATATTAACTGCTATTAGTGTATGACAGCAGTGGATCTTGGCCTCGGCGTTTGCCTCTCAGTGTCACGACAATGCTGGTCACGCGACGAGTGTTTACCGCGGTGTCGCTGCTGTTCACGTCGTTGGCCGCGTCCACGGCCGCATTTACAGGCTGGCAGCATGGCTCGTCGTCGTCATTCAGGCAACAGACGGACTACAA…	multiple inositol polyphosphate phosphatase 1-like	Mca25974.t1-protein	1.12261	g11685.p1	1.33708	g26369.t1_p	1.49379	1.31783
TRINITY_DN1899_c0_g1	TACTGTGATAATAATAATATATAATAATAATAACATAATATAATATAATGTGTATTATAACTCTTGACGTTTCGCCTCCCACCACCACCTCTCCTCCCGGCGCGCGCGCACCGCCCTTGGCCGGCCAGAAAACGTCGCCGTCCCGCCGCATAAGCATACCGCCACGCGAACCGTTACGACCGACCGCTGCAGTTGTGCACACCCATATCGCATCACCACCGCCGTCGTCACCCACCGGAATAAATCCGACAGACCTCCATCGAACTCCATCACCGACTCGTCGAATAACGTTTCGTCTCGCACACGACGAGATCGCTCACATAATATTATCACCATCGTCGTCATGATGTCTAGGTCGGTGCGACTTGGACGTTACGCGGCTGCCGCGTTGGCCGTGCT…	uncharacterized protein LOC111029412	Mca12012.t1-protein	0.695966	g11323.p1	-N/D-	g6021.t1_p	1.9312	1.31358
TRINITY_DN430_c4_g1	TGAAATTCGAGTAGTGAAAAGGACTTGACATATTTGGGACGCGTATCAGTACACAAAATCAATTCAACTTTACCCTGAATATATTACATAGTACAGACGAAAATCAAAAATATGACTATTGCCTGTAAATTGTGGTTATTGGCTGTGGTAGGTACAGCGTTCTTATATCAGGATGGCCCACAAGGCAATGGCGTTTTATGCGTAAAAAAAGTCGAACATTTATCCAAAGATAATTCGTCCGGAGATATATTATCTGAAGAAAACAATTCCAGTAGTGAGGATGATTTGGATGGTAGTGGTATGGCAAGCGACATCAAAGATTCCAATGAAGATGATGATGATGATGATGATGATGATGAGCGTGGCATTAAATCGAAAAAAGGATCCCAAAAAAGTAAG…	nonsense-mediated mRNA decay protein 2-like	Mca10677.t1-protein	0.84075	g642.p1	-N/D-	g7780.t1_p	1.77327	1.30701
TRINITY_DN1007_c0_g1	CGGATCCCGCCGCAGATAAATGAGCGGGATTCGGCGGCAGAGACGTCACTAAGTATTCGCGTCGCAAATCGCCGGTGGTACACGGACACGACCGCATCACTTTCGTCGTCGTTGTCGAGCCGCACGCAGCCGGAGACCGATGAAAGCCGCAACGATCTTGGCCGCCTTGGCCTGCCTACTCGAGGTTTCACATGCGTTCCCATTTAATTTCGACAAGAGGAATGTAGCTTCTCTAGCCAGAACCGGACAGTTGCCAGAATACAAACGATCGCTTGCTTCGTTGGCCAAGAGTGGACAACTACCTGAAAAGTTGGTTCAAGAGAAACGAATGTTGGAAGTGTTGGAACAAGCAAGCGATGCAAATTCAAAAGCCATCCAAGACCAAAAGAATCGGGTAAT…	neuropeptide-like 1 isoform X1	Mca05384.t1-protein	1.13603	g7156.p2	-N/D-	g15882.t1_p	1.46814	1.30209
TRINITY_DN494_c0_g1	TAATGCGTTTTACCAAACACCACCGGGTCTGTGGGAAATCTGCGTCGGTGTGATACAAATATAAACATTTATGATTGTTTTTAATTTTGATGAATACGTTTTGCCAATAATATACTGAACATATCTATAAATCATCGACAACATGTACAATTTAAAACAACGACTATCCTATCGAACTCGCTCTCTAGTTTGGTCGTATCAAGCGTCCAGTCACGCTGCTGTCGTCAATAAAACCTAGCCAGCTTACCACCCACTCAAACTGGACCAATGCCCGGTAGCTGTTTTCATACTGCTATCGGTTGTGTCCGACAGACCAACTTGTTTAATAACACTGTATCACTACAGTTGAATGTGTTAATGTGAAGAAAAAAAAAATTGTGTCAGTCTAAATTCAAAACG…	furin-1-like isoform X3	Mca06913.t1-protein	1.18268	g2758.p2	-N/D-	g15257.t1_p	1.40426	1.29347
TRINITY_DN1317_c0_g1	TCAGTGCTCACGCCGCAGACCGAACGTCCGCATCGTGTATGCCCACACGCGTTGTTGGGTAGGTGAAATCTCGTGGGTCCCACGTGCGCGGCCACCGTATTGTTGTCACTGTCGATACAATTACCGGAAGTCCGAATCACTGTCGCGACCGAACCAGCAAACACCGGCAACCGGAACTATCAGTTCCCGGGGGATGGGGGTGTTCTGGGGTTTTAATAACATTATCATTATGACGCGTCCGTGCTGCTAGGAAAGTATACACGTACACACTTACCATGCTGTTGTTTTGCCAAAGACCGGACCGGTATGTGGTCATCTGGCTGTTCCAGATACTCACCGTCATCTGTGCAGTATTGACGGACGATCCGAATTTCGCAGAGCCTATACCAAATGTTACAG…	lachesin isoform X2	---		g7242.p1	-N/D-	g9261.t1_p	1.29306	1.29306
TRINITY_DN2528_c0_g4	TATCCGGTGCGCGCCGCCACCGCGTGTGTGCTAAAAAACGGCGGCTGCAGTCAGTTCTGTACGATCGCTGGTCGCGTGCGGTATTGAGGTAACTTTAACTTCACGGTGGAAAAATTATTTCTTTTTCACAAATAAAAACATCGCGCGCGTGCTGCAGTGATTTATTTTAAAATTTTCTTTAACCATTAGCTACCAATTGATAAGACTGTGCACAATTAAACGAAATGGGTTCTACTATTCTCGACGCCATTACTCCAAAAGTTTATTCAGATTTGCCTATACGGTTTACGTGATCTTCGATAATCACGCAGGATGTTGTGTGTGGTGTCTACGGCGTTCATACTCGCAGTACTCCGGATTTCCGATGGTCAGCTGCATGAGCCGCAGAAAGAAGATCTT…	leucine-rich repeat-containing protein 15-like	Mca08279.t1-protein	1.14306	g10821.p1	-N/D-	g16060.t1_p	1.39913	1.2711
TRINITY_DN691_c0_g1	CCGGCCGGTACGCCGTGGCCGTCAACACTTGTCCGCCACACTCTGTCGCGCGCACAACAACACACCATCATACTACGCTCCTCCACATCACCATTCGCGAAAACACCCGCCGAATGGCAAAGTCTCACGACGTAATAATATAATAATAATAATAATAATACAAAAACAATTTTTACCTTCGTATCTGCATGTTTTTACCCATATAAATTGGCACTATTGCAAGTCATATGCCATCAACTTATTTTTTATTTTTTCTATTTTACAGAGCAACACCCGCGCCGCAATAACCATGAACTGCAAGATCTTGATCGCTCTGTGCTGCGTGGCGGTGTACGCCGCACAGGCCAATCCCGCCGGCGCGGCCACAGCCACCGCGGCCGCCGACGACGAGATCAAGGA…	putative odorant-binding protein A10	Mca09743.t1-protein	2.65244	g4563.p1	-N/D-	g9848.t1_p	-0.12442	1.26401
TRINITY_DN3367_c2_g2	AACCACACGAGCGCAAGACGTACCATTTTGATAGAAACGGTATGCCAACGTGCTCAACCGGATCGCTCTTGTCAGTCAGTCCACAGTCCGTCGTCTTCCTGTCCGCAACACGAGAACACGGGCCAAAATCCTAACAATATGAAGACCGCTCCCGTATTGTGCGCGGCAGCTTTCGCGTTGGTGCTGCAGGCCATGTGCGCGACCGCAGCCGGCGGCGAACGCCAGCAGCAGCAACAGTTACCGCTGTTCTTCCAAGCGGGCCGACCGTTCAACGCGCCCGGCGCCCCGTTGCCCAAATTCGTGGGAATCGCGGGCAACCAGCCGCCGCAAGCGTTCCGCACGGTACCGCCGCAAGTGGACGAGGAACAAGAGGACGAGGAACAACGCAACGACGAAGAA…	RNA polymerase II degradation factor 1-like	Mca05797.t1-protein	0.421	g6829.p1	0.332235	g17978.t1_p	3.03767	1.26363
TRINITY_DN349_c1_g1	ACGCGTTCTCCGGTGTCCCGCGACGGTCATTCCGCGCGCAATCGTCTCAATACGCTCGCGCACTTCCGCCGCTCGAGTTGTTCGCTGTCGGTCACCCGTCGGATATAACACATTATTATTATAATTATTTCGAAACACAACGACGTAAAACTGTCGTTTTTTTTACGCGCGCCCGTGTAGACATTTACGACCCGACGACCATCGACGAAGTCTTTCCCGAGTGTATTCCGTCCTAATAGATCATGAAAGGGTGGAGATTGGTCGTGCTTCTTTGCACGGCCTTGCTGAGTGAACCAGTACGGCCACAAGAAACATGGAGCCGGCCGGAAACTGCAGAAAAACGTGTTGACGATTGGGTACCCATAACGGCGTCTTGTCCAACGTGTCATAAGAATCTAG…	protein piccolo	Mca10908.t1-protein	0.965107	g5061.p1	-N/D-	g5283.t1_p	1.54159	1.25335
TRINITY_DN2523_c0_g2	ATTAGTTAGATATTAATTAATATTATGTATAGTGTATACTCTGTTCCAGAAGAGAATATATTGGGCAGCGACTGTTATTTATTTGGTGGTGCACATCTCTTACATTATGGAATTTGAAGCCAGGGCCAATGGTTGGGGGAGGGGGGTGCAAAGCTGGGCATTTGTCCAGGGCCTCCCGCTTAAAATGTACATAGACGCTATCTATAGGTGACCATAATTATTGGTAGAATAAGTTTTGTCTAGGGTCTCGCAAAAGTTAGTACCAGCCTTGTTGAAAGTGACTAGCAAAAGGGGTGTATAATATTAAATATAGTCATCGTGTAGTGTGTACAGAGCTTACACACAGGCACAGTCACACAGATCATATCTATGTGTTGTACAGATTATATTCGTAATGGC…	integral membrane protein DGCR2/IDD-like	Mca00072.t1-protein	2.21621	g11282.p1	1.05793	g4769.t1_p	0.483461	1.25253
TRINITY_DN7063_c0_g2	CGTTATACTAACGCTTAATATAATATTAAAGCGAACGTCCAGCAGTTCCAATTTTGTGTTGTATATAAGAGTTATTAATTGACATTGAAATTAATATTATTATTTTAAATATATTTCTCTATAAGCCATCAGCTGTGATTCAACTATATATATATATGTGAGAAAGACAGCATGGAATTTGCTGACCCCCATTTCCGGCACTCGTCCCAATAAGATTGTGTAGCTCGCACAAGGTTGTGTCGGATCGTCTTCTACAGGCGGGCACCGTATTAAATGTGCACGTTTAATATGCAATCAACCCGTATGAGAATATTATGATTAGTGCTCACGTCAAAGCACGCGGTCCATGTTCAGAAGTGTAGACCAGAATAGCTGACGAACGAACAAGAACTATCCCAA…	Chitin-binding type-2 domain-containing protein	Mca03142.t1-protein	2.2698	g13682.p1	0.105598	g9001.t1_p	1.37799	1.25113
TRINITY_DN2700_c0_g1	ATACTAAATGAACGAGGTGCAATTGTATCATGCAGTACCTATATACTGGATTAGTTTAAGTTTATTCACACCTACATAAAGCCGTGTTTTAAAAATTGTACTCGAAGAATTTTTCATTTAACGTCAGAGAAACCTGATAAAATGATTATATTAATATACTGTTGACCTATTGAAATATAAAATTAAATTTATAACAACCCGTGTTCATTGTGAAATTACTTAAAACATATCTGACGTGAACTTTTACTAGTGTTTATTAGTGTTTGTTTATGAAAGCCATCATTAAACTGGTATAAGTTGTATAAACTACTCGTCGAACTTGTGGATATGATTATGTATACAGCCTCATATATTACCATATGGATTCTGAGTTGCCTAGTATCAAGCAGAGGTGATTTA…	pancreatic lipase-related protein 2-like	Mca16371.t1-protein	1.06651	g22242.p1	-0.762571	g3160.t1_p	3.43495	1.2463
TRINITY_DN2795_c0_g1	AAATAGTTTGTTATTACTTATTAATAGTATTTCAATAAATGTATTTGTTATATTAAAAAGAAAATATTACTATAAATAGTTATATTTTAATGTTATAATATTTCCTCCTACAATAATAACATTTATATAATATTTATTTATCATCAATTTAATATTTTATAATATGATCTAAGATTTTAAAGGCGGGTTTCCACTATATATTTTTGTTATACCTAATTCATCGGTTTCGATGATTTGTCCAGCGTGCCGGTGTGCGTCGACTGCGTCGTGCGAGCACGCGAGCTCGACTCGCTCGTGCCGCGTAGATGCGTAGTGCGTTCCCACGTGGTTGGGATTGGTCATATAGGTACGGGCGCATCGCGTCTTGCGAGAGCTCTTTAGTAGTAACCGTAGAAGTAC…	tolloid-like protein 1	Mca08863.t1-protein	1.30514	g3397.p1	-N/D-	g6968.t1_p	1.16038	1.23276
TRINITY_DN7151_c1_g1	AAAGATTTGATTTCGCTGTAAACATAAAAGCGATACTATAAAAGTTTAATTTTTACTATCTGTAGTGGCCTAGAATATTACGTTTTTATTTTAATTTTAAAATATTTAAAAAAGTAGCATAATTTTCTAAGAAAATATAAAAATGTTCGTAAAAGAAGGATTATTCTGTTTCGTTTTATTCACATGTTTATTGATGACCCAAAGTCGCCCTCAAGGGGACTCCATGACTAAAACTTCAGAAAAACTAGAACCATACGAATACCAATACAAAGTGGAAGATAAGCCAAGTGGAAATTACTACGGACAAAACGAAATTGGTAAAGAAACAGGCCGCATAGAAGGATCATACTTTGTATATCTTCCGGATGGTAGACTCATGACGGTAACATACTACGTTGA…	pro-resilin-like	Mca13558.t1-protein	3.97028	g22224.p1	-2.74764	g9963.t1_p	2.43724	1.21996
TRINITY_DN5892_c3_g1	TCCACCTCCAGCACCGCCACCATGCCACCAGCCCATCATGTGGGGTGGTAAAACGCGATGCAGACTGCCACCAAAATCACACACCGCTCTCGGAGTCTGTGACGGAATGACTTTTGGTACACCAGCGCGCGTCCAGAGGCAGACTCATTTTCGTTGATACGACTTTGCGATACCGTGAACAATGGATAAAAAGAAAATGGCTTCGGTGTTGGCGTTATTGACAGTGATGTACGTGTGTGCGGTATCTGGAACAATAAACAACTGCACCAGGGCATTCAACGTAGTGGCACCCAAAGTTGCCGTTCCTGGTCAAAGAACCGCAGTACTGGTTAGCTGGAATCCAGCATGCAGTCCCAAAGACGTGACTCTACGGCTCTTGCGTCAGATACCGGTAACCGA…	C3 and PZP-like alpha-2-macroglobulin domain-containing protein 8 isoform X1	Mca02905.t1-protein	0.825041	g10714.p2	-N/D-	g1543.t1_p	1.60965	1.21734
TRINITY_DN2655_c1_g1	TTTAGCATTAGCATTGGTAATGCTTCAAATTATGGGGGAAAATACATTTATTAAAATACATTATGTAATTCATCGTCCATCGTAATACGCGTAATTCGTATACGTATATAATATTATAGATATTATATTATTTGAACGGAACATTCACATTGTTTAGAAATTGTACGTATACAGTGTCTCCGAGTCTGTGGTACCTATATACGGTTGAAAAACCTCGAAACGAAATCGATTCATCGAACAATTTTTATTCACCTCAGATTTCCCATCCACGCCGAAGTGACTACTTGAGGCAGCCATCGTTAAGTGGGAGAAACTATAGAATGGTTTCCTGTTCTTCCGCCGAGGCCGCAGTCGCTTGCACATATCATCACGCATTAAGTTTTCAATTATGAACCTCTC…	protein obstructor-E-like	Mca03802.t1-protein	1.47005	g3979.p1	0.156202	g8252.t1_p	2.00303	1.20976
TRINITY_DN3029_c0_g2	CTTATCTATACTAGTAGCTCCCTATCGTCTTGTATGTTATAGTTACATCGTATTTAAATAGGTATTGTCTTATTGTTTGTATTATGACAGCTACGTGTTTTTAACACAGACATGAATACCACGCCAATACCATTTTAAGATGCATAACGTTTGGATATTGTGGTTGTTTGCGGCAGCGGCATTTGTGGCTGTCGCTTGTGACGATCTCGATGACTTTCCTTTGGACAGCGTCAGTAACGACGATGTAACAGACAATGACGAGCCTCCTAATACAACAGTGGAAGGTGAAATGCCCATGTCCAATCTCGATGATATGGACGAAGTGCCGCCAGATGAGTCCGTAAATATGGCAGATCGAAAATCCGACAGTATGCAAAAACTAGTTCAGTCAGCGATGCG…	neurotrophin 1 isoform X1	Mca16421.t1-protein	0.967979	g3258.p1	-N/D-	g14356.t1_p	1.44738	1.20768
TRINITY_DN3023_c0_g1	GCGAGTGATTCGGTTTCAGTTGCCAGGAGCATCCCCAAGTGGTCGGTTTAGATTGTCTGGCTTTGTACTTCGTTTTCGTTCTCGCTCTGTTTTAAACGGACCGCAAATAATACGATTACACATTTTTAAACCATGATTAATTTAAAATCTATAACTATGCGGTACCTACATGTTTGGTGGACATAAAAATCATTTATTGATATCAAATTAAATAAAAAAATTATTTATAGTTACTGTGAAAAACAACCGGATTCGGATATGCGGCTTACATTAAGACAGATCTTTATGATTGTGGTCCTCTTCAATGTGTCAAGAGCAAATTGGTGGTACTTGGGACTACAAAATTACCCACCAAGAGAATTTAACCCATTGCTTAGTCACAAAGAAAATTGTTACCGA…	protein Wnt-1-like	Mca08608.t1-protein	3.93764	g10419.p1	0.195139	g12768.t1_p	-0.515621	1.20572
TRINITY_DN2817_c0_g1	ATATAGTGTACGGTTGTAAAAAAGCTTTTGATTTTTCGGGTCAAGATCACGAGCTCGGGAATTACACGTTGCTGTAAACGCGCATACACGACTGCAGCGTGCAGCCACGCCGAGGGGAACCCCCAAAGCCTTGACCATTGCGTAACCGGATCTTGGTCGGCACATTATGACGGTAACGACGCTCGGCGGCGATGACGCTCATACATAACTCGGTACGCAACAGCGCGTTTGACATAATATACTGTGAAACGACCACGCGGACGACGCTCTGCGCTTACCGCCCATTATTATTGCTGCTGCTGTTTGGCCAGCGATACATTACTCTCGCGTATTCTATTATCTTCATTATTATTATTTTTGTTTTCATCCGCAGCAGCTGTGTGCTTGCGTTTATCCATG…	PREDICTED: uncharacterized protein LOC107165514	Mca04548.t1-protein	0.736725	g4542.p1	-N/D-	g1897.t1_p	1.65524	1.19598
TRINITY_DN1046_c0_g2	GGACCAACGGACATCAGTCCATCGCTGCGTTCACATAGAACGTACCTACCCATTGGCGAGCACTGAGTAAGTTTTCATAATAATGACTGTAATGTTGATGCGAATGACGTACGTCGTCGGGCTGTGCGTATTCGTCGCTGGCGGGGTGGAGGTGCAGACTAACGAGACCGAGGAGAACACTTCGGCGACGACAACTCTGGCAGCGGTGACGACTGTGACGACGGACGACGACAAAGGACACGACAAGAGAGGCGTCATCGACACCGGTTATGGTTTCGGTGCCACCAGTTACAGTAACGTAGTACACGGTGCACATTTCCAGCACGGGCACGAACAGAGAGTAATCGCCAAAACGATCATCCAGGAGGTGGCCCAACCGTACCCCGTCGAAGTCGAAAA…	zinc finger protein 512B-like	---		g10604.p1	-0.328283	g25650.t1_p	2.70026	1.18599
TRINITY_DN6815_c0_g1	CTATGCTAGCAATAAGATTACCATGGACACATTCAGAACGTTGTGGCTCTTAATCGGACTGCTTGCAGTCTTCTTGGAAACTGGAGTCGATTCGTTTATTAACTTACCATTCGATAAAAAAGAAGCATCGGAAAAAAATGCGGTTCACAGTGTTACAACCACTCGTTCTGTGGTGATTGAAAAAAAATCCACAACTTTCAAGAAGAAATGCTGGTCAGATTTAAAAGATGAAAAAGCATTGAGTATAAATACATTGGAGATGTGTCATAAAAATGGTTATAACGTAGAAGGCTTATACGTCATACCAGAATTTTTGAAACTCCTTAATTCATTAAACCGTGAACAACGCAATATGGCTTCTAAAATCAGTTATCCCAGAGATTACAGTTTGTCTATCAA…	glucose dehydrogenase [FAD, quinone]-like	Mca21139.t1-protein	0.347155	g3574.p1	-N/D-	g10868.t1_p	2.02385	1.1855
TRINITY_DN1254_c3_g1	GGATCATTTTCGTTTCGATCTTTTATCCACGCAGACGTATCGTTGAATTCCAACAACAGACAAATCGACATTTAGTATAATTATTATTGTGCTCATCACTGTCAAATAAAATTCACATCGAGACGATTGCCACACCAAGTACCTACAGTTGACATCACGATATGACTGTCAACTCCGGACCGCTTCTGCAGCGGCTGGCTTTCACCTACCTGTTGTTGACCACGGTTACAAATACGGTTGTCCAAGCGTCACCGTCCGAGAATGCCGACGACAGAAGTCACATCAAGTACACTAACGATTTGTTAGACGACTCATCCGACGACTCGATTTTATTTGTCAATGATGAACCTAATGATCCTTCTGAGTCTCAGCTTAGATACTCGAGTTACGGAACTAAAT…	hemocytin	Mca05298.t1-protein	0.93486	g2940.p1	-N/D-	g12707.t1_p	1.37815	1.1565
TRINITY_DN6172_c0_g1	TATTTCGTGAATTCATTGAGAGTATAATAGCTTGTATTTTGCATTACTGCTGATTGGCTGGCCGGAAATATTTGGGGTATGCGCGTCCCAATAAAACAAGCGAACAAGCGCTCAACAAGTGCCGCGGAGCGTGCGTGAGTAGGTGTTAGTTCCGGAGCTATAAGAGACTGCATTCGGATATCCCGTCGTCTTTTACCATCTCGCACTTCGACTACTCGCGTTCGGTACAAACTCGGTCGTTGTTAATCAACATTAAACCAAAGAAAGAAAAAAATATGTCTACGTACAGGACGATGCTGACTAGCGTACTAGTGCTACTGGTCGTGGCCAGTGTGTGCGATTGCCGAATAAACAACCTCCCCACAAGGTGTATGCCAGGGCTGCTGGAGGATGCGCCGC…	myosuppressin	Mca06687.t1-protein	2.90195	g22836.p1	-2.35867	g19830.t1_p	2.91697	1.15341
TRINITY_DN7388_c0_g1	CGTATTTTACGGGACGACGTACACGACGCGGTTTGACGCGGTTTTTCAGGTACATATTGCGCTGCGTCTTTGTCGGCGGCGTCATTCTGCTTGGTCGTCCCGTCCGTCGCACCAACGTGAGAAACGCGCACCCGAGGCCTAAGTCCGAGACCGCTGGATTTTTTTCGAGCCATGGCAGTTAACAACAACATAATGGTACGACTGTTGATTATAGAGATCACGTTTTTGATATTAGCCGTCGTCAACTCATACCCAGCGTTTGGAGATAACGAATTTAAACATAAAATCAGAGACAAAGGGAGAAGTATAAGAGGTTTCAAAAATATGGACTTATCTACAGCTAGAGGGTTTGGTAAACGAACCGACCATTACATGAATTTAATGCCATTGGATTTATTT…	allatotropins-like	Mca12282.t1-protein	1.22935	g22470.p1	-N/D-	g24285.t1_p	1.05017	1.13976
TRINITY_DN2818_c0_g2	GTCAAATGACAATAGCAAACCAATATTTATTGTCACCGAGTGCGTAATAGCTAAACTTACTATTAGTTTAAACCCATTTTCTTCAGTGACAGTTTGTACTTTTTCGTTACCAAAGTCTTAAAATACAAATAAAATCACAAACTCAGATGCATTATCCTGTTGGTTATAATCGATCTCTAATGGTCATAATGTTGATGGTGTATATCATACGAGTTGGTCGTTGTTCACCTGACGACTCTTTGTCATCAACTTCCGATGCGAACAACACAGACACCGATCCAACCACCACAGGCACCACCAATCAATCATCTCCTGAACAAGATAGCAAACCATCAATGTTCTCTAAGTGTGCATCGGAGGCGTTCAAGTCCGTATCGACATTGAGCGATGGCCTGAGTT…	papilin-like isoform X2	Mca10879.t1-protein	1.12832	g18003.p1	-N/D-	g4671.t1_p	-N/D-	1.12832
TRINITY_DN2856_c0_g1	TTTTTTTTTCAGTTATACACGATCAACACAAACGTATTGTCGAACTCAGTTTTGTTCTCAATCATCTAACGAGTTGAATTAAAAATATGTCGGTGATCTGTTTCAATAAACAATTTTATTGAGCAGTGTATCGGAAAAGGTAATCGTATATTATAACAACTCGGCTGTACAATGTCAAAACACAATAAAACCAACATTCATATCAAAAATAACTTTTATACATAATCATTTTTAACAATTCGTTGTGAATCTTTCTGTCCAAATCATCTTTGGAATCACACAATTATTTAAAAAGTGTTCACACTAAGAAAACACAGCAATTACAAAGTCGTTAAGCCTGAAATACTTTATGAAAACAATTATTTTGCAAAATATTAAGAAAAATAGAGATAGGTAGGT…	odorant-binding protein 7	---		g4035.p1	-N/D-	g6692.t1_p	1.12614	1.12614
TRINITY_DN3030_c0_g3	CGATCTTATTGATCCAGCATAACTTGATGTGCGTATAATAAGTACCTATCACCAGGACCACTACAACTTCACTAACTGTTTCGCTGATATACATACCAAAACGTTATCACATATATCTTGTATAGATAGTATTATTATAATCATAGCACTCACAATTCCACAGATTCCTACTGCAAAGTATCAAAAAAAAATGTTAAAAAATGTTGAATATCGATTATTTTAAAACAAAAAAGAGTTAAACATAATATTAAGTTCTTATTAGGTAAAGTCTTGCATATAATATACCTAGACCTAGCTATAGTCGCCTCATCGGTTCATTCTATATTACTGCACGCACTTAAACTCGTATACCTAACCTACCTATTACATAATAGCTAGATCATATTATATATTAAAACT…	multiple coagulation factor deficiency protein 2 homolog	Mca03035.t1-protein	1.26777	g12969.p1	0.74765	g8817.t1_p	1.35474	1.12339
TRINITY_DN436_c0_g1	TTGTGGGCTTAAAAAATAATAATTAGGTACATACTATATAGTAGATAAATAATTTTATTTTAAATTATTTTGTAGCAGTAGTAGTGGTAATATACTAATATAGAAGTATTGCCATGTGTTAATTTGTGTTAATTTGTGACAAAACTTTTTAATTTGACTGCTATAAAAAGGTATGACTGTATACCATAAAATATTAAAAATCTTACATTTAGTTGCAGTGTGTACAGTACACCAATAAAGAGCTGTACAGTACACCAATAAAGAGCGTAAGTGAATAATTGTTTAAAATAATATATTATTGGTTTTATAATTATTTTTTTCTCGTCAGCTGAATCGGTCAACTTTGAAGGTAAGTGGGCATTTTGCTTGTCCAATAATTGATATATTTTAAATATGTCA…	multiple inositol polyphosphate phosphatase 1	Mca03716.t1-protein	-0.35043	g4211.p1	1.63933	g25775.t1_p	2.04405	1.11098
TRINITY_DN2460_c0_g1	TAATAAACATTCGCGAAAAACACCCGCATATACGGGTTTCGAGCGAAATTTGATGTACCTATAGACGGTATATTTATTACGTATGTTTATTTACACCATATTATTACTATGCTGAACGCGAGTAATAATTGTTATGTCGTCGGGGATAAACATTTATCGAGATCAGCTGCACATAAAAATAGTAAATACAATGTAATATTTTAAGCTCAAATCGAAGTGTTGCACATCAAAACCGGTTCGACGATAATAATTTCAATCACCGCACGGCGTTCAAGTTGAGCGGCGAGCAGAAGAAATTTATTCCGGTACTTATAAATCGCGGAGTCTATGTGTGGGTAAGTTGTGTAAATGCGTGTGTTTGTGTGTGTGATGCGTGTAATATATTACGTACCTACGTTG…	peroxidase-like	Mca07279.t1-protein	1.60803	g11964.p1	-N/D-	g13334.t1_p	0.58933	1.09868
TRINITY_DN566_c0_g3	CGGCTAGAAGAGATCCCGCGCGACTACGCGACGCAGTGCCGCAGTATCCGCGGGCCCCGAAATACTTACGGTCTGCTCTGGTTCGCGTCTGTTATGTGCGTTAATCGTCCGCACCGCCACCAGCACTACTCTGCCAGGGACGACACGCTTGGAACATGTGGTCGAGATGCGTCCTGATATTAGGGATATGTTACTTAACCGTAAAAGCTGGTGTTGCAGTTCGTCATTTTGAAAACAGTTATTCACAAGCTTACGATTTTACTGATCGACATCAGTATCATATAAATCGGCCACCTAGACAAACTGTTCGAGAAACTTTTCACTTTCCTACTAGTGACAATCAGGACCATGCAGGATATAGTGATGGTGCATATCCGGAAGAAGGTAGAAGCGCTAAAT…	proclotting enzyme-like isoform X2	Mca01395.t1-protein	0.106469	g5549.p1	-N/D-	g830.t1_p	2.08571	1.09609
TRINITY_DN29178_c0_g1	ATAGAGGTGTACCAACGTTTTCCTCACAGTTCTTACAAACAGTTATATAACAGTGTTTTTATAAAGTTATTAATTTACACTCAACATCATGAAATCCTCTATGGTATTTCTTTTCGTGGCAGTATTTATGATACAACAATGTTTGAGCGCTCACTGTCATCACGAAGGTGAAAAATCTCCACAAGAACATACCGGTGATCACACTGATCACACTGGTCACAACCACGAAGCTCACGCGAGTCACGAAGGAGTTGACCATACAGGCCATAACCACGAAGACGGCATTGATCACACAGGCCATGACCATACATCAAATGATCACGCTGGCCATAACCACGAACACGAACACACTAAATAATAGTTATTAAGCTAAGCACACAAATTGCAGTATAACGACAC…	heavy metal translocating P-type ATPase	Mca04066.t1-protein	2.1504	g3158.p1	-N/D-	g10691.t1_p	0.0210277	1.08571
TRINITY_DN2105_c0_g4	AAAATCTTGCGCGTAACCAATCAGTTATCAATGTTATCATCGCCCAAACAATATCATCTATTTTATTAGCTTATGTTTTTTATCATAAACCTTGCACCCCAGTTCGTTAGTAATTAATAATAATAACAACTCGGTGATAATAATAATAATAATAATAATATCGTTTATCGAGCACTTAGTTGCTGCTTTCTCTTGTCGCTACTGCTGAGTTCAAACAGTTCACGGTTCGTCGTTTGCTTTTCGCTCTGCGGGGACCTGGAGAATAACATCTAGTCGCGGTCCGCATCCGACATCCCGTCACCCACCGACTTACGCGCCGTTTGATCTCCATAACGGCCAGTCCTAGTACAACTACAATGTTGATGGTCGCTCACACAAACGCAGTAAGTGCGCCATGTA…	protein Wnt-16-like	Mca12287.t1-protein	0.702101	g17848.p1	1.78625	g17136.t1_p	0.75181	1.08005
TRINITY_DN2592_c1_g1	ATTTGTTAAATACTAATTTGTTGTATTAAATAGACAATTTTAAAAGGGGATTTTTTATGCAAAACCAGTTTTTATATATATGTATTCATGAAGTGGCGCGTGGGTCACTGTAATGGTTTTGTCTACGTTTTATTATGTATTACCTATTATATCAGTGTTAATACAAGACGTCATGACGTATACTTTGATTTTATGAAAACAAAAAAATGATCGATCGTTTGGATCCGTTGAAAGTTTTACCAATAGTAATATTTTTATTGGCCAATGAACTGTCACAAAAAGTTAATTCGGAAAAATTAACACATCATTGGGTACGAATTAATAATATTTTGACTTCAACAACGGTCGAAGTCAACTCGGACCTGAAAATTCCTTGTTCAGTGGAAGGTTATCCAATAC…	zwei Ig domain protein zig-1-like	Mca15918.t1-protein	1.08005	g18814.p2	-N/D-	---		1.08005
TRINITY_DN580_c0_g1	TATTGTAATAGACTTAGCCACTTAGGTGCTCGATGAAGCAGTTGCAGACCACGGAATGTGTGGTGCGGCATTATAATTTCATCTGCTTGAAGTCAAGTCGAAACCGCTACTCTACAGCATAGTTCTATAATCGATACAACTTCAGTTTAAATGCATTATTCATATTTCAAAGCATTTCGGGACACCTCACTTATCCGGCCGACGACCACGGTACGATTGTGTCCAACTGCTGCCTTCACGCCGAACACTGTCAGTGACGTGCCCACACATACACACCATCGTCGCCGTTTGATATTATATATATATAATATATATCATACCCACACCGTATCATATTTTAAGCGGTTTTAAAGGCATGAAGTCCCAAGTATCAAATAGGTTTTTAAAGGCATGAAGTCC…	orcokinin peptides type A-like	Mca06558.t1-protein	2.01585	g4327.p1	-0.240728	g1842.t1_p	1.45843	1.07785
TRINITY_DN766_c0_g1	TTTTTTCTCACACCGGACGCCGCCCCGCTCACGTGCACTCACATCGCCCGCACATTCACAGTGTACATCACACGCGACCAACCGTCGATCGTCCGCTACAGTCGCTCGCCTGCGTACGGCAGCAGATCAGTCAAACGATTTTTTACAATTTGCGCTCGCTTGCACGCCCGCACACACGTTCTCGTATGCTTATGTATAAATAAGTACGAAATACGCGTATATAATAAGCGCCAGCACCGCTGCTGCTGTTGGGACGTCGTATATCTGTCGCGTGTGTGTGTGAGTGTGAGTACGCAGATATAATAATAGCAATATTGGTATTATTTACTATATTATAATCAAATACAATATTGTATATTATATATATTATATATAGCTGCAGCGCTGTAGGTAAAGCGG…	PREDICTED: uncharacterized protein LOC107164689 isoform X1	Mca11523.t1-protein	0.544703	g17547.p1	0.677549	g21795.t1_p	2.00576	1.07601
TRINITY_DN17716_c0_g1	GTACATAGTTATGCCCTTTTTTTTTAAATCTAATTTTTATGCATTGATATAATGCATGTTTCCGATTTGTCAAATAGGTTAGTATTCGAGGGATTGATCAGTTTCTGAACTTAGGTCGATGTCAAGTATTGGATCAACTGTGATTTTCTATTGAACTTATTCAGCAGATACATTTTTACAGATATTACAGATCACTGTGGCAATCATCAATATGATGAGACTATTTTTCATAATCTCTACTTTGATGATGTTGGCAAAATCTGGAATTTCGAATGAATTTGCGGAATCCCAGGTTGTAAATCAATTAGTGAAATCCGATATTGCGATCGAATGGATATGTGGAGAGACTAATTCAATGGGTAACTGCAGTACCATACCAAAGCTTACAGACTGGCTCGA…	PREDICTED: uncharacterized protein LOC107165679	Mca28485.t1-protein	1.07189	g1465.p1	-N/D-	---		1.07189
TRINITY_DN6862_c0_g1	AAGTTTTAGTGGATCCTAAACAACGGCGTTTTTTCAAACTCGTTTTGACGATTGACTATCAGTGTTTGTGCTTATGTATAATATAACCATGCCGTTGAGACCACAAATCGCAACAACGTGTTATTTTTGTATGGTTTTACTAGCAATCGTAGTCATATTCACAGTGGATAATGGAGCAGCTAAACGTGGTTGTGCCATGTTTGGCCATTCCTGTTATGGAGCCCATGGCAAACGGTCGTTCCAAATGCACATGCGACAACCGGCTAGAGATTGGCCAGCCACAAGTGAAGAAGAGACTGCACAGATGGACGACGCCATCGAAAAGTATTTTAAAATAAAGCCATCGTCACCGCACTTTAATCCGTTTTGGCAAAAAATGGTGCAGATGTACAACGAGCG…	neuropeptide CCHamide-2 isoform X2	Mca05346.t1-protein	1.98796	g4615.p1	0.637707	g15917.t1_p	0.565301	1.06366
TRINITY_DN1711_c0_g1	CGTCGTGTCGGAACGCCCGCAGTTACTCGCAGACTCGCACACACAACTCGGCCCACCCGTAGTATACGGTATAATAAAATAGTTCAACCGTAAGCGACAATAATTCGTCGAGTGCTGACGTTCGTCTTAGTCGCGTCGCCCGTTTTCATCGTCATCATCGATCGATCCGCGAAATCGTTTGGTCGTTGTAAAAATCCGTCTCCTCTTCAGTCGTCGTCAACGACATGAAGACGGCCGTTGCAGTAGCTATCGTTCTGTCCCTGTGTGGAGCTTTTCCGTTCGTCTCAGTCGCCTTGCCGGTAGCCGAAGATGGACAAAATGAAAGTGCGACGACTGCTACCGAACCTCTAATATCCACGACCGAAATTTTGCTACCGACCTCCGACAAACCAATAGAGT…	Haemolymph juvenile hormone binding,Bactericidal permeability-increasing protein, alpha/beta domain,Mite	Mca21505.t1-protein	1.26432	g10076.p1	0.423469	g15897.t1_p	1.49457	1.06079
TRINITY_DN9821_c0_g1	CGATCTCGGACATTCAAATCGACGGGTGACTTCTCACTGTAATACCACTCTGCGCACATTCTTTTCCATATATACATACTATTATTAATAATAGAGAGTACGTGTCGAAGATATCATAATAATACACATACCTGAAGTAGAAATCGTGATGACTCGAACGAACTACCTGGTCGTCTGTGTTATGTTCATCGCAGCATCGCCACTGCTGACGCCGCCGGTGGCTGGCGTCAGCAGCCTGGGTGACGCGCTGGTGCAGGCCAACGCCAAAGGATTTCCAGCCGGCCTCCTGTACAATGTGGCCGGGCTAGAGGGCCGTTCGGCCAACGAAAAGGAGCTGCTGGCCGCGGCCCTGGAATCGCCGAAGGTGCAACAGGACGCGAGGAAAGCAGCACTCGAATA…	PREDICTED: uncharacterized protein LOC107163358	Mca12310.t1-protein	0.414224	---		g8302.t1_p	1.68714	1.05068
TRINITY_DN3393_c0_g2	CTTTCATGATAAGTCCTACCGGCTAAAACCGACGGTATGTTAGTTACTACAGACAGTCGTGTGTTGGAGACATTCGTATTCTAAACACAATTCTTATTGAAGATTTAAATGATTCATAATTATATTATTTACTTTTGTTTCAAAACTAAATAGTGTTAACTATATATATAAGACTGGTTTTTCTTTTTTTCTTTTTACTTTATATATTTTATAATATAATTTATTAACTTGTTCCAAACATTTTTTTTTTAAATTATTTACGATGGAGTAAATGTTGTTGACAGATACCATACAATCATCTTAGAGAACCACACTGTAGTATGTCAGCCATTATGCGTAGTGCTAGTCTAGTGGTTTGCATTTCAACTTTGGTGACATGTGTCAGCACCGCAGGTATTT…	beta-glucuronidase isoform X2	Mca02342.t1-protein	0.373078	g12994.p1	2.00583	g16253.t1_p	0.74813	1.04234
TRINITY_DN4199_c0_g3	CATTTTGAGAACACCTAGGCCAGGCCACTTTAGTATCAACTTGCGAGCAATAGCCGCTATAGCTATCTTCTACCCCGTGTGATCTATACGACACTCATTGTGCAAAAATCCGTCGAACCAGTTAGATGTCATGGGCGCGCTACTTCAATTTCTGTTAACGACTGTGTTCGTTGCGTTGGTTTTCTCTCAAAACGATTTACAAGAAGAATTTCCACCCGGATGGACGGAAAAATGTATTGGATGCATGTGCGAAGCGTCTTCTGGGTGCAATCAAACACTCGAATGCATAGAACAAAATGATGTTAAATATTGCGGTGTGTTCTTGTTGAGTGATATTTATTGGCAAGATGCTGGTACGCCCGTGCTTCAAGGAGATGATCCTAACCGAATTGGAGCGTT…	lysozyme-like isoform X1	Mca00821.t1-protein	0.844457	g21663.p1	1.19738	g12332.t1_p	1.04532	1.02905
TRINITY_DN472_c0_g1	CCGACGTCTCCGACGGAGAGGGAAACGGCGAAATACCGAGTGAGTATAATTGCATAACGCATAATATGCAAACGCCTTATATTATTATAATATCTACTGCACATCTGCACTGCGCGGGTCAACCCTTCTGGGCAGTATTTGCTCTCCTCCTAAAATAAACAATAATAATAACCCGGGGACCTGTCCTAGTCCGTCCGAGCAGAATATAATACATGATATATGTATATAGTTTATACCGCGGCGCACTCTCATGGGTAAGGTAAGTTAAGCAAACCACTGGCTACCTATATATAAACGTGTGCGATTAAAACATGACAATTTGTGCAGTATTCGTGAACGAGAACGTTCGATCGTGTCTATAATATTAAATATAAATATATCTACGTGACACCACAATAC…	histidine-rich glycoprotein-like	Mca07860.t1-protein	0.471606	g11737.p1	1.57892	---		1.02526
TRINITY_DN1366_c0_g1	TGGTGTCATCGTAGATATATTATATATATACAGTAAAATGTGACAATCGACAGAGTACAGTGCACTATCGTCCAGCAACAGCTGCAGCTGTTAATTGCAACGACTCAACCGGCCAACGAACACGGTGACAGCCAAGTGCACGATGGCTACCATTATGTTTCAAGCAGTCGTCCTTGGGCTTTTTGTTGCATCCGGCGCATTTGCAGATGTCGTACACCTCAAGAACGTCAAAAAATGCCATCATAAAACAGAAACTCAAAATCCAAATGACTATGGCGGCCTTCCGGCCGCAACTGGATATAATGCAAACGTTGCTTATTCGCATCCACCCCCGTTATCGTTCGGCGATAAATCTTTCGGTATTTCATCTACCCCAGCTCCATTTGTGTACGGCACCCA…	skin secretory protein xP2-like	Mca05274.t1-protein	3.0385	g4028.p1	-0.252639	g6697.t1_p	0.2743	1.02005
TRINITY_DN2793_c0_g1	CGAATTTTTTAGCGACGTCAGTCCAGTCAGCACTACGGTCTTGCCCGTTTAAATTTTGCGCGTTGTCCGAGTATATTCGAAATAATAAATAATAATATAATATATCGTGTGTGTGTAGGTGTGTTATGTCCACGTCTTACAAGCACAGTATTTTAAAAAATATATATTAAATTAATATTTATATTAAGCATATTATTTTCGAGATACACGCGAGTCGCGCTGCACCGTGAAAATCGTATTGAATTATTTTTACAATAATAAAATTATATTATATTATATTGTATAGACATATAATACTTACGTTGAATACTTAGAATACCTATCTACGTGAATTGATATAATTTTACAATAATAAAATATTCATCGACGGCATACTTTACCCGCGACGGTAGCAATAGT…	arylsulfatase B-like	Mca06105.t1-protein	2.51619	g16925.p1	-1.84684	g20127.t1_p	2.38781	1.01905
TRINITY_DN679_c0_g1	AAATATCTAGTTAAAAAAAACTATCAAAGGTATAAAAAGAATTTCTTTCATAATATTATGTTAGATAATAATATATCAAGATAAGATATTTTATGATATTATATTATAATATTATTACATAGATACATTATAATAATGACCTGTCATAGTTTTACAAAATTTAATTATTACAATAATATACTGAAGTTACGACGACGTCTCAACACAGACTACAAACTACAAAGGAAGTCGTACTCGTAACCGATAATCGAAAAGTTTCGGGGAAAACGGCAGTACGACGTTATCGTCGTCTGTCAATTAATCGTTTACATTCAATCGCTTGTGCGTATATATGTATATTGTATATAAATTCATATACGAACCATATTAGCGCGTTTACCGGATTATAAAATAATATAA…	PREDICTED: uncharacterized protein LOC107162667	Mca10828.t1-protein	1.54114	g7729.p1	0.420915	g15838.t1_p	1.07865	1.01357
TRINITY_DN1177_c0_g1	GAAAGCGAAATTTTTAGTCGATGCACTCGCTCCGGACGCGTGTAATACGTTGTACGTCCATTGTTGTCGTCGTCGCCGCCGCTGCAACCGCCGTAGTCGCGTGCACGGAAGACCTGCCGCCGCCGTCATCTCGTCTCATACCTGAAAAGAAAGTGGTAAACCGGTGGGGGGAAGCAATAGTGGGTGACCCGTTGACCCGCTGCTGGTATAGTATCGTTTAGCGACCGCCGCCGCCGCAGACAGAACGGGATCGACTGCGTGTTGGACGTGTATTTTTTTTATCGTTGTTTTTGTTGTTGTTATTGTTGTATTCATCATAATCATCACCGTATCGCCGTCGTGTGCATAATCACATAATACTATCAAACGTCGTACAAGTCGTGATGGAACACCGTCGTC…	DUF4773 domain-containing protein	Mca02867.t1-protein	-0.351582	g6409.p1	1.79315	g22743.t1_p	1.59386	1.01181
TRINITY_DN4258_c0_g1	TATACATTCCGTGGTCACCGGTCTGCCGGCGAGGTGCGGTTGGCGAATGGCGAGGAGTCGTCGTATCGATCGCAATATGGATGGGGGAGGGGGCGACGAGCGGCGCGCGCATGTCTCCCCCGAAACGCGATGCGAGGACCGGACCGCCACCACCGGTTTTCCGCGGTTTTCGCGTCTCCTGCGCGTTCGCACTTCGCGCCCATCACACCCGTTTCGACGTGCTTTCGCGTAAGACGACATCGCGCCCCTCTCCATCCCTCGGACGGCAAACGCTGCTGTCGCATTATTGCAGTCGACTACTGTCTAAATCGAAAATAATCGTTTCCGGCGCAGTCCAGACGAATTTTTTTCGCACACGATATCGCAACGATATAATCATTATTACTGTCCGTCGCGTTC…	phenoloxidase-activating factor 2-like	Mca09734.t1-protein	2.33326	g16724.p1	-1.28709	g17873.t1_p	1.9409	0.995691
TRINITY_DN3108_c0_g5	CAAAAAACTGACGTGGTGCATTGAGGTGAAACATAAAAAAGTCCACTCTGTATATATTAATTATTAATCATGCCGATAAAACATAAAAATTGCACCGGTACAGTCAGTGCAGTGTGGTGAAAATGCTATTAGTCCGTGCCGTTAACAAAATTGTTATCACTTATGAGTTATGACCTATACAGTGATTACTGATTATTATTAATATTTTATTTTTCTACGAAATAATTTTATACATATTATTCTTTTTCTTCTTAAAAATGAAGTATTTTCATAGTTATATTCTTTTTCATATTTCATCTATAAAATAGTATTCAATTTCCTGCACAGTCTCACGGCGCTCAGCTAGCAAATTGACCACCGTCAGATTAACCGTTTTTATTTCATCAGTATCGACTTATG…	protein Star-like isoform X1	Mca03421.t1-protein	-N/D-	g11528.p1	1.25017	g1250.t1_p	0.71212	0.981147
TRINITY_DN3190_c0_g1	TCACACAAACATAAGTACGCATGCACACATATACACACAAGCGTGAGTTAACTGCGAATATTAGCATTGTCTCAAAGTCTGTGCTTGTACATCATCGCAGAAACAGTACGTCGCCGGCGACCGCTCGCTCACCATATAATAATATTGTCTTCGTACATCGTCTCCGTCGCCATCATGTACATCGAGTGGCTGCGAAGTAGCCCTTGCTATGTAGCAAAGTGTGTGTTGTTGCTCCAACTCATATACAGAACGACTGGGGCAGGATGTTCGGTGGATCATGGCAGTGGGATGAATTATCCGACGACCACTGCCAGCGGGACATGGACAACTCGCGGAGGGATATCTTCTTACGGCTGGGACAGCCGACAGCCTATAGATCCGTGTAGCCGTTGTACAAAC…	TATA-binding protein-associated factor 2N-like	Mca07062.t1-protein	2.6466	g11311.p1	-2.4504	g6032.t1_p	2.74354	0.97991
TRINITY_DN33195_c0_g1	CAATGCAAAGCAAGCAAGTTACCAATTACATTCGTAAGTAACCATTCTACAGTTACATCTATAATTACTAAACTAAAAGTATTAAAAACAATCATGAATCGTTTAACTTTCTTCGCCGTTGCACTCTCGTTAGTCTTTACCATCGCCAATGCACAAAGCGAGTTAGACACCGACATTTCGGAAGAGCCTACTACAGTCACCGATAACATCAATGAGAATTTAACTAAATTGGATTTAACTAACAAAGAATTCGAAGCACGGGAAGATGAAATGGCCACCGAAATGGCCTATATGATAACGTTCATTACAAAGTCCTTAGCAGATATTTCAAAAATTACAGAAAACATGAAAAGTATGAGCAACAAATCGAATATCGATGAAGCTTCTATGAAAAATCTT…	PREDICTED: uncharacterized protein LOC107163936	Mca01202.t1-protein	1.68466	g10628.p1	0.262338	---		0.973498
TRINITY_DN6756_c0_g2	CATGGTATATAAATGACACAGAAAGAAGAAAATAGATAGGTATATCATTTATTTAGAAAACATAGTTATCTAACTAGTTTTTGGTTTCCCTCTTTAAAAATGAAGACTTTCTTCATACTATGCACGGCTGTAACAGTCTTACAGATTTTCGATGTATTCATCGCGGATGTTTCAGCGGCCACGAATGAAAATAAACCAAACACACCAACACAAAGAAAAGTGCTTAAGCCCCAACCGACTCCATCAAATAATAAACCAGACAATGACAATATTGGAAAAAATCCAAACGATGTTGATTCGGGGGAAACTGGAACGCCGACGACGTTCATAGATTCGGGTAAACGAGTTGTAAAAACTATGCAGAAGATTTCCTCCAGACGTGGTGTTGGCGTAATGAAC…	ACYPI000472 protein	Mca03718.t1-protein	0.659168	g4213.p1	-N/D-	g25773.t1_p	1.28685	0.97301
TRINITY_DN3796_c0_g1	CTGCGACTCGTTAATTTCTAATTCACAACACATTTGTTTAGTATCAGTAGGACAATGTTGTCAATAAGATGTATAATTCTCTCATTGTTGTCTGTTTGGGCGTTACAGTGTTTGGCCATACAGAAAAACCAAACGCTGCTAGCGGTGAAAAAGGCCAACAATCGAATAACTGTCCAGCCTAAACTTTACATTGTTAAGCCCAAAGAAATAATTATCGGTAAAGCCAAATTCATAGACAGAATAAACAGCACAGGATGGGCTTTTTTAGAGATTAGGACTTCACAAAAAGCTAAAGACGAAGATCAAGCTTATAGCGCTGGGTATTTGGAAGGAACGTTAACAGCCGATCTCATATACAGTTATTGGTTCAACACAGCTAAAGGCTATTGTACCGATCGG…	putative phospholipase B-like 2	Mca03086.t1-protein	0.966383	---		---		0.966383
TRINITY_DN28749_c0_g1	ATTACAGGACACTACAACGATATCGTTTTAGACCTTAACTGAGACCGAAATCCGAGTGAGATGTACATGTGTAAAATCTGCGCCACGAAGACGACGACAAAAACTCTGTTAGTTCAGAAACGTAATCCTGTGCAGATTTGACAGCAAAAATATTAGCATAATAATATTATTAAAATACATCAGTCCAGGAAGAAGAGGGGCAAATCACAAAGAATAACACATCTAGCCCAAAAAAAATGCAGCCATTAAAAGTATATGGACTGTTGTCGTTAGTATGGGTGCTGTTTGTTCGCTCGTCTTTGGCTGCACCCCATCCACCATCACCTTGCCCTGATATATTCACTTATGAAGGCTCGGAACCGGAAAGCAACAGGTGGTATGGCGAAATATCGCTGCGAA…	serine proteinase stubble-like isoform X1	Mca06940.t1-protein	1.47277	g3864.p1	-N/D-	g18393.t1_p	0.454453	0.963612
TRINITY_DN21495_c0_g1	CAAGCATGTTTAAATTTCATTTGCATTGGTTCATATTATTTGCCCAATTCAGTGATATGCGACTATTCGAAGACTTAAACGATTATTCTCGCGTCGCTGCTCAGCCGACGCGATATTTAGCCGACGGCTCTCAAATACCCGTATTGTCTCTTCTGCAGAACAGAACGGATAACAATCAGAAACCACACCATAGGAAAAACGTGTACTCAGATTGGTCGGATTGGAGCTCATGTTCGGATAGATGTACCATGGTCAGACAAAGACATTGTTTACGATCGAAAATTTGTGGATCGAACGTCGTTACCGAATCATCTTATTGTTTTGTGACCGGTTCGACATGCCCGGGGCTCGTGACGAATTACTACAAACGGCTCAACACAAGTTTTTCGAACAAAGTCT…	trypsin-3-like isoform X1	Mca09576.t1-protein	-N/D-	g6257.p1	0.846978	g17186.t1_p	1.05415	0.950563
TRINITY_DN33435_c0_g1	TTTCCGCGGTCAATCTTTTCCACGGCGCCGCCGGTGAAAACGAGTTTAATTACGAGAGAATTGCGCTGAAGATTTGGAGACGACTCGCGCGGCTAACTACGCACACAAAATAATTTACAAATATTAATCATATAATAATATTATTTTTAAATAATAATGTGAACACCGTCGTTATTTTCCAAGCGAACTACAACGGTGGTAGACATTTTGTCTTGGCGTAAATTTCTTTTTATCGTCGCACACGACCACAGCGGCCATCCGATCCAGGACTACAGGGTGGTCGCCGCACCGACTTCACGATTATGCGCCGACCCACTGCAGCTGTCTTGGCGCTGTTGCAGGGCATGGCGATCTTAGCGTGCCCACAAAAGTTGGAGGATGTCTCGCGATCGCATCGGT…	PREDICTED: uncharacterized protein LOC107163473	Mca08236.t1-protein	-0.303577	g3957.p1	2.19145	g6754.t1_p	-N/D-	0.943938
TRINITY_DN2058_c1_g3	ATGCTGGCGCGCTAGTGTAATTCGTGTTTATTGCTATTCCCGTCGGTCGGACGGTCCATTTAAAAGTGTATTCTTGACGTGTGTCCCCTTTGCCGATCCGCGCTGGTCAGTTTGATAGCATTTGCCGCGCGCACGCAACGCATTTCACGCCACGACGCGCGCCCGGAACGGATCCGAGACGATATTCAATCAGCCATCGACCAGTAGTGTGTACTATACGAGCGCTGATTATACTAACGATGATTGTCGATTATATTATTATACATTGCACACGACCGTAGTATAGTTGCCGTTCGCGTAACGAGCGAGTTGCGACGCCCGCTTCGCGTGTGTGCAATAGTAATATTATCGTAATATTATAAATTGTTTGACCCCCATCCTTCCGCCCTCCGAACGTCG…	leucine-rich repeat-containing G-protein coupled receptor 4-like	Mca01719.t1-protein	0.693431	g9965.p1	-N/D-	g18897.t1_p	1.1836	0.938515
TRINITY_DN119_c2_g1	TACAGCTGATGATGTTATACTGCTGTAGGAGACGATATTGTAATAAAAATAATATGAAAGTAAAATTGGAACGGCCACTGGTCTGGTGAGATAATAATAATCAATATTTTAATCCAAACATAACAGCAACCGGAAACGCATTTACGTTACCCATCCATCCGCTGCAACACCTATACCTACCTAGTGAGTATATCTACGTATTTGGGCACGCAACGGCGGCACATCACCAACTGGTTACGGTTAACTCGATCCCACCAAGCGGGCGATCGGAACTAACACATTTCCGTCAAGTTCGTACGTATATAACCGTTATCGGCGATCGTCAAACGTATCAGTCGTGTTCGATCGAGCTTCACATTACACACAGGAGACTTAGAAATAATCAAAAATGGCATACAA…	mediator of RNA polymerase II transcription subunit 15-like	Mca16810.t1-protein	-0.926731	g9039.p1	-N/D-	g25118.t1_p	2.78291	0.928091
TRINITY_DN29575_c0_g1	GTAATACATGCGAGTCGGTTATTATTGTAATAATTAATCGCATGCATTAAAAGTATACTATACTTTACATGATTGCATAAACGATTTATAATACCGTTAACGTACACGATGTAGATGATATTACGAGGAAGAAAAGAGAATACGGAGAGAGAAATTTAAACCACTTTCACTGAAGCTTAATATTATTATGTTTATTTTATTAGCATGATATAGCAAGCAGCATGACGGGAACCGGAAGGTGTGGGAAATATACTTTTTACGATTTCTGCACATCGGTCCAGTGCGATATTCAGTCCGCATCAAGAACCATGCAGATCACAAGTGTAATATCGGCATTGCTGCAGACGGCGGTAGCCGTGTTGATGATGTCGCAAAGCGGTACCGAAGCGGTTCCGGCCG…	PREDICTED: uncharacterized protein LOC107167583	Mca03409.t1-protein	0.568708	g4805.p1	1.47683	g5259.t1_p	0.737094	0.927542
TRINITY_DN5732_c0_g1	ACCGACGACAGTTATTCAGTGTATTGCGGTAACAGCGGCCGTCGCAGCCTAGTAGAATTAGTCATAATAGTAGGTATAGTAGTATGGTAGTAGTCTGGTAGTAATATTATGGTAGAAGAGTAGTAGTAGTAGTAGTACCTCGTATAGTTGTAGTAGAAGCAGTACTGTTACACTCTACTTTCACTGGCGCAACACCAAAACGGGTATCGAGACGATATAGCTTTCGACCGATCGTCCGCGACTCGGGCCAGTGTGATAAACTCGCGCACGGGCACGTCGCAAATACATTAATTTCAGTTGATGATATTCGCGCGGGCGTCGTTTTAAAATCGTCACCGTCGGAAAATTCGAATCGGAACACGTCCGCCGCCGCATACCTACCGTGGTCCTACGTCCGTA…	uncharacterized protein LOC100163076	Mca18091.t1-protein	1.3018	g16646.p1	-0.735956	g13377.t1_p	2.21255	0.926132
TRINITY_DN3886_c0_g1	TAAAAGCCTATCTTGTTTCCCGATTACACTTTAATAATTATTATTAGTGAAAAAAAAAACAACAACAAATTTACTTTTGGTAGGAGGGTTGATTATACCTCTATCGTAGATAAAATCAAGTAAAAATCAAATTGCTCGGCCTTTTGTTGTATTGCAGGCAGTAATCAGTGACGTGCTTCAATCAACTGATCGAATTATATAATACGGTGGTCGATTTTATGGGTTCATATTGTCATAATGTATAATATGTTGTAATTCTCTGATCATTACTTTTGATTAGGTAAGGTTAAACATATATATTGCTAAGTTCCTTATCATTTATAAAAATTATAATCTGATCAATATTCAATTTTCAATAAGTACTGTAAAATCTAGTTTAGTTTTAATTCATATCCAATT…	putative defense protein Hdd11	Mca00315.t1-protein	1.245	g3816.p1	-N/D-	g11840.t1_p	0.606993	0.925994
TRINITY_DN498_c0_g2	AAGAAGATCGCGGCGGCCGGCTACCGAACGGCCACGGCGGCGTTCAACAGTCGTCAGTCCGTCAGTCGTCAAACAGTCGGCCGCACGTCACTGTCACTGTTCACTGCCCTCGACCACGATCTGCCACGTTTTCACTAACGGAACGGATTTTTTTTCCGAATTTTGTTTTTTTCGTCTTCTCAATCGACGATCGTGTGCATAATCCGCACAGATTCCCAACGATGAGGAGCAGCTGGTTACGCGTGTTGGCCGCGGTGTGCGTCACCGTGGCGCTGGCCCAGGCCGCCGAACCACATCACCAACAGGACGCCGTCGGCCAGACCGAGACGTTGCCCAACGGTCTGAAGATCGAGTACGTGTACACGTTGGATGGATGCGATCCCAAGTCCAAGAACAACG…	FK506-binding protein 2	Mca08918.t1-protein	0.553055	g11477.p1	0.616219	g7091.t1_p	1.60088	0.923385
TRINITY_DN16859_c0_g1	GGTCGACGGCGTGAACGAGCCGACATGTATCGTCTTCATCATCGGCGAGCAACCACTAGCTGGTGGACGGCCATGGTGGCAATGCACTGGGCCATCTCGTCGTCCGCCGAAGCGTCGGCGATCCGCGTGTTAGCATTTCCCAAACCACCGCCGGAGAGCACAGCGCCGGGACCGGAACCGGCCGAACCGGAAGCACCGGACATGATGGCATGTCTGCGGGCCATGAGCTACACGTGCGTGCAGCGCAAGACGGCAGTGTATCTGGACGCCCTGAACCGTCTGGACCGGATACGGCTGCTCGGCGACTTTGTGACCGCGGTCCGGATCCGGCCGGTCCGTTCCCGGTCGCCGGCCATCAGCGAACGGCTGTTGGACGCCCGTGGCCTCAACAACGTAGTA…	Uncharacterized protein FWK35_00038016	Mca18687.t1-protein	-N/D-	g11096.p1	-N/D-	g2684.t1_p	0.919256	0.919256
TRINITY_DN2438_c0_g1	TGTTGGGTATTGTTAACGTAAATAACCAGCACAAGTCACAGTATTCGGGTATAAAAATACAGAACTTGTGTTAACCTGCGATTGTTATACAAAAAAGCTCAATGATGGCTTGCATCCAAATATTGGCGTTCGTGCTGTGCTCTTTCTTCTTACAGGACGCGTTTTCAGTCCGCTATAATGGAGTTCAATCCAATGAATCTGACGACCAGATGATGCAGACCATTGAAGAAGTGAACGAGGCACCAGAATCGTCTCCGTCGCCATCCAAAAAGTACCCGAACTTGACCGCCGTGAAAGACATGTTCTGGGACACGATTGAGAACATCAACCGGGCCAACGAGAACGGCAAGCTGGAAATTAGGGCGTTGAGGAACACGATGAATAACGTGCTCAGAGACG…	PREDICTED: uncharacterized protein LOC107172580	Mca15265.t1-protein	-0.466243	g9078.p1	-N/D-	g6826.t1_p	2.29445	0.914105
TRINITY_DN2242_c0_g1	GACTAGCACGGTTTCAGCTGATAATGCTCGTGGTTACCATAAGTGGTTATATTAATCAGTGATGGTTACAAACACGGTAACAGATTTCCTTCCATTTCATCTATTACAATATTACAACTCAACGATCTATTCTGTGAGTTGTATCCGGCCGGTATCAGTCATTCAGTTTTCACTTTTTCAGTCATATATCTCCATTCACCGCAGTATCAGATAAAAAAATCTATGTATTGAGTGATGTGTTTAATTTGAATTCGTTGATTTTGACGTTTTGGTCGTAGAGTAACTAAACCCAGTCAACTTAATAGTTTTGTGTTCAATAAATCATATTTGTACTGTTTTTAAAGAGGTAATTTAAATATTTTCTGGTTTTACATATATTCAATCACTAGAGACTTACCA…	stromal cell-derived factor 2	Mca20667.t1-protein	1.05377	g10186.p1	0.774922	g21447.t1_p	0.888832	0.905843
TRINITY_DN37207_c0_g1	GTGGCTAGCCAATGTTTATGATATTATCGTCCGTCCTCGGTTCGCGGCCGTCCGTCGTCATACGCACGCCGTCACGGCGACAGAACGCTAGCGACACCGGCCGCATCCGAACGCGCTTTTCACTCGCGCAACGCGACGCGAAAAAATTAAACAATATTATAATAATAATAATCGTTCATTTCGCTCGCCGTCATGTTCGCCTACACCGCCGCCGCCGTCTGTTGCACGCTGTTCGTCACCGTCGCGGCCAGGCGCGGCCAGAACGCCGTGACCCGTCCGACGACGACCGCGGATTGGCGCGAAGACTCGTCCGGCAGCCTTACGCGTTCGCGCGGCTCCGTCACTCCGGCCGGTGGTCCTTCGTGCTGCAACGGGCCGTACACCACCGCGGCTGCCTAC…	vascular endothelial growth factor C-like	Mca04415.t1-protein	2.13053	g5577.p1	-0.678969	g856.t1_p	1.24511	0.898892
TRINITY_DN6385_c0_g1	ATAGTATAAACAGCAGTATTATTATAGGTATGGGTAAGGTACCTATCTCGGCGTCATCGCTGAACAATTTGCCATTTAGCCAGTATACCATACGAAATCAGCTCGGCCTGCAGTCGACACGATTCAGCAATAAATAGAGGTGCTTGCTAGCCGTACTTGGAAATTAACATCGCGTAATAATATAATACAAGTATAATTCGTATATAAGGTAGTTGTCAGTTCTGTTGCTATGCTGTTCCGGACCGGTTTGGCGCTTGGGGTCTTATTGACGTTTTGCGACGCCCTATCGCGGCAAAAGAGAATCGTTGGCGGATATCCGTCGCTGTTACCGGAATCCGATGGGTTCAACGTCAGCCAACCGTCCCGCAAGTCCGAAAATAATGTGGTACTCGTGCAAGA…	fatty acyl-CoA hydrolase precursor, medium chain	Mca04157.t1-protein	1.74472	g7558.p1	1.31677	g22935.t1_p	-0.373041	0.896149
TRINITY_DN16861_c0_g1	TTTTTATGTTTTCTATGCATTCATATCGAACCCGACTAGCTTACAGGTGTACTGCAACAATAATATATGAATCGCGTAGTAATCCGTACAACACACTCGTGTATTTTATTTAGATTTATTTATGAATAAGCCATTATACATAAAAACAACTTTGGACGCATCGGATGATAGTGCGCGCTTGATTTTCGTCGCAGTCCGAATCATGGAAATACGCGTATCATATACCGCCGCCGTGGTGTTCACCTGTTGCTGTAGTTGGCTGACCAGCATACGAGGCCACGCGATCGACTTTAAAGCCGTGCCCATGACCCTGTTGAACGCTACCAATTTCATTATGCGGCACCAAAAGTATTTGCTGCAAGACGACGAACGCGCGACTGACGCCGCCGAACGAGCATC…	coagulation factor VII-like isoform X1	Mca07243.t1-protein	-N/D-	g5426.p1	-N/D-	g639.t1_p	0.885465	0.885465
TRINITY_DN3806_c0_g1	TTAAATTGATCTAGTTTTTTTTTATAGTAATATTCTGATGAAAAATGAAAATAATAAAACGATCTGTCGAGGACGAGAGACATTTTTACAACTATAGGTTCAACATAAACAAGAAAAATGTATCAATACATCGACTTAATTTTGACAATTTATGAAAAGATACGATATATTCAATATTGAGTCTAAAATCTTAGATTTGGAAGCACGAGTAATTTATCGTCCAATCCTTTGCGTTTTCACAGCAAAAGCCGTGGAAACATAAATGTTTTCTATTGTCGATGGATCATGAGGGTCGATCACGATGGAACTTCAAACACCATGTAATATCAACCGTAGTCACCTTATTAGAGCCCTAGTTTTTCGACCGAAATATTAGGAAAAAATGGAGACATTGTTACA…	collagen alpha-6(VI) chain	---		g22814.p1	-0.453758	g11662.t1_p	2.21445	0.880345
TRINITY_DN443_c0_g2	AGTCAGGGCCCTGGCCTAGTCACACACACACACACACACGCGCGCGCGCGCCGTCGGCAGCGATGGTGATGATGATGGTAATAATAATAATAATATAATAATGGGATAAATAGAGGGTGATACGGAGAGAGCAGACCGAAAGCCGACAGCGCCGGTCATGTGCAGCAGTCGGTCAGTTAGTTAATGGCTCAAGACCGGTGTACATCTTACTCATACCGACCGCGTTGTCCGACACCTCGGCAATTCTAGATCTCGGCTAGAATAATTACCCACGAATTATTACAGATTAATAATATTATATTCCTACTCCGCAGCGACCGTAAACTAGTTTATATATATATATATGTGGAGGAAATACGCGGATTAGCGGTATCTATATAAAAGGCGCTCGCCCACTAT…	insulin-like growth factor I	Mca06417.t1-protein	0.87889	g4635.p1	-N/D-	---		0.87889
TRINITY_DN605_c0_g1	ACTTCGTTAAGTCGAATTTGGTCTAGTATAAATTAATTACATGGAATTTAACATTATAATGGCTAAGTCACTAACCATAATCTTTGTGAGCTTTATTTTTTCAACGAGCATTTCATTCGGTAAAGATGCGTGCGATAACTACGAAGATAAGGATTGCGTTCATCCAAATATACTTAAAAATGGCCACTTCATTAACCAATGGACAGTTAATTTGCCCGGAATGACCAAGGATGAAGCTAGAAAACTGTTGGAAGATAATGGTTTTGATTATTTAGGAAAGATAATGGACGGGGTCGATTTGCATCTTGTAACAAAAAAAGGTACACACGAAAAACATGCCTTGCCTAATGAAAGAATAATAGAATTACTTAAGAAACACGAAAAAGTGCATTCGGTCGC…	otolith matrix protein OMM-64-like	Mca15717.t1-protein	0.751835	g1717.p1	-N/D-	g18827.t1_p	1.00188	0.876856
TRINITY_DN4489_c0_g1	TGTGCGGGTGGGGAGGGTCCGGGCGACGGCGTTGTTGTAGTGCTCGCCTGGACGACTGTTCATCGGCACAGTCGTCCGGTAACGATATCACGTGGAACAATTGCGCGGGAGTTCCGATACTTGAGCCGCCGTCATTATAGTATACCTGTTTATATTGTAGTCTATATTGTAGTGTACACGCGGTTTTTATTTTTTCTCTTATGCTTATCCAAATCGTTCATCAATACGAGTAAAACACATATTGTATTATATTATAATAAAATAGAATTCAATTTTGTTTTTAAATCATCTCTACGACACTATACACATAGTATACGCATACACATCAATAGCAGCCATCGATCGGATCGTTTTTTGATTTACATCACACTAATACGACATTATATTGCTGAAAGTATC…	PREDICTED: uncharacterized protein LOC107162805 isoform X1	Mca16799.t1-protein	0.540955	g3615.p2	0.756244	g8775.t1_p	1.31383	0.870343
TRINITY_DN908_c0_g1	TTATACCTATATATGTAGTATGTACATACCTATATCACAAGATTTGTATGCACTATGCATAATATATATGTATATATCATATATATACATCGTACATTATACATTATACACTTTAAATATATACTCACTGGTATTTAAATTTGAAATATATAATATTGTATGAACATTAAATTAATATTCATGATAAAGTAGTATTTTAATAAGCTTTGAGTCCCCGGTCCCTAGGATCAAAACATGCTTTTCTTCTTTTTATAAATATTTAATGAATTGGTATATGGTGGCACGGTACGTCACTCTATAGTCTATACAGGGGCCATTTACCTTCCGTCAGTCGCATCGCAGTAACCGTCCGAGGAAAGGAAGTTCCAATATTGCTGAATTTATAGATTTGTTTAAATC…	PREDICTED: uncharacterized protein LOC107166709 isoform X1	Mca09429.t1-protein	0.803447	g9849.p1	-N/D-	g19879.t1_p	0.932254	0.86785
TRINITY_DN1420_c0_g1	CCGGTGTCCGCAGTCCGCGTCCGTTCCGAGTGCATTAGAAGTTTTACGCTCGGCGCATCAACATGTCGTTGTCGTCGTCGCCGTTCATCTTGTCGTCAGCGACGCGCGCGTGCACCGCCACCGCCATTCTGTTGTCGTTGCTGCTGGCGCTGGCCGCCAACCGGGCCGGTGCTGCGGCCGTTGACACGACCGTGGTCGTCGCCGACACTACTGCAGCCACCGTCATTACGTCCACTGCCGATGCCATCGCGTCCACTGCCGATGCCATCGCGTCCACCGCCGATGCCATCGCGTCCACCGCCAATGCCATCGCGTCCACCTCCACGGCCGCCACAGCGACCACTGTGGACAACACCCTCGATACCGTCGACATCGCGGACACCGCCGACAACGTCCTCC…	inter-alpha-trypsin inhibitor heavy chain H3-like	Mca02289.t1-protein	1.44245	g1156.p1	0.145902	g18014.t1_p	0.979001	0.855783
TRINITY_DN2547_c0_g1	TACAACACCTACACGTAAAATAATATAATAAAGGCGAGGCTTATCCCGTCGTCATCGTCGTCTTCGACTGCGAATAGTGCAAGTGTGTGCATAGGATATGTACGATTTGTTGTCATAGTAACCACGCGATACCGACTCGTGGTATATTATACACCTATATCTATAATATTATTATATAAATCTATATACGTGGTGAATGTGTATACCTATCGTATATGTATAATAATATGTACCTATATGCAATGTTTGTGTGTGTGTATGGGCGTGCGTGCGCACTTTAGGGCCAACACGTTACATTAATTGTTTTGTTTTCCGACACGTATTGTCACTGCCACCGCCGCCAACGACCAGTGAACGCCGCGCGTGTGTTGTGTTCGAGTGCGTCCGGTGTCCACGTTG…	Immunoglobulin subtype,Immunoglobulin-like domain,Immunoglobulin-like fold	Mca06536.t1-protein	1.56057	g22246.p1	-0.694759	g3165.t1_p	1.69138	0.852397
TRINITY_DN13020_c1_g1	TGTATTTTAAAATAATGACAACGACCGGTTTGCGAATCGTAAACAATATGCTGCCAATAGTATGTGTTGTAACAAAGTAACATACCTACTACCTCATCATTATCCTTGAGCATCGAAACAACTTCAATTGTAATTTGGTGGGAACACTATAAAATGGCGTGTTCATGTCTTGTTATGTTACAGTTTTCATTTTCATTCGGCGGCAGTATAACGTGCAAGTCTAGCTAGATCTAGGAGACTTCGACACGAGAGTAAAATACCTATAGGAATTAAAACATGTCTCTATCACAGAAAATGTTTGCCTGCAGTGGCTTTATGCTCGTCGTCGTGCTAGCGGTGTTCACACGAGCCATACCCGTCCCGGTACCCGAAGAAGCGCAACCAGCCGAGTACAGACAG…	transcription factor MafB	Mca07339.t1-protein	2.82434	g434.p1	-2.26497	g13352.t1_p	1.94595	0.835108
TRINITY_DN1149_c0_g1	TCGCGAAACCGACAGCTGTTAGGCTTTAAAAATGAAACTTAAACCGATCGGAACTGTAGTGTCAGTCTATCAACTATTAAAGCGCAAACATTGACCGGAACAATTTCGTCGTCGTTGAGGAACATATTCCGAAATAACAGACATCGCAGTACCGTATATTAGCCATTAGGTACCAGCCTCGATTTCCTCCGAAAAAACAACATCAACAGCAAAGTCAAAATGTTTCTGTCGTACACCGTCGTGCCCGTGTTAGTTTTCGCCATACTTTTGAACTTCATCTACGTGTACTCCGACACAGCAAAGCAGAAATGTTTCTGTCCTACACCGTCGTGCCCGTGTTCGTTTTCACCATACTTTTGAACTTCAACTACGTGTACTCCGACGAAGATATTATTTTTA…	late cornified envelope-like proline-rich protein 1	---		g22984.p1	0.833726	g4200.t1_p	-N/D-	0.833726
TRINITY_DN28309_c0_g1	CACGTGAAAGTTAATTATTTTTAAAAATGAATAAATCTTCACAATCCAATTTATCATCTTGGATTTCTACCGAGCCAAAATCAAAAAAACGTAAAATTAACAGCTTAGAAACTATAAGTTCTAACAACCATGAGGAAGTTGAAGAGTAACCAATTTCAATCCAAAAGGTATGTTATTTAATCGTTTTATGTTAAAATATTAATAAGCTATAAGGGGGCATTATTTAATACAATTTTATTTCAATATTAATCTCCGATCTATTCGTTCGCGCGCTACGCTTCATCGTAATATTATTATCGTGCAGTACATAGTACACTAGTAGATTTATTCGCATAGGTACCCTTGTAAAGATAGGTTCAATGAAATAATATTAGTATATAGTATGAAATGTTACCATAA…	PREDICTED: uncharacterized protein LOC107167619	Mca03586.t1-protein	-0.177794	g22636.p1	1.52581	g14710.t1_p	1.11685	0.821623
TRINITY_DN266_c4_g1	ACGATCCGCGCTCCGCACCGTTCCGCTACGGACGCGTAAATAATATTATAGCTGATACGATATTATAATAACACGTCATTATTACGACTATAATACACCGAGAGCGCGAGTCGTCCGCTGACCTTTCGAGTTTTGAGTTTCGGTCGACTCTGTACTTTCGTCGCCAATCGATTCATTTTGAATATATATATTTTTTTATTTTTGTTTCCCAAAGTTTTTCTCTACCAGCCAACCCGCCTCTTCCATCGTTGATAGATCCACGCCGATCGATCAGTTATCCTAGAACTATACAGTGGTGACAGTTGGAGTAAACCGCCTCGCATCGTCGCTCGGACACAAAAGAAAATCGTCTGTGAACAACGGAAAAACATGAACAAAACCACGTAAGAGATCACCCGG…	serine proteinase stubble	Mca19257.t1-protein	2.08046	g18183.p1	-1.06376	g14165.t1_p	1.44553	0.820745
TRINITY_DN6731_c0_g1	GTGAGAATTATAAACTTTTGATTACTGAACCAATACTTCATATAAACGTTTAATGCAATAAAATTTTTTTTTTTTATATCAGTTGATCTGATTTTTTAGACGAAAAATATACTGCAAAATGCAGTTACTCTACTTATTGATAATTTTAGGAGCTACTCAAGGCGATAAGTTATCAGGAAGCAACCAATTAATATCACCAGATTGTTATAACAATTTGGGAGTACCAAATGCTTTTCAATATGTTTCACTATATGTATTATCAGTTCAATCATCATATATAACTTCAGTTGAATGTATGCGATCATCAAATTATTACATAAAAAGTGGATTTTCTGAAATTGACAGCGTTTCAAATGATTTGGAAAGTAATTTAATAATGCAATATAATGAACAGTCCGG…	sulfhydryl oxidase 1-like	Mca21192.t1-protein	1.05848	g23513.p1	-1.19683	g16072.t1_p	2.58013	0.813929
TRINITY_DN1624_c0_g1	CTATTCAATTGCCCACCGAGCGATGTGTCGTGTTACAGTTTCTGAATAAAACGCGAATCGTAATTTTTTTTAATAATTGATACCAGTCGCTCGATATACCGTTTCGAAAAGTCATCGTTGTAAAAAAGCTCAACACAAAGTACTGTACATTTTTAATATTTCATTTTTTTCGTAAAATCTCGTTTAGACGCTAAGTGTACGTGAAGACATCAGTCAAAGGATTCACAAAATGGCTACATGGTGCTCCGCAGTAATGGTGTTGCTGGCAGTGGGTCGAGGCTTGGGCAGACCAGAAGCGCCGCTGACCGGTTTCGGCGGAAGCGGTGGCGGATTTCCGGGGCTTACTCTGGACAGCTACGCAGCTCCTATCAGTGGCGGCAGTAACAGTGGCCCTTACCC…	leucine-rich repeat extensin-like protein 3	Mca01337.t1-protein	-0.404717	g10589.p1	0.280206	g11328.t1_p	2.52913	0.801539
TRINITY_DN147_c0_g1	ATTTCGGCGCGCGCGTGAAAGTCATTCGCCTTCCGCAGTTGCGGCGCTGGAAGAAAGTGCGTGCGTATATTTATTTCGGTCTTCTTTTCGGGGGAGGATATGGTAGGGACAAACGACCTTGCCCCGGCAACGGCGAATCGACTCGATATAAAACGGTTCGGAGGTTTGATACTACATGTCAATCGGCAACGGACTTGCAGACATCGTGGTGGCTCGCAGCAAGTAAAAACAATCGAACGCACAAGCACTGTTCACGAAACATTATGGACCGCCACCAAATAGTGGTGTTCCTGGCGCTGTTCGTCCACGTCACACTTGTCTGGTCGAAGGCAGTCGACTTGCCGCAACAGCAAGTGGCCTTCCCAAATGACGACACGTCATCGACATCGTCTCTCAAGC…	uncharacterized protein LOC111035428	Mca00801.t1-protein	3.04798	g4905.p1	1.70346	g18650.t1_p	-2.36014	0.797099
TRINITY_DN2403_c0_g1	ACGCGTTAGACCACTCGGCCACCTCGTCCCCCTTTCATGTTCATATAAAATAGGTATTGGGTAGATGTAGTGCGTGATTTACGTGTTTCATCCTATGTAGAAGTCGATAACGATATAATTACATAATGGACAATATTCTAACAACCTTTATATTCTAGTGCCACACATTTTTTTTAGCCAATTTCGACGTAAATAATCGTCATGTATAGTGTCCTTTTAATAATCATAAACACCCTGTTCTCGTACGATATCATTTTTGCATTCGTTTTATCATTTCAAACTAAATATTTATTTTTATTTTTTGTATTAGATTTGCATTAGGTTGCGATAGGTTGAACCTAATTTTGGTGTCAAACCGAACTCAAACCGAACTATTAATTTTTTTTTATCAAACTGAAA…	fibrillin-1-like isoform X1	Mca24625.t1-protein	0.471664	g1485.p1	-N/D-	g9727.t1_p	1.11876	0.795213
TRINITY_DN8058_c0_g1	GCGTCATGCCAACGACCGCGAGCGCTCCGGAGGACATCTGTTGAAACCATCGTATACGCGCGATTTTAAGAGTACATTTCTTTTTCTCTTCCCGCAGATTCTCTGTACTCACTCTCTCTCGTTCATTGGCTTTCTCTTCGCCGTCGTCGGATTTTTTTTTTATTATTGCCATTATCGTTATTAGTACCATTTACTTTTCTCACGCTTCCGGGCGCGAGTCATCCGCTCACCATCACGAGACAAAATCCCATCGCAGCATAGGTTCCTATATTCTGCCGTCATTCATACACTATAGCGAATAAGTATTCAAAAAGAGCACTTCTCTCTGCTCTCACGTATCCCGTAGCTGCCGCCGCTGCCACCCCGAAACTATAGTAACATCAACGCCACTGCGACTAT…	serine protease nudel-like isoform X2	Mca07521.t1-protein	0.991562	g1099.p1	-N/D-	g2449.t1_p	0.596607	0.794085
TRINITY_DN9514_c0_g1	ACTTGTATTTAAATTTAAATTATTTTTATCAATGAGGTTTAGGAATTGAGGGTTATCATAACACAAATGTATAACAATAACATACATGCCGTTTGACTTATTAATTAATGTCTTGTTTTTAGATACGCACGCCATCGCGGTTGTAGAACGGACGCGCGAGAGGTGTCATACCGAACCACATTAATTGTCGCAGGCCGACAACTCGCAATCATGTTGGCTGTCCGTCGTTTATTGGTCGTCTGTTGGTCGCTGTCCGTCGCCCGCACCGTCGCCTGCACAGAATCCACAGTCGCGGACTACACCGGACATCCGCGGGAAATTCCTCTAAATGTCATAATGGAATTGAATCAAGTGAAAAATGTTTCAGAACTGTTTACTAAGTTCATGCCAGACACAAAT…	vascular endothelial growth factor A-like isoform X2	Mca04417.t1-protein	-0.910566	g5578.p1	-N/D-	g858.t1_p	2.44403	0.766734
TRINITY_DN5073_c0_g1	CATAATTGATATAAAGCCATTCACGCTTGCACTCGCTACAAAGAAAGTAGTCGTGTGTACGTACCAGAAGTTTTATTTGAATTTCTTATTTGATGACAGCAACAACTCGAAACACATCGTTCATTATTTCCGCGAAGAGATCTTAAAAATAATAATTTTAAATACAAATATTGAAATATATTATATTATACATTACTATTAGTGTCTCTATCATAAATTAAATATGTGTGGACATTATTCTTTAATGGTTTTCCTAATGTTAGCAATTGGATTACAAGATATTTATTGTCAAAAACAAGAACTATCAGGAAAATGTAGAGCTCCTGATAAGGCGCCTTTAAATCTTGAAATAATAATTAATATTTGCCAAGAAGAAATCAAATCCGCATTACTTCAAGA…	odorant-binding protein 4	Mca06698.t1-protein	1.24895	g9324.p1	-N/D-	g18716.t1_p	0.278549	0.763747
TRINITY_DN1341_c0_g1	GTATTTATAATAGAGACTATAAGAGGCATTAGCCTTCGTCCGCGAAAAGATTTTATATCGCACACAGTGTTTGCCGCATCGCAGTCGTCGGACGTCTGCAATCCATTCGTACTCTATATTAATCAAATTTGACGGCGAATAGTGCACTGGGTGTAATATATTAATATATAATATTACACACAGCCAGTAATAGGTATTACACATATACCAGCTGACAAGCTAAGGTATTACCTAAGTACATAAATTCGGTTTATAAAACGTCGACCACTAAGTCGTTTTGATTACCGCGGTATTCGTGACAGGATGAAGGAGATACTGTTGGTGGTCCTGTTGTCCGTAGTCTGGTCGCTGCGACCAATCGTTTCGGCGGACGTCGCGCAGATAAAATCGGCGGCACAC…	PREDICTED: uncharacterized protein LOC107164240	Mca08121.t1-protein	0.0223832	---		g14304.t1_p	1.50461	0.763495
TRINITY_DN685_c0_g1	AATATTAATTAACGTTATATATATATATATTATATATTATTATGTCTATGTAATTGTTATTTATTTGTTTTTCACTTTAATCAGTAAATTAAATATTTGTATACTATATATATATACAACAACAAGAATTATATAATAATAATAATAATTTAATGCTTGATTGATTCCGGTATAACGCGTCCACGTGTGATAATGTGCCTGCATTTTTTTTTTGTATATGTAACGAATTTTTGTTTTACTAATCATTCCAATATCGTAAAAATATGCTGACATACGAACACATTTAATGTTCTTATACCATTAAGTTTCGTAATAAAATGATTCATTTTAATTTCTAAACTAATGATATTAAACGCGACTGCTGTACATCAGTTTGTTGCTCTCAGTACTTCTGAGATA…	RNA binding protein fox-1 homolog 2 isoform X6	Mca03714.t1-protein	0.735665	g4068.p1	-N/D-	g18862.t1_p	0.775109	0.755387
TRINITY_DN4212_c0_g1	ATTATATAGATATACGATATTATTTCTGGCCGGTTGCCCTGCAGTCTGCGGAGATATATCCACCTCTATATATGGCACCTATTATATACCATCACTCGACACGCGTGCGGCGGCGGCGCCGCCAGAAATAAGGACCACTTTATTAGTTAGTATACTGCAGTCATTCGGCCATTGGGTGTTTTTCGATCGAGAGACAGTCCGCCTGAATATACGTTTAACGCGCTCGTACGAGAAAACGCCGTGACTAATAATATATATAGTATAGGTCGTGTATAGCAGTAGCAGCCAGCGCAGGTACACTGCAGTCTATCGACAGCGGGCTCGTGGACCGATGACCTTATATATTTTGTATTGAGTAGGCACCTGCAGAGTGCACACCGTTTGTAATACTATATACCA…	apolipoprotein D	Mca13225.t1-protein	0.417993	g22022.p1	0.0508939	g10614.t1_p	1.77946	0.749448
TRINITY_DN2636_c0_g1	CCGATCTGTCGAATCGAATCGGTCGGTGTACACATCACACTGCACGAGTCGTCCGGGCCGCAAAACGTTTCGCCGTTACACTCGTTGCGCACCAGACGGACCGACAGACAGATAGCCAGACGGACGGACGGACAAACGTACGACAGCTCGTCCAGTAAACGTACACACCTGTGCCGTACAGCATACACTGCGGCCACGTCGAAATGATTGCAGGCCACAGACTGTGCCTGTTGACGCTCGTCGTCCTCCTGGCGGCCACGCAGACCCTGCAGGCCACCTCCCCGAAGCCCGACAGGGGACTGGTCCGGTTCGCCGACAACCAGCACATCCCAGTCCGGCCGAAAGCCGCCGTCGAGCCGGCCAAGCCGAAGTCCTCGTCACCGACCAAATCGAAAAAGC…	basic proline-rich protein-like	Mca05855.t1-protein	-0.266555	g21842.p1	-N/D-	g15502.t1_p	1.76016	0.7468
TRINITY_DN3083_c0_g2	TAGTAGCTAGTAGATTGTCCGAAGTAATATACACGTTATAATTAAAGTCAGTAAGGTATAAATTTATCATGACATAATTATTTATGGGCAGTTTATATAAATAACGACTCCGATTATCTGCGCAGTGTAACTAGCTATCAGATTCTTTATTAAACATTAATAGCATATTTACACAGGTGGTGGATATCGATATGTATAATCAATCTTAGCCCACTCGTCTTGCTGTATCGATTCAAAACTTTAGTCAGATCACGGCAGCACGTCGTAGTAGTTTCACCGGTTCTCGTTGATTCCGGTTCTGATGTTCCATGCTACCTATTTCTGATTTTTTTGATTTTTTTTCTGTTAATATTACAGTGTAGTGAAAAAGATTAAAGTATTTAAATACGTTTATTACTT…	glucose dehydrogenase [FAD, quinone]-like	Mca02073.t1-protein	-2.13038	g11580.p1	1.39317	g11569.t1_p	2.94243	0.735073
TRINITY_DN40656_c0_g1	TCGGGACATACAATCTTTTTTTGTGGTACCCAACTTTCCTACTACCTGTATTTTTCTAGACTCAATTTACAATACTCCTATACCTCAAAATTTAAATATCACTCGGGCGGTATGCTATTATAGTGTAATACTTTACATAATAAAGAAGGTATTTTTTGTTTTATTACCTAAGACGACAAACAATAATAAAAAAAAGTATATGATACTATAGTAACTACATTAATACAGGTTGGTATATAGTTATGATTTGTAATGCTGCTACAGCTGGCAGTTGTTCATTTTTCACAGTTTTACGATTCTCGCCATAGGTCGAATAATAGTAACTAATAAGGTTTATCTTTAATCTGTGTGCTATGGCGCAATTAAGACTTCAAATTTTCAATACAGCGGTTTCGAAAC…	alpha-N-acetylgalactosaminidase-like	Mca11826.t1-protein	1.11166	g3923.p1	-N/D-	g6800.t1_p	0.350976	0.731318
TRINITY_DN4472_c0_g1	AAACAAGCTTGTTCTTATAGAGTGAGATATATTCTATAACTACCAATTAACATATTTGTATTGCAATTTTTTTTATTAACAGGTTATCACCACAGGGCTTTTATAATTTATATAGTTACCTATAGGCTATATCGTATCGTCGGTCAAATTTCGACCACATATTGTTTAATATTAATTCAGTTTATCGTTTTTACAAATTCTTGATGTGTTTTTGTGTTTGCCAATTTGCCATCTGTTTTGTATAATATAATAATAATAATACATAATACAATGATGAAGTCTGTAAATCGAACTTCAATGAAACCAATTTTTTGAACATACCTATATTTCAATTTTCGACTATTGTTATTTAGATTTATTCATCTTGAACCATTTATAATATGATATTCTCATATAGAA…	endoplasmic reticulum lectin 1 isoform X1	---		g9735.p1	1.2567	g17098.t1_p	0.184662	0.720683
TRINITY_DN562_c0_g5	CGCATATATATATATATATAATATATTTACTGGACCTGACGGTCGGTCTTGAATTGCAGTGTAGAAAAGTGGATTCCCGTTTGTTATGTCCAAGATGTGTGTTCGCGTGTGTCTGTGTCTGTGTGTTTGTGCGTATGTATGTGTATACATTTTTTAACGATGTCCGATACCGTTAAACGTATAACACTTGTGGCCGCTTCGGGTCACAGTCATGACACCGAGTCGCCAAGGTTCGTTTCTCGCGGCCGTCCTGCTCGTGATAGCATGTGCAACGCAACAGGGTCACGGCGTGAGAAACGTATTCACAGACTTCGGATTTCGCAAACCTACGCCTCAAATCACCGTGAATTCGATCACTAAAAATGCCGAAGATTGCGACTGCAGTTGCGGATCTCCGAA…	transmembrane protease serine 9-like	---		g12795.p1	0.174231	g11261.t1_p	1.24908	0.711655
TRINITY_DN298_c4_g2	CACGGCAACGAGTGTAACGCCCCGGTGAAATGCGTCCCGGCGTATATAAGACAATAAATTGACGCGCCGCAGCCAAGTGTGAAACCGAGTCTTGTTCCGCCCGTCACTGTTGCGGATAGTCGTGTACGTTGAGAGACAACCAGAAAAATATCAAATTTTTATATTTCATTGGTAGCACTATAGTTATTTTATCGTTTAATTAGTATCTGTCCGGCAACCCACAAACATACGCACGCGGTCGTGTGCAGTTTGTTTGTCCGAAGGTGCTTGTGCGCTCGCATCAGTCTGTCACGAGGACTACCATGTCAATCTCACTCAGGCTCCTGGCGATCGCATGTCTGATCACATTGGGATCTTGTGATTCGTTATTATCACGAATTAAACGTCAACAAGCGTCAA…	chitin deacetylase 2	Mca09384.t1-protein	0.709868	g19399.p1	-0.64564	g55.t1_p	2.06627	0.710167
TRINITY_DN965_c2_g1	TGCGTGTATCACCGTCGTGGTCCGCGCGTGCAACGTGAACAATCATTAACGGCCGCCCGCTATATCGCAGTGCATGTGCGTGCGTACAACAGTGTTTCGAGTGTGTGTATCGTGATTTATACCGTCGACGCCGCCGCTTGTCGTATTACGTATATATATATATACGTATGATTAACTATATATTATAATATATACATACATATAATACCTACTTATATATACCGCGGCCACCCCGTGCGCGGGGGGGAATGTACGTCTGGCGTCCGGCCAACTGTGCGTAAAAATACGTAAAATATAATATAATACGCGACAATACAACAATAACAACGACATATCGGTTAAATGGCCTGTGCTTTTCGGACGTGTTGCTGAATTCGCGTAGCACTCGCAATACAACAT…	netrin unc-6-like	Mca05417.t1-protein	1.24079	g9714.p1	-0.0897504	g1794.t1_p	0.975213	0.708751
TRINITY_DN1941_c0_g1	GCGCTCAGACGAGACGGTAAGAAAATAAAAATTTAAAACATTGCCACCTTCGTTCACTTTCACTCAGACCGCGCTCGTGCGACTTCTGCAAGCGACTGCAGTCGACACTTCGACAGTCGTTCAGTTACCCGCTTGTCGAGTGCGTCTCAGCTGCTGTGGTGGTCACGTCGAAGATAGACGACACGCTTTACAGACACGATATCAGAAATTCGCACAATGATCTGACACCAAGCATGAACATGAAAGAGCCATGGCCGGCCATACAATCACGAATTACCAAACATTACTATACCTGTTCACGTTCGTCACAATTGGCGAAATATTGTGTCAGGGTAGAGACGTTCCTGCGTCGAGACTGCAGACGCCACTGCCGAAGGGACGCGCCATACCTGTAGCCTC…	inactive pancreatic lipase-related protein 1	Mca21787.t1-protein	3.42403	g3343.p1	-4.43459	g17707.t1_p	3.1366	0.70868
TRINITY_DN9079_c0_g1	GGCGGGATTCTCTAAATAAATGCTTTAATGATGTTAAACAAGATTTTTGTTTTAGTCAGTAAAAATATAATATATTACAAACGTTCACCTGACTTGTCAAAATGAAATTGAATACATCAATGTTTATATGTCTATTTTTTTCTGCTATAATTGCTATTAAGGCACAGTCTAACAAACTGAGTGACGATAATGAAAACGATTTGATGGTAGATGAAGATCAACAGACACAGAACTCCCAAGAAGAGACCGAATTTCAGTACAAACAAAGCAAATGGTTGGAAGAGATGGAGAATAACATGACGGATAGCTCAGAGGTATTCGTCGAGGACGGCGAGGAGAAGGAGGCCCTGACTAACACGTTCACGAGCGCCATGGCCACGGATGTGGCCAAAGCTGGAT…	PREDICTED: uncharacterized protein LOC107161780	Mca26461.t1-protein	0.67543	g19118.p1	-0.570826	g3960.t1_p	2.01943	0.708011
TRINITY_DN98_c0_g2	TTCGAAAACGCGTACGTCGAAATTTTTTCTTTATCTTCCGTCTGTGCTCTCGCACACGTACTCGTGCGTCTGACGGGAGATTTTCACTCTTGGCAAGAAAAGTGTCCCCTCTACGCCCGTCACCGGTGGAGGTCGATCTCCGAACGTCGCGGGAAATCTTCGGCTGATCATGGCGGGTTAGGTTTGATTTGGATCGTTACCTGTGTATACAGTCGCACCGCCACCGCCACCGACATGTCGCAGTCTCCGAGTGCCGTTCGTCAGAACAGGGACGTCGATCAATAATTATTTATTTTTGTCGCTGTTGTCGTCGTTGCGTTGACTGCAGTTTTATATTGTCTCGAAAGAGTGTTTTTCTATATCTGCACATAATATTCGGTTTTCCGGTTTTTTTGTTTA…	homeobox protein 2-like	Mca06035.t1-protein	0.882569	g21766.p1	-0.868557	g17219.t1_p	2.08782	0.70061
TRINITY_DN4651_c0_g4	TAAGATAAGACAGCAAGGTGAATCGATTGTATAATATTATATTTTGATACATAATAACATGTTATGACGTAGGTATGCTACAACAATCTTGCAAGAAGATTCTGGTAACCTCGGCGATCTTCAATCGTGGTAACAACAACGCAGAATAATGTGGTAACCACGGCCATACATAATTTATACCAGAAAGCAACAGGGTGCAGCAGCAGCTGCTGTGGTTGTAACTGGTAACAAAGAACAGCTTGTGCGATAGACAATCGTAATTTGGGTGTGCAATAAGAATATTATATTTTTTTTTTCTTCAAGACAGATCACAGATTTATAAAAATTATAATAATAATAAATAATAATAACATTTTGTTTTATCTAAGACGAATTAAATGATATAACGTTAAACGTGTA…	protein giant-lens-like	---		g4539.p1	-N/D-	g24778.t1_p	0.697715	0.697715
TRINITY_DN7001_c0_g1	TAAAACGCGTTCGGGGGGGAAAATGAAAAAAAAATCGACGTCCTCGCGTCAATTTGGTCTCCGCATAGACATTGCTTTTCATTGCTATTTAATGTCCACAGAGGTCATAATCATAACACCGCGACAAAGGCATCAGGTACGTATAAAAGACCTCGTGGATTGCGGCCGGGTGTCAGTCGAATACACGCGTCGATCATCGTACCAGGTGACTTTATATAGCTATTATACTGCAGCGCGAAAAACTCAGAAATTAATGTTACAGTTTGTCAAGTTATAAACTATATTGTATACATACCGATATAGGGATACACATACACACACACACACACGCAGCTAGGCTTTATTTCCATTTATCCCACTGAGCAGTGCAATACAGACTACGCAGGCATCGTGTGAGAT…	odorant-binding protein 2	Mca25932.t1-protein	-0.833159	g11472.p1	0.571123	g7098.t1_p	2.3212	0.686388
TRINITY_DN3375_c1_g1	TATAGCCTACTTTCTTTTGCCTCTGCCGCCGCGCCGTATTCACATCGGAAACCGACCAATAAACCCACATTCGATTTCGTTCATTCGACTTGTCGCCGGCAACGCACGCGCACGCTGCTGCACTTTATTATTTTTTCTATCGCCATTACCGTCAGTGTCGATCATATTCCCATCGCATTCCGCGTATTTATTTTACCGTTGTGCAGTCCACACGCGACGAAGACCGCGGTCCACGGTTTTCTTCTTTTTCTTGTCGTTTTGGATTTTAAATCTTTTCATTTTGTCCTTGCGTCCAGCTCAAACGAACCCTGTGGCAGTGCGTCGTTTGTACTTTTCGTCCACCCCTTTACGCGGATTAATATAATATATATATATATTATACATAACAGGTTCGGGCCA…	eukaryotic translation initiation factor 4 gamma-like	Mca04754.t1-protein	0.867692	g6830.p1	-N/D-	g17979.t1_p	0.469835	0.668764
TRINITY_DN877_c0_g1	ACATTTTTCCGGCGACAGCGACGTCGAAGGGACACGAGATGACGACGCGCGACGTACACGCTCATACGTCCAACACAACTCGACCGAGAATCATCACATATCATATGATTTGCATATTGTATGTATCTATCGTTATACACACTATTATACGCAACCACGATGATGTACGCATAATATATTTTTTAAAAACACGCACGCACGCGCACGAGCCAGCGGCGGCGAATTTAACTTTTTACGACGACGCATCAAGAGTAAATTATTATTATTATTTTTTTTTTTTTCTGAATGCGCCGACCCAGCCCCGCACAGTTTAAATTATCATAATCTCTTAACAATCCTTAATTGGACGGGACCGTTCAGGACGTCGAAACCACCGCGCACAATACACATAGACATACA…	PREDICTED: uncharacterized protein LOC107167117	Mca03303.t1-protein	1.60451	g11997.p1	-0.664491	g8365.t1_p	1.05764	0.665886
TRINITY_DN2008_c0_g1	TTATACGGATACTGTTTTATCGATAAGAAGCACGGACTACCGACTTTGTACATACGAGTACAAAATATATAATATTTCTTACTGGGTGTCCGAGTTATACACATAATTAGGTATATAATATTATTATGATTGTGTAACCACGCGCTACAATTTTACTGGTCCTGCAAGATGTTAATGTAACTACGATTTAGACGACGTTCAATAATAATAAAAATAATATTGTAATATACCAAACAACGAGTAACGAAACCCCCGCGCAGTGAACGCAATCGGACGTTAAAATGCTGCCCAAAATCGTAATTGTGTGTTTGGGGCTTTTGTCCGTGGGTCACGCCTGCGACGATAATAACCTGCAGCCTTTGGAAATAGCTAAGGCCTCGGCGAAATGGATGCACGATG…	spondin-1	Mca18624.t1-protein	1.2349	g17754.p1	-N/D-	g24662.t1_p	0.0314536	0.633176
TRINITY_DN1364_c0_g1	TCTCGCCGTCACCGTTTTTGATGACGATAGAGGACAACGCTGCTGCAGAGCTTGAGTGAGGCGTGTGCGTATACGAGAAATCGTCCGAAAAATCCGTTCTCAGACACGATCAGAGCTGATCGTAATAATTGTATAAAGCCAAGAATCAAGTCATTTCGCATTCGACCGTTGTTTTTTTATTCCGTTAACATAATAAGTTTACCTGCCGGGCGATGAGAAATTTACAAACACAAATCGCTGCAGCGTTGCTGTTGACACTGACGTTCTTCTTCTCTCACGCTATGCGACATGATTCAGAATACAGTGACGAGTATAAGCGAGATAATAACAGGGACAGGAGAGAATCTGTTGCAGGATTGATACCATTTCCTAGAGTTGGGAGGTCTGGTATCAACTCTG…	cardio acceleratory peptide 2b	Mca28338.t1-protein	0.619842	g3360.p1	-N/D-	---		0.619842
TRINITY_DN1751_c0_g1	ACCGTATAGTATAATATTGGTACGCGCGACGACGTCACCCGCGCACGTCGCCGCCGCCGTCAGACCCGTGTCTCGTCGTTCAACTCTCCGATCGCGAATTTGTTACCTATTTTACTTCACTTTTCTCTGTCCGCGGGCCAGTAAGTCACACGCGACCGACTATAATAATAACACGTCATATTTTATATTTCGATAAAATATTAGACATTGTTATAAAATATACATCGATAGTAATAATAATAAAATCGCCATCAGTCGGTTAATATAAGCAATTCTGCCGCCAAGTGAAATATTTTTATACCTGTGAATGTGGTATATCGTACTTGCTCTGCACTTTACACGATTTGTTTCCAATGGGATCGCAATAGTCATAGCGGTGTTGTTACTGCAGGAACCATT…	Cuticle protein 6	Mca01180.t1-protein	1.71813	g8534.p1	-2.06363	g3095.t1_p	2.18532	0.613272
TRINITY_DN931_c2_g4	CAATCAGTACTTCTGTACCTGATCCTCAAATTATTATGTGAACGTTGTCGTACCTACTGCAACCGTGGTATCATATTATAACTGTTGTGTTATTGTTTTGCGCGCGTAACCGGTTTATCCGTTCGAGTCCCGCACCAGATATCGATAAGAGTCCGTCGTTCGTTTTTGTTTTATTTTCAGATAATTATCTGTCGCTCACTTGTAGACGCGTATACGATCGATTATCATAATAATAATAATTGCCCGTCTGAAAACTACCACTTCCGTGAATTCACATCTGATCGATTTCGCAACGAATTTCCTTAAGCTGCCTACGTCGTTGTACCATCGCCCCCAAACTGATTTTTGATTTAGAATACTGATAAGTCAAAATTAATAGCGACAACATGGGAAAATTAT…	astakine-like	Mca03919.t1-protein	0.719965	g6960.p1	0.372586	g6469.t1_p	0.684419	0.592323
TRINITY_DN1452_c0_g1	GCGCAGCGGACGACTACACAACATAACTACAAGTGCCCGACGACGACGGCAGTTCCTGTCCACCTGTCGGCCACGACAAACGCCGGTGCACCGATAACGTCGTCGCAGCACGAAACCCGCACGATCGCACGTGGTCGACTGCGCACGCACACACCTGACACTCGTCGTACTTGAATTATTTATCATTATTGTTATTATACCGTTAACCGTCCGGTTGAATATCCTTAATATTGCAATAGTATAAATAATTACAACCGAGATACGGTGGACAGGCTGCACCTCGAGAGGCGATTTTTATCTCGGTCCCATAAATCGACAACATTTATAATATTTATATTATTGTAATTAAATCTAAACGATAACAATAATAATATCACAGTAAAATAATATATCACAGTC…	somatomedin-B and thrombospondin type-1 domain-containing protein	Mca04020.t1-protein	0.841788	g3373.p1	-0.225784	g8170.t1_p	1.14903	0.588346
TRINITY_DN1871_c0_g1	CACACGCGGTCCGTCGGCAACAGACGTCACGAGCTGCGCATCACGTCGCATTGTTCATCTGGTCCACGCCGACAAGTGTACGAGCCCTCCCGCCATCCCTGGGCAAGCGCGCACGTGAACAACGATCTTCACATAGGTAACCTATTAAATAAGGGAAGTTTTCGCGAACGCACGGGGTTACCGTACTGCGACGCGCGCGAAACGATACGATAGTCATGAAAACGTGCCGACACCTGCCGACCCGCAGCCACGCGACCCGCGGAAGACGTCGTTGACAGGTGTTCGAAGCCGTCGAACGCATTCCGCCGCGGGCCAGTGTCCGTTTCGGGTGTGCAGCCGCCGTCGTCACTGCAGCCACTGCCGCCCCTCGTCGGCGGGATCGCGCCCCCCGCAACCAGT…	protein masquerade	Mca01391.t1-protein	0.0198211	g5551.p1	-N/D-	g833.t1_p	1.1331	0.576458
TRINITY_DN101_c1_g1	AAAAGTAATAATAATAATAATAATAATAATAGTACAATACAGTCGAACGCCGGACGTCGCGTCGCCAGGAACGATAATTACTAATACAATAATCATTATAATGATGTGATGGTATAGTAAGACAAATTATATTTTTTACTACAGTGCAGTTTAGTGCAAGTGGGTTAGTTCTAACTCGCGTTTTTCTGATCGTTTCGTCGTAAAATTATATAGGAATTGCTCAATTCCGGTCCGTGAAACTGTATAATACGATTATATCAAATTTTATAAAATTACGCGTATTGTTATCATTTCCATTAACGCGCGAGTGTTCACCATAATTGTCGTCGTGGACGTCTGCTGGCGCACAGCTGTCATGTGACCGATCGTCAGAACTGAAACAATAATAATAATAAAAAA…	vitellogenin isoform X1	Mca00783.t1-protein	0.384056	g836.p1	-N/D-	g10844.t1_p	0.762073	0.573064
TRINITY_DN893_c0_g1	GATGGAAAATGTTGACGGATGGCTCTCCACACATCATTGGTGTTAGTTTCCGCTGCTTGCCTCATAAGCTGTTCTGTGACGGGTACAGAACTGTCCAAGACCACAGAACTGAAACCGGACACGAAATCTGAAAATACTGATGAAGTGACTGCGAAAAGAGTGATTTTCGGTGCAATACACCCGATCAACCACGGTGCCGGCGGTGGCAGCGGTTACGGCTCCGGTTCTGGCCATGGCGCAGGCGGCGTAGGAATAGGCGTAGGTTTTGGTTCGGGTGGTAGTGGTGGTGCGGGTGGAGGTGGAGGTGCCGGAGGAGGTTATGGCATCGGTGGCGAATCAGCCAACAGTAACTACGGAACTGGTGTCGGTTATGGACAAGGAAGCGGATCTGGCGGTGCT…	glycine-rich cell wall structural protein 2-like	Mca14553.t1-protein	1.71637	g20201.p1	-0.580567	---		0.567903
TRINITY_DN29399_c0_g1	ACGGTCACATTCGGTTGGTGAACGTGTTCAATCATCTGTTGTTTATCTCGGCTCGAGGTCGTCGCCGTCTAGGGTTATTTTTTATGATAAGAATAGAATAAAAAAATATTTGGATGCGGAATACGGATTGAAAAAGAAATTCGGCTTACAAGTACGACGGATTTTTCAAATTTCATACCGTTTGTACACGGGGTGACTTCGAAATGTGGTACGAAGCCTTACCGTCCGCCATCATCGTGTACGTGCTGTTGAGTATACCTGACAAGATCAACTCTTTGTCAAATAAGTTGGTTTACAATAATGTTTACAGACGTGATATTAGTCAACCATGGCTTCAAAGATATTATGCCAGAGACTGGGAATTAACTGGTGATCCATACAAAGCACAAGGCCTTGAAA…	putative 6.3 kDa salivary peptide	Mca07867.t1-protein	1.35127	g10639.p1	-0.371007	g25618.t1_p	0.720013	0.56676
TRINITY_DN306_c0_g1	ATGGCCCGGTTACCACCTATTTAGTATAGTTTGGTAATAATAATAACAAACAACTACTGCACCGAGGTTATACTGAACATAATGTATAATATTTTGTTATATAATTCCATCACCGAAACCGCGTACTCACAGTGATGTCTAACTGTCGTTTAAACGGCCAGCTGTTAGTGCGGCGTCGTTCAGAAAAATCGGACCGAGAAGCAATATTACTATACAATATACATATACTATAATATAACTGCTGTTTTTTTTTTTTATTGTTGTTGTTTGTTTCTTCTACGTACGACATAATATTTTTTATTCTTAATAACGTATTCATCGACAGTTATCGTTCAACGTTTACCATCGAACATCATGAACGTGGTTAAAAGCACCAATAACGATTTTGCGTTATGCGTT…	prostatic acid phosphatase-like	Mca04541.t1-protein	-2.76956	g22163.p1	-N/D-	g2553.t1_p	3.89483	0.562636
TRINITY_DN675_c1_g5	GAAACAAAATTAAGACCCTGAAATAGTGCCTGAAATATAAATCAACTATCATAGTAAATGCTTTGAAGTAGAAATATAATGTTTAAGACACGATTAAAGATATACATGTTGCACATCGACTACTGATAAGGTAATATACGATATCAAGATCTATTGCAATAATCACAGATGCCTAATAGTATCATAGAACAGTATAATAATATAGACATCTGTGTGGTTTCCAGTCCTGTTTATCTTAGTCCGTGTCACGTGTCCGAATCTATTCTGTTTTCGGGCGGCACGGCGAGCTGGTGACAATATTCTGGTGTCCATTCCAAATTTCCAAATTCCAATAATTCGAATACTATCGATTAAATCAAAACCATCGAATAGTTCAAATGGTCCGGACTATCGAATAAT…	ACYPI003450 protein	Mca04177.t1-protein	0.561861	g8297.p1	-N/D-	---		0.561861
TRINITY_DN5286_c0_g1	ACGAATACAGCTTGTATAGGTGGTGCATAATAACATCAACGTTGACTAAATACCTGTATTCTGCAACATTAATTTATTTTGAAGACTCAACATTATAATATGTTGTACAGTTGTATTGATATTATTATCTTTTATATCATATTCTTTTATATCATATGGTAGGTATACAATATTATCTAGAGATCGTTTTAAAATGATGTTACAGTCAGATTTTACCTACATGTTTGTTAATTTTCTGTAGAATATTTTTCAGTGTTCAGTGACGTTCATTTGTTTAATCTAATATATTAATATATTTATTGTTGATCCTTCAAAAGTTTGCTACAATATTATTTCATTATTGGCCATGAAGGTGCCGTATTCTTGGTTAATAACATATTCATGTTTAATTTTTGGAAC…	modular serine protease-like isoform X1	Mca14438.t1-protein	1.83431	g4341.p1	-1.46523	g20768.t1_p	1.31067	0.559916
TRINITY_DN542_c0_g1	TTATCTACAGGGCAACGTACAGTTAAACTTATCAGTAATACATATTACCAATAAATACATTTTATAGTTTGTAAATTTCAGTCTTATAAATTGAACGAAACAATTTTTTTTTGCTTGGTCGTTAACCTTACCTAATTGTATATTATTTTGAATCAGTCAACCTCGTTGAGCAGATCGATCTAAGTCATTTAATAATACATAATAGTATGACGTCTTGATCGTGACGAACCTCGCAGAAACTCGGGGATCGCCCGCCGTTTTCTTGGTTTTTTTTATTAAAAAAATTATTTTTGTCGACGCGATTCCCACACGAAAACTAGCACGCAGCCCGTGATTTTTTTTCGTAACCGATATCGATCGTTTCGATGCGCGAAAATTTTATTTCTAGTCGAATCGAAC…	matrix metalloproteinase-16 isoform X2	Mca11900.t1-protein	2.43277	g8413.p1	-3.39473	g12440.t1_p	2.63918	0.559073
TRINITY_DN3486_c0_g1	TGTAAGACAATATTATTACCGTGTTCCGTGGTGGGGTCACTGCGCGGTAACCGTCCGGGTAAAAGCCTCATGTGATGATACCGAGCGCTGTATGACGTACGGAGCTCGTGAGAGTGCAAGTGCTTCCCGCGCTGGTGATATAGTGAGAGTGCTTATTAATTTATGCTATAAATTATTTTCTAACGGTGGAAATATTTTTCTTATACGAGAACTCCGATTTGGCCGTTATCGTTGTTATTGTTATAAACATAAGTACTGTGCTATTGATGTTCAATTGTTAAAATGAAGATTTTCGTGTTAACAATTGTCATTTTAGCCCTTAATGGTTGTGTAACGAGAGCCACGTCACTGGATCCTCTCGAAAACGTAGAAATCGACGAAACAAAAACTGATAGAGAC…	glutenin, high molecular weight subunit PW212	Mca04808.t1-protein	-1.26547	g8304.p1	-N/D-	g24485.t1_p	2.33537	0.53495
TRINITY_DN1270_c0_g1	TGGTACCGGTTTACAGTGTGATGGTAACTAACCATATTAATAAATTCCGCTTGTTAACTTCTTTTATTACCTACATTAATAATAATGCGTCTTGCTGTTGCGTCGTGTGCGCATAATGATAACTAATAATGACACGATTCGAATTGATGAAATGTTCAGTGGCGTGGCGAACACACACACATATATATATATATATTCATTTTTGTGCGTGTGCGTATCTCTTCCACGGCACTACGACGATATAGAGTCCACGGCCGACACCACCGCGGCGGCATAATTATTACACGAATAGGCGCGTGCCACTCGTTTTCCAGTAGGCTCGGTCGGTCACAGTCAGTCAGTCAGTCAGTCAGTCCGCCGACCACTGCTCGCGTGCACGATCGCGGCCACGGTGCAGTA…	protein kinase C-binding protein NELL1-like isoform X1	Mca02976.t1-protein	-0.34288	g19102.p1	1.65369	g3974.t1_p	0.291903	0.534237
TRINITY_DN2809_c0_g1	TATTTATTGGGTTTTTAGACTATAACAAATAAACACGACAGTGTATTCTATAAATTCAAGAATATGTTTAAACTTAGATCACTCTTTAAGTTTAACTCTGTGCAATTAGGTTTATGTGAACAGTGTTTAATATAACAACAATTATTTTAAGCTTATAAATACAAATAACTTAAGAAAAAAATGCAAACAATGCTTAAAGTTTGCAAATTGTATTTGCTGTTATGCATTGGATTGTCAACAAATGCCAGTCCAATAATAAATGGATTAAAAACCACTTCATCAGAATATCAACAGAGTGATTTTTCACACCAGAAATCTCAGTTTCCTTCTAATTCAAATTTTGGAAATATGGAAACAAAATTCAATTTACAATCAGGTTCAGCAGTTGACCAAAGCTTG…	uncharacterized protein LOC111042856 isoform X2	Mca11166.t1-protein	0.79714	g3121.p1	-1.15283	g13071.t1_p	1.94567	0.529992
TRINITY_DN2893_c0_g1	TACAACATAAAGATATAAAATATTCTATGCATGTTTATGTCAGAAGGTAGAAAATTTGGTCAATAACCAGTAGTATTAAAGAAATATCAAATAGGTGTGGCTTGGATTGGGACCATAGCACAGTACCGGTTTCTGTATACATTAAAGAGTTCCCTGTGGTCAAGAATCAATTTAGTTTATCCTCATTTAGTAGTTCGAAATGGATGGTTGTTCCAGAGTCCTTTACTGTGTGTTTACACTTTTAGCCTTATCAACATTTACTAGGTGTTCAGAGAATAATAATCAAAATCGAGATGTTGAAGAAAAAATAACTTATAACGGAGACCAAGTACTTAGAGTTGTAACAGTCAACTCTAAGCAAAGGAAAAAAATCAAAGAACTAGAAAATCAAGGATTGGT…	carboxypeptidase B-like	Mca12326.t1-protein	1.40484	g3751.p1	-1.18251	g1461.t1_p	1.33548	0.519269
TRINITY_DN4105_c0_g1	ATATAGGTACAATAATGAAACAATGATAATACACATTGTGTAAATATTCGCATTTGTATGCGTTGTTGTATCAAAGTACAAACTACGAACTACTTGCGATGCGAACGGTTTTTGTGTTGGTACTCATCGCATATTGTGGCTGTGTCGGATATAATGTTATCTTATTATTATTTATTACAATATTCTATTGCGTACAGTGTTCGTCTGTATACGATTATTATTATTATTAATTGAGTTTAATCGGAATGGGTATAATATTATTGTGCAACATTCCCGTTACTACTTACTAGACCTGTGATGTGTTCGTCCCGAAACGGACTAATAGTATTTCGTACACAAGAGTAGTGTGTTTTTAAATAATCGAAATCAGCACGGAAAATAAGTTCGTGTCACTTACGT…	lysosomal Pro-X carboxypeptidase-like	---		g1042.p1	-N/D-	g12669.t1_p	0.512825	0.512825
TRINITY_DN2390_c0_g1	TACTCATACAACTTTAGACAGATGTCAACACGTTGTTTGTACAATTCATAAAATATTTTGTCAAGGCAGATGTGTTCATTTTTAGTGAATCGCCATGAACTTGTATTGCGGTACGTTGTACAAAAATATATCTACTGCACATTAAATTTTAAACAAAAAATAATAATAATAATCAAAAACATTCTAAAATATGACTTCATTTATTAACATTATTTTTATACTGAGTTGTAACCTGTTAATTTGTTATCTACCCACGTCACATGGAAAAAACCAGGGATACCATTTATCGACAATAGGTCAAGAACTCACACCTCATGAACGTTTCATGTATGAAAATTATAATACTTTGCCGGATAGAATTTACTACTCGAGAGAGAAAGGTTGTTACGTGGTAAAAGG…	protein PIF-like	Mca21665.t1-protein	-0.766888	g19817.p1	-0.0834163	g12825.t1_p	2.3714	0.507031
TRINITY_DN5088_c0_g1	CGCCGCATCTGTTGTCAAATTACGTAAGTTGGATATACCTAATACTGCACCGTCCTGCTGACACGTTCGTTGAGCTTAAATCTACCCTTACCCGCAGTAGTTACATATATCTACCATATCTACCCTTGCCCAACTTCGTCTATAATATTCCTATGTTATATAATGTCGTTCCATTCCATATAAGTCGTAATTTATCATATTTTCAACGACCACTGATGTTTTTTTAGTAAATTCGTTCATTCTATGTATCATATTACATATTAGATTGTTATTATGATTTTTTTTGCCATTGTTTTCAGATCGAAAGTATATTTTATTGTATGTGTTTATAGATATACATATATATATATATATATCACATCGCTGTCGACGGTCGTGCATCAGTAGATCCAAGTTTGT…	protein takeout-like	Mca14350.t1-protein	2.83697	g12385.p1	-2.83887	g12406.t1_p	1.51182	0.503305
TRINITY_DN9274_c0_g2	CACCAATTCGTCAGTTTTCCGGTGTTTCGTTACTCATTCTCTTTAGCGTTGTGGGCTTGTGGCACACTCTGTTAATAGTTTAATACTTATTATTACATCGGTCAAGCTACTTGTACTTCGTCATCGTCATCACACGTTCGTCAGTTTTTGGTTCGAAATACAATTTAACTTTTATTAAACCTTAAGTCGTAATTCAATTTGATTTGTGGACATTGTTTTGACTTCCAAATCTGGGTATGGACCACCGAAAGTCCATTTGTGCTTTTTGGGCACTGTTATTCTTAATCAGCCCTATTGCGTCAAAGGATGGATCAAAATCCAAAGATGAACTTGGTACTGTTATTGGAATTGATTTAGGCACAACTTATTCATGTGTTGGAGTGTATAAAAATGGACGAG…	heat shock 70 kDa protein cognate 3	Mca03672.t1-protein	-0.393299	g3171.p1	-N/D-	g13057.t1_p	1.3906	0.498649
TRINITY_DN33251_c0_g1	ACAAGGTTACTAGAACAGCTGTATACTGTCCTTGCATCCCGAGAGGTAGGGAAAGTCTATAAGAAGCCGGTCATTGCATCTACCTTCACCAGTGTTATTACTACCGATAACCGTGATACATTGTATTGACATAATATATTAATATAATTAAAGTCGAACGCGCAAATATTACGCTATGGCCAGATCGTCATCAAATATCACCATGAAAGTATTCGTAATCGCCATATCTGTGTGCGCCGCCCTCGCTCGTCCGGACGACACGAAAGTGGAAATCAAACCGGCTGTGTTCAAATCGGAGACTTTAGCCTCACCACTTCCGATGACCATAGTGAAACGAGCTACTCCTCAGGTCGTCTCGACTCAGCAAGATTCGTCGCTTCCAAATGTCAGTGAGGACGT…	ejaculatory bulb-specific protein 3-like	Mca09980.t1-protein	-2.03696	g1075.p1	-N/D-	g12930.t1_p	3.02548	0.494262
TRINITY_DN7915_c0_g1	ATTTTTTTTATTACCTTTTAAGGCAATAAAAACGCTTTGATGTCTTAGATCAGCATTTTTTTAGTAGGAAATTGAATCTAATATTGTTACTATTGGCGTTCGCTCAGCTATGGTACGCGCCATAGTGGATTTTTTTGTAACTACTCAAACGAGATAACTACCGGTGATAGTTTACAAATAGTGAATTTGCAGACATATAGGTATTAGACCTAACCATCCTAACTTGAGTTGCTTAACCCAATTTTATATTATGTCTGTCTTTGTATAAGTAATAAACTTTTGTCGTTTTTTAAATAAGTGCATATTTGATACGTTCATGTGTTTAAAAAATCATGTTACACTCAAACGTACATTTCGATTGATATTTAATATATTATTTTGTATGTTGAAAACATTTTA…	uncharacterized protein LOC111029616	Mca25391.t1-protein	0.682535	g6842.p1	0.474851	g22824.t1_p	0.269498	0.475628
TRINITY_DN38098_c0_g1	ATCTCATTTACATATTATTAATCGAATTATTTGAAGTTACTGTTTGACCGGTATAGTATTTGAACGGTAGAAATGGCAAATTCTCTGTATGCATCTATTATTGTTATCGTTTTTTGTGTGAATAATAGTTTTTCAATATTGAAGCCTATACCTGATTATTTACATATTTGCCACCGCTCAAATCCAGACATTCCAAAATGTATTATAGAATCAGCATATTTTTTAAGAAGCAAAATTGCAGAAGGAATTCCCGAATTCGATGTCGCCCCTATGGACCCAATGTTAATAAACGCTCTTATTCCAACTAATGGGAACGGGCTGAAAATAGAGACCAACAATTTGTTAGTCACCGGAACCAAAAATTTTACAATTAATCATCTTATAGCTGACATAGGCAAA…	putative beta-carotene-binding protein	---		g12003.p1	-N/D-	g8361.t1_p	0.474322	0.474322
TRINITY_DN29822_c0_g1	CGGGATAGTTAATATCGGAATAATCGTTCGGAAACGTTTATCAGCCGTAGTACACAACAATCGTAGTTTTTATTATAATCATTGTCGTCGTCGTAGTCGACCGTTTACACTCGCGCACACAGTTTGACAAACAGTAGATTGATCGGTACGTTTCATCGATCATTACGATGTTGGTTCTGAGGTGTGCCGCCATGATCGTCGCCGTATGGCCGCTTCTCGCCGTCACTTCCGTGTCGGTGGTGGCCCGGCAAAAGCGGCAGCTGCAGAACTCATACTTGGGCCTGGGCTCCAACGTGGAAATACTTCCAGTCGGTGACACATCTGGAGTGAGCAGCTCGTACAGTGTAGTAGAAACGTCCAAGGTACCCCGCAGAGAGCATAACTCTTACAGATCGAAGA…	sarcoplasmic reticulum histidine-rich calcium-binding protein-like	Mca02481.t1-protein	4.66617	g22705.p1	-N/D-	g20973.t1_p	-3.73718	0.464493
TRINITY_DN5958_c0_g1	TTCCAGCAGTCGCGCGACGGCCGGCCGGAGCGTATATAACACCTGTGCCGCCGATCCTGTGCGCCCGTGGTCCGCTTCGTCTCGTCCTCTCGTCACGTAATCCGCGAGCGACTCGTCAGCCGACCGACTGTCATCCAACTCCGTCGCAGACGACCACCACCATCAGCCGATTCCGTGGACCCGACGAACCGACTTGTGCGCCGCCAACCGTATATTATAATATTCGCGGCGATCCGACTTTCCGTGCGCATATTTTACAAGCTACGATAAAAAAATTAAAAATAATATACAATAATTATATTTTACGGCGATAAGTAAAAGTTTGCTTACAACTTCCATCGCAATCGTCATAATAGTATTGTCACCGTCGTCGTCGTAACTCGACTCCGCCACGACTAT…	trypsin-like	Mca03507.t1-protein	0.870848	g12797.p1	1.88319	g11263.t1_p	-1.39939	0.451551
TRINITY_DN790_c0_g1	AAAATCGGTTCCAAAATTATAAATTGTTTTTTTAATTTCAACTTATACTTCCTACAGGCAAATTTTTGTGTATAATGGTCGTCGGAATATGATAAGAGATAGAAAATGAAATGAAATATGTAATCGATGCTACACTTTTAGCTACAATAATATTATTGATAATTTCAACATCTATACGATAATACTGACGCGTGCGGCGTGCCCCATATTAATATTGTTTTCTCATAATTTTTAGTTTGTTTATCCCGATTATTTAGAAAAATATAGAGAATGTTTTACTTTTGACTCCCCAAAGTACCAATTATATTCACTTTCTGATCAAACGAGGTATTGAAGTCGAAAATCGAAGTACTTTTACTGCACCAAAACGTGACAACAGGCACAAAAAAAAGACATAGT…	putative serine protease K12H4.7	Mca10159.t1-protein	0.990984	g20118.p1	-N/D-	g5707.t1_p	-0.0934389	0.448772
TRINITY_DN3314_c0_g1	CCAGTCGCAATCTCAATTGAAGGTAAATAATATTATGTTTTCAAAAAATAGAACAAAATAAGGTTACCTAATATATTAAATTATTATGTCATTCTACTGATTATACTTTTAGTATACTCACATTTTCTAACAACTGATTTATACAATTAAACATTTCACCAATTATTTACCTACTTAATATCTACGACCTACCTACATATTTTTTCAATTATTTACCTATTATTAATATTCCTGGTTACATTGGATGATGCAATATTTTAGAGTTCTTAGATAATATTCAGAGTATATAAAGCATGACTGGACGCCGCAGTATTCATTCCTTTCTAAGACACCATACTAAATATACACAACGATTTCCGCTTAACCAGCACAAACCAAATTCTTGAAACATGACGTCTT…	neural/ectodermal development factor IMP-L2 isoform X1	Mca13138.t1-protein	0.957029	g2784.p1	-N/D-	g18834.t1_p	-0.0643384	0.446345
TRINITY_DN4249_c0_g1	CAAAACTGATATTATATGAACAGTATCGCGAATCCCAAGAGGTCCATTCGTTTCCGAACCGGTGTTGTGGTTAGGTTACGACGCGCGCCGAACGTTATAGTAAACAAGACGCGTGAGGAGTAGGTATAGTATATTGTGCACCGATCTTTTTGCCGAACACTCCGACGTCGATCAGCGCCCAATCGCATTACGGAACAGTACAATTACACCGGTAAGTTACAATACCCATCACTATGATATGCTATATGCATTTTACATTACACAATGCACGTAAGTGGTTGCATATCTAAAATTATCTGTAGAACTGTAAATAGTGTAAATATACAATGTTTATGACGCGTATGTAAAATAATAATTTTTGTATTTCGTGATTCGAGATCAGCGCCCAATCGCATTAAG…	peroxidase	Mca18785.t1-protein	-1.4486	g7595.p1	-0.219083	g4690.t1_p	2.963	0.431772
TRINITY_DN5833_c0_g1	GTGCTCATACAACTGAAGAAGAAAGTAGTTATAATTGTATAGATTATTATTAACTTTTCACAATAAATACACTTATACATTTACAGTTCTGTTGTTGTTCCTTGAGTTGTTTTTTTAATAATAATAATAATGATAACCATTATTTTGTATTGTATTTGTATTTTGTAATCAGTAACTATATGTGCGAAACGAAAAAAATTTAAAATACCTCATACTTAAAAACCAATTTTGTGCATATAATTTTTATATTTTATCGAATCTGAAGTACAAAGAAAAATATTTGCTCATGATTTTGACTATAAGTAGTTTGTTGATGATGTTTGCTAATCTCATGCAACAAACAAAAAAAATTATTCAAGAGAAGTATTTAAAAAATGACAGTGGAAATTCGACGGCGAA…	MIP18 family protein galla-1	Mca15955.t1-protein	0.41495	g8581.p1	-N/D-	g96.t1_p	0.441442	0.428196
TRINITY_DN261_c0_g2	CGCACGCATACGACAGTCAGTGCGCACACCGATACGTATCGCGACCGGCTGGTTCGAACACGCGCACGCACTGCCCATAGAATATTATCGTTTATTGTGTGATATAATATTATAATAAATCGAAATTAGAATATTTTGTCCCTCTCACGGGGCTTGACGACCGAGAGAATTTTTCGCGCGCAGTGTCTCGTTTATATTTTAGTCTTTCTGGTCGCGTGCCCGCGCGGGTTATTATCGATTCGAATTTCAAACGTGCCCGTAGTACGGACGGTTTTCCAAACGTCAGTCGCGATCACGGACAACAACACACGATAATAATTGTACAGAACGATAGTATTTTAAATAATAATAATACACCAGTTGCCGAAAAAGTTCAACCGGTTTTTATCGATTTTTCAT…	AF4/FMR2 family member 4-like	Mca10947.t1-protein	0.254777	g10673.p1	-N/D-	g16024.t1_p	0.59509	0.424934
TRINITY_DN1673_c0_g1	CAGCATCACCGCGCGCAATATAAATAATAATACTATGTTCTACGGCCACAGTACAGCACGTCCGTTCACGTAATACGTCTAGCCCGAGTCACGTCCGTCACGTACCGCAGTCCGTCGTCACGCACAGCACGGCGATGCATGCGATCGCCGTCGGCGCTTTTTGCGCCCTAGTGGCGCTGCAGCTGGCCCGGCCGGTTTGGCCGGAGGTGCTGACGCCGCCGTACTTCAACTTGGCCGAGGGCCGCCGGATCACCGCCACCGCGACTTGTGGCCAAGGCCTGCAGGGCCCCGAACTCTACTGCAAACTGGTCGGAGCCAACTCGGAGCGAAACGTCGACTACGAGGGCAACCTCGTCATACAGGGACAGGTATGCGATCATTGTGACGAGAGTCGTCCAG…	laminin subunit alpha	Mca02721.t1-protein	-1.02601	g9431.p1	-N/D-	g746.t1_p	1.85686	0.415429
TRINITY_DN867_c1_g3	TTTTTTTTTTTTTTTTTTTTTTTTGTTTCCCCTCCCTGCGACCTTGTGCGACGCGTATTGTGACGGATGTACACGACTGTCGAAGTGTCGACGACGGTTATTCATTTCGTCGTAAATTAATCCTGACAATGACGTTTGTTTGATCGTCTTGAAAAGAAATATACGTACAACACAAAATTCTTATCAGTCGTATTTTTGCCGATTCGGGTAAAATTATGATTATTACTCTGTACTAACATTTCTTTGTTCCTTGAACGCGTCGTGCGCTCAGTCACTCGTGTACTGCATTGCGAGCAAATGTACTAAATTTACTGTATCACTGTTCGAAAAATACTGAACACAAGTCATGGATTTCAAATACCTGTTAGTGTGTTGTGTGTTATTGATTCCGGCCAGCAC…	PREDICTED: uncharacterized protein LOC107162225 isoform X1	Mca10565.t1-protein	1.17461	g18232.p1	-N/D-	g25930.t1_p	-0.369071	0.402771
TRINITY_DN8545_c0_g2	TCGCTCTGTTTTGCGCGATAGAAGTGAGTTGGCGTTATAAAAACAAAATATGTCGAAAAAAGTCGAGTTTTTTTACGCGTGTGTGCGCAATTTTTATAGGGCTGCTTCGGGAAATGCTCTCGCGTTAGTCGTCACCGAACTTAACCATAACGAGGTACTCATCAGTCGTCATCGTTTCCTAGAATATACGTATTAAACACTCACCAAATGTGATCGCGTGAACACACAAGTTCATCAGCCGTTGATACTCATCATTATAATCAACGTACGTCTATAATTTTTTTTTTTTTTGTTTTTATCTTCCCTGTAGAATCGCGTTTTTTATTTTACCTAAAAAGCCGACATGAACAATAATTAATTTCGCGGAGGTATTTCTTTTGTAGTATATTTATATACGTG…	PREDICTED: uncharacterized protein LOC107165823	Mca10408.t1-protein	-N/D-	g14129.p1	-0.159357	g8151.t1_p	0.935363	0.388003
TRINITY_DN44590_c0_g1	CCGCGGTAATGTTACTTGCCGGCGCGTTTGTGTGCGATCACGCGCCCCTCCTCACCATCTGCCAGTGCTGTGTGCTTGTGTGCGTGTATACACAGACAACAAAAATCGAACGGCCATTTTATTGTTTTGCAAACGACGACAACGCACGAAAGGATAAACCTGCTGCTGCTGTTGCCGCCGCTACAGATCCGTCATCCCATAAAACTGCCAGTGTTGCCAAAACAGTTTATAAGACCCGTCCGATCGCGGACGATCCGTCACCGCCATTTGCGCCCCACGGCCCACGGTCATTGTTGCCGCGCAGTCTCGCCTATACAGTCTGTTTAATAGTGTATACTGTATATACGCATTGTTATTATTGTTATTAATATTCCGATACCACCGTCTGTTGTGTTTAGT…	Uncharacterized protein FWK35_00006442, partial	Mca09723.t1-protein	0.382993	---		---		0.382993
TRINITY_DN556_c0_g2	CGACTTACAAGAACGTTTTAAATTCATAATAGCTTATTAGTGGTTTTCACGCAAGGTAGTTATTCTACTAGTTCTTATGTTCAACTATTCAACTTCGTCTTGCATATAAATATGATGTGGTATTTAACATTGTGTTTGGTTATGTTGAACGTAACTGCGTGCAAGTACAATGTTAAACAAGCTATGGAAAACAAATTAATTGTACCAGACATTATTCCCATTGCTCCAAAGGAAATGTTACTAGTATACTATCCAAGTAGCATGAAAGCAGAACTTGGTAATGAACTGACGCCCACTCAGGTGAAAGACGAGCCATCAGTTAGATGGAATGCCGAATCTAATTCATTCTATACATTGTGTTTAACTGATCCTGATGCAGGACCTAAATTAAAGGAATTT…	protein D3-like	---		g6405.p1	1.8999	g22748.t1_p	-1.14497	0.377467
TRINITY_DN5360_c0_g2	ACCTATCATAAACACACAAAACACAATATCCTCTATAATATAATTCTGTGGTTTGAGATAATATTAACATTATTAACTAATAACTATTAAGATTTTTAATTAAAAATTAAATTAATTACACATTTAGACATAATTAATTAAGATTGAAAATTGGAAACCTAGACCCTACTACAATATTAAAAATTAAACAGTAACTATTAGAATATGTTTATGATGGAAACTAAAGTTACACATTAGATCTTATAGATCCACCTTGAGTAATAGTATTGTATAGTGATAACTGACTATATAGTGACTAATATGAGTTTTTTTAAATTGTAGTCTGTTAACATATTGTTAAATACAATACTTTCTATGTCAACTACATAATTTAGTTTATATTATAGTATTTGTTACTGG…	ER membrane protein complex subunit 10	Mca08118.t1-protein	1.91167	g9133.p1	-N/D-	g4354.t1_p	-1.17827	0.366696
TRINITY_DN955_c0_g3	TATTGTCAGGCACTTGAGCAAGATTTAGTACAATAACACCTAGATACCTTGTACCTACATTCTTTAATTAACTATCGAAACATTTGTAGCAGTAGCGAATCGAGATTATGTTTTGGTTGGTGTTGTTTTAATAATAATTCACTTAAAGATACTTCTTACCGACATGAAATCTGATGGATTTCTGTTCATTTTCTTTATTCGCAATCAATTTATTGCATTTGGTCGTTAGTCTCGTCGTACAAGTCAAAGTCAGTAAACTATAGTGTAGTAGAAGTGAAGTGCATTTAATATTATAACACACACATAATAATAGGTAACTTATAATTATACATGTTATCATTGTTTATGTACGAGAAACGAAAATAATAATATGCGTTGTAATATACATGTCTGGAGAGC…	serine protease Hayan-like isoform X2	Mca00727.t1-protein	-0.428731	g5991.p1	-N/D-	g12243.t1_p	1.15431	0.362791
TRINITY_DN7165_c0_g1	TTATGCAATGTACTACCATGTACTTTCCTACGTACCGTGTATGGTGCAACAATAATTGATGATCAATATACTCTCTCGTTTCGTTTCGTTTTTTAGAGCAAATCTCATGCCACGTTTTATTGTCATAATTTTTGTTTTTTATTTCCACGTTCACGGAAATTGTTTTTCTCTTAACGGGGGCGGTACCGATTCTTTGTGATTTATAACGCGTGAAAAATCATATTGATTCCGATTTCAGAATGTGATCGTTTTAAATATATATTCTACAATCAAAAACCAGACGAATAAGGCAAAAATGAAATCTGAACACATCTATGGTCTGATTGTCTTGACGCTGTTCACCATATTGGACATAGCTTCATCATATACCACAGCTAAACACAATAGTTGTTCAAGATC…	Lipid transport, open beta-sheet,Vitellinogen, superhelical,Vitellinogen, open beta-sheet,von Willebrand	Mca07454.t1-protein	-0.19979	g17739.p1	-N/D-	g2250.t1_p	0.909363	0.354787
TRINITY_DN5417_c0_g1	AAATATACTATCTTTGTGATTATAATATACCAACGGGTATGATATTCATGATGGCATATTATTATGTCTATGGATGTTGGTATGATCATGTATGATATGGGGTACGTTCCATACTTCAATCAGACCGGAGTGTTCAGACCAATGAGATTTCGCCAAGTCGTGTTTGGATTATAATGCTAAAACAGTAGGATCCTATTATTGTTATATAGGTATTTGATAAGTTCAAAATTCGTGATGTGTCTTTAAAATATTATGTTACCGCTTCAATGAAATTAAAAGATATTAATCGTCGTTCGCGGATTTTTAAAAATATCAAAATAAACTTAATTAGCAACTAGTTTGAAATTTAATCACTATTTTTGTCTCTAGTATATTTTTATTTTTAAAAATTAGTAACTT…	mesencephalic astrocyte-derived neurotrophic factor homolog	Mca06599.t1-protein	-0.0796143	g2782.p1	-N/D-	g18832.t1_p	0.777236	0.348811
TRINITY_DN942_c0_g3	TTATTCTTATTTATTTATTATTTTTTTATTGTCGCCACTACCATCGCCACTGCGCTCCCAGCGGCGGCGATGGCAGCGGTGGGAGTTTGGTCCTGACATCGCGACGGTCCGCGCAAGCAGCAGCACCAAGTCCGCGTTTCCGAACGCATCAGTCCGATCTGTCCGCTCGCGCCGTCATGCCGGCCCGAGAACACAGCACTAGTTCTACGTCGTCTTCCGGTCCGCAACCGTCTTCTACATTAGTTCGCGAATAACCAATAGACAAACCAACGTAAACCCAATCATTCCCTCCGACCAATAATTTCCTATAATTAGTGTCCTAGGAATCGTGTTTCTATTTTTTTTTTTTTTTTTTTAAGTTTTATTTTTGTCTTTCGATCGAGCTTCATGAAATAATTT…	serine protease 53-like isoform X2	Mca01967.t1-protein	-0.572934	g16929.p2	-N/D-	g24653.t1_p	1.25098	0.339024
TRINITY_DN238_c0_g1	TAATCATTCGTATTGTATATTATACTCAGAATCACTGCGCACTGCATACCAAAGTGTAATAATAATATGTCGTGACACCGCGCATCATATTAATATTTATCGCGTATATTATAATATCATTAATATTCGAAACAGCATCGTCGCATCGTCCTTACTACATTTAGTGTCCGATAGCCGATTTCGTCGGACGTCCGCCCGGAACAATACTAGCAACCATTAAACCGGCAATCGTCGACCGTTCCGAAACAAGTGCAATATTCCAAAAAACCTAACGAAATGAAGCATGCTACTACTACGGTATTGTTGGTTTTGATCTTTTTCGTTCAATACTCGTTCTCAGCTGGGGACTTGGAAAGCACGTTAAACCATTGTTGTAACACTGGAAAAACGTGGAGCGTG…	EGF-type aspartate/asparagine hydroxylation site,EGF-like calcium-binding domain,EGF-like calcium-	---		g16569.p1	-0.0332148	g23928.t1_p	0.700421	0.333603
TRINITY_DN47184_c0_g1	TAAAAAATAATAATAAACATACACATACTATATATACATACATCGTAGACCAATCAAACGTACAGAACGTACGTCCAGCCGTCGGATAAAAACTTTCTCTGACGACCACATTCAAACTAGTCTTCTTCGGCGCTTGTAATATTATACGCTGGTCGCAAGTATTACGCCGACGTTCTGTGTGTCCACTGTCTAGCACGGATTTGGTCTGTTTTATTTCCTTCCCTCGCGGACTATTTCAGTAGGATATTTTTTACTGATTTATTAAATTTTTTTTTTTTTGTGTGTGTGTTTCAATCGACGTTTGTCATTATAACGCGCACACAACATCGTACATACCCGCTAAAAGCCACGATCACGAAACATCTGTTGTGTTTACTATACATACGATTTCTGTGTGAA…	protein takeout-like	Mca21304.t1-protein	-0.369872	g9893.p1	0.624098	g5634.t1_p	0.732181	0.328803
TRINITY_DN2211_c0_g2	GGGTTGGACGTGGTCGTGAAAACGTATACCTGTTCTATATTATATACGTATAAATAGTCTGGTGGTGTTTTTGCGCTATTTACATTATAAGTATACCGCGGTTACGTTATGCAAATATCGCGCGGAGGACTGTCCGCACGACTGTTATTATACATTGTACCGCGTCCTGTGACCTCTGTATATTATAACTCCTAACCCGCAGCTGCAGTCAGTCGCACGCGAAACAACCGACGACGACGACGGCCTTGCGTTTGTGACTGTGTAGTGTGTAGGCATTTTAAACCAACGTAATTTTTCGTACCAAAATTTTCGCCGACTGCAGTCTACACTCTACAGTGTCGTCCGCCGAACTAGAAAGTATCATCAAGGACTCCGGTGCAAAGTAACTACCTATACAAT…	alpha-L-fucosidase isoform X1	Mca08746.t1-protein	0.294349	g4263.p1	-N/D-	g6923.t1_p	0.35182	0.323085
TRINITY_DN2019_c0_g1	GTGGTGGTGTGACGGTGGCGGGGGTGGCGGCGCGGTGTATAAATGTAAACACTAAACACACGATTTTTACACACGCACGCCAATGCTCTCGCGCTCACGGGGTACACAACCCAGCCGCCACGACACTCACGCGTCTTCGAACGACGACGACGACAAGCGCCAGAACGACGTCAAGTGCCAGAACAACGCGTGCAATCGCCTAAGCCACACGGACAGCGACACAATAACTACTACGATAGAACATTTGTGTTTGTGTTTTTTTTCGCAGTTTTTAGTTACCGCGTCTTCGATTACCGGTGCCCGTTGAGCCACTCCGAGCCCCATAAGTGTCCTCGAGACTTCGCCGCACGAATTTTTCGCAAACAACAAATTTGACGGTTTTCCGACACATCGCTCTCC…	TGFb propeptide domain-containing protein	Mca06718.t1-protein	0.77544	g22183.p1	-N/D-	g2547.t1_p	-0.142905	0.316267
TRINITY_DN3793_c0_g1	TCACTGCCCGCACACACGCACACGTGTTTTCTCGCCGGCCAGTGCTCGACCCGGTGGCGTGCTCGTTGCATTCTCGTCGTCGTCTGTCACATTCCGTCGCCGTCGTTGTCGTCAACAGCCCTACATTTTTCCAACGGCTCCCAGTCCCTTTTTCCTCCATTTCACATCCAAAAATAGCCCGACAACAGAAATTTTATGTCACTTAAATTATTGTTTTAATGATAATATTAATAATTGCGATCTAGGTCTGACGACGCACAATTATTATACATTTATTACGGTCTAATACGTCATTATAAATTGTACAGCGGCAATAACGAATATAGCTCGCGTTTTACACGCGTATAAATTTCGGTGACCATTTTTTTCAAAATATTTGCGATCTGAAACGATAACAGC…	lachesin-like isoform X1	Mca00494.t1-protein	1.56868	g7723.p1	2.60082	g1534.t1_p	-3.2303	0.313063
TRINITY_DN10668_c0_g1	ATTCAATTGCTTCCTAAACTTTTGGTATACCTTTTAAAATTAAATTGTAGATAATTCTTGATTTTATTTTGGAAAAAAGTGCGCGATAGCGTGTAAGTCGGATTCATGGGCTGTTTGTTGTGCCGTTGTGACCAAAAAGCGTTCAGGTGTGGCTTACTCGACACCGTAATAATAACAATAATCATATAATACGCAGTAATAACAATAACAACTCTGCGTACTGCAGTGAGCGATGTTATTAATTATTATTATTACAGCGATAGCAATTCAACACAGCAGGTACATATAGTTTTCGACGGGTTCTTATCGCCTGCATTGTTGAGGACGTTTTTTAAATATCAGAAGATGAATTTGCATCAAGCGACAGCGATCTTCGTATTGGTTTGCTGGTGTGGCGGA…	PREDICTED: uncharacterized protein LOC107163486	---		---		g6782.t1_p	0.311871	0.311871
TRINITY_DN1735_c0_g1	GCCAACGAGTCATGCGTGTGAGTGTGTGAATACCGGCAGTGACATCCGAATACTCAGACACTATGCGCCACCAGTTCGTCTTATCCATTCTGCTCTTGCTGCCGACCGTCCGGGCCGTGGTTGGTCCGAAAAACGGAAGTGAAATACGACCAAAAAACGATGATGATGTATCGATCAACAGTCTGGATGACGTAGATCTCAGTTGTGATGGAGGTAGATGTGAACCAGATGGACAAGGCGGTGTCCCATCGACGAGTTGGACAACCACCAAGAAACCAAATATTTTTCAACTGGACAATAAATCTTGTCCAGGATTCGAACTACCTCCAGTTTTCCCTCGGCAACATTGTGACACAGATAGAGACTGCTGGCCAAGGATATGTTGTGGATACGGTGGAC…	PREDICTED: uncharacterized protein LOC107166740 isoform X1	Mca06970.t1-protein	1.08584	g18033.p1	-2.64641	g4646.t1_p	2.48683	0.308753
TRINITY_DN8358_c0_g2	ATGCATATGTTGTTCGTAAACCAACAGTAAATTTATTCGTGTTAACGTTTATATATACATTTTTTTTTCAATATCACTTTACGAAATTTGGCGACCAACACAACAACATCAGTTGAACACACTCGAAAATAATGACTGCGTTTTTCGAGGCAGCCTGGAAATTGTTGACGGCATTTAAACAGTATATTTATGCTGCAACTGCACAAGTCATTCAAACTTTCTACACACTTTTCAACTGAGTTTTGAACAAACAGTGCGCTTATCAACGGAAAATGGCTAAATTCAACCTTTGTCGACGACTTTTCACCATCCAGTTAATTTACATGACGGTGGTCAGTATACTTCTAGTTGATGTCAAAGGTGGAGTTTTTAATGGAATTATGGAAAAATGCAAGACAG…	uncharacterized protein LOC100574813	Mca11300.t1-protein	-1.43495	g18200.p1	-N/D-	g12549.t1_p	2.00534	0.285195
TRINITY_DN1431_c0_g3	GGAACAGGAGCCGGAGCAGGAGCAGCGTCACCGTTGCGGTCCATTGTCTGCGCGCGTTCATTGTGTCGTCGACCGTCGTCGCAGCGGTACGCACATCATCACAATCGTCATCGTCGTCGTCGTCATTCGGCTCGACTATGGACCCAGCGACGGTAGCGTTACTATTGTCGTTCTCGGCGCTCGCCACTGCCGCCATTGGCAAACCGCCGGACGGCCGCGACGCGTTCGGTTACCCGGACGACGAGCACGTGATCATCACTCAGTACGGACCGATGCGGTACGAACCGGTCACCGCGGACCAGATGAACAGACCGTATGACGATGGTGCCGCTAAACCCGCGTCGTCCGGGCGTGGCTATTACAAGGCCGAGGTGATACCGTTGGACATGAAAACCTGGA…	PREDICTED: uncharacterized protein LOC107164431 isoform X1	Mca07667.t1-protein	-0.919767	g22817.p1	1.47757	---		0.2789
TRINITY_DN598_c0_g2	TTATTTACTTTCACCGTTCGTATCATGCGTACCATAGGTACATACGAATAGTGTTATTATTACATATTGGTCAGTTTCCCCTCCAGTCCGGCACGCGCCGACCCTTCTACGGCACCAAAGATCCACTGTGGCTTTAAACTCGCACATTAGGAACAAGGTGATACGTTGTTAAGTCATCGTCGGTCCTCGTGCTTGAAATGTGCTAGTGCTGCGAGTGCGCGTTGACGTTAATAACATCGACACTGCAACTGAAAACCGCGTTTCCGTGTAAACACCGTCAGAAGAAACCGGTATTCAAAATGATGTTTAAATACATGTGTTTGGTTTTGTTCATAACGTGGTATCAGTTAGCTGAATGCCACCCTGCAAGCTCTAACGTCAAGTCATTAGATTCCATGA…	glycine, alanine and asparagine-rich protein-like isoform X1	Mca13294.t1-protein	2.06009	g16648.p1	-1.77954	g13379.t1_p	0.529249	0.269935
TRINITY_DN189_c0_g1	GGGGGCTGAATATTTGGTTCCGGCACCGATGGACTCGTCCGTCAGCCATTCGGTCACATCGCATCGTCACAGTCTTCCGCATCGCTTAGCTCGTCATAGATGTCCTCCGTGCCGACTATGTGAAAACGGTTCTTTACAAGTCTATATAGAATTACCACCATTTTGCATTCGTAATATTATTCCGTCGCGTTTACTGCCGTCAAGCAGTGTATTGCATTTCATTTTCCAATCCTTCATCGCGTACGATTTTCATCCATCGTCATGATCCGGTTACCGTTCAACGCCGCGCTGTTACTGGTCCTGCTGCTGGTCGGGCCCTCGGTCACGTCTTCGGTGGACAGCAACGGAGTTGACGATGGCGAAGAAAACCCGTTCTTGGAAGCGGCCAAGTCGCTGCTG…	PREDICTED: uncharacterized protein LOC107167029	Mca05503.t1-protein	-0.137647	g12312.p1	0.0246967	g12101.t1_p	0.9113	0.266117
TRINITY_DN2090_c0_g1	CAAACACAAAAATATACATATTTTACAAACTCCAAGGAATACTTACGCACGTACACACACACACATAAACACGCCCAAACACTCAACTGACTTAAGTTCACACGGGGTGGAGGAGGGGGTAACGTCCACACACGCACGCGGGCGTGCGTCTTCAAGCGCAGTTAACCGTCGCACACTATCGTATAAACACACAAGCGCACACTTCTTCTCGACCACACCACTCACGGACGACGACCGTGTATATAGTATTATATTTTATTGTATAACACGCGGCTGCAGTGTTCGTCTGCTCGTATAAGCGCGTAATACTGTCGTACGCACTCCCAGAGGAAGTAAACATTATTATTATATAATATTTTCGACCAAAAGAAGACAAAAATAATATAATATAGTAACTGT…	C-type lectin 37Da isoform X2	Mca04850.t1-protein	-0.753413	g8595.p1	-N/D-	g114.t1_p	1.27553	0.261059
TRINITY_DN2307_c0_g1	CCGATCTGGAAAACGGAATTTACCTACAAATATATTATTATATATTTTTTCGTATACACATTACCTATACCATATTACATAGGACCAAGACAACGACCGGCGCCGCGGTGGCAGTGTTCGACGTCGCGCGGCAGTCTTCTTCTTCCCGGTCACCGGTGTGCAGCGCGGGTCCGCCAGCCAAACGGTTGTAATAATCGCTCCGCGGCCGTCGGACGCAGAGCACTTGTCGTTCCGCCACCATCGCCGACGCTTAATATACTTATCATATTTTGTCAAAACATTAATGTTGTACGGACAAACATAAATTTACATAAAATACCTGACGAGCGGTCAGCGATCGCCGAACAACACGCGTCATCGATATTATTAACGGAACGTTATCGATTGATCGATTATTAA…	flocculation protein FLO11-like	Mca03276.t1-protein	0.300342	g22595.p1	-N/D-	g2994.t1_p	0.200831	0.250586
TRINITY_DN9464_c0_g2	CTTTAATCTGATCGCCGTGGGAATGGTATATAAGGCTGTGCAGATACCGTGATTTGTTTAGTTTTATCATATGATATTTTCGATTTAACAAAAACTAATTTTTCAAGAATATTTATTCGTTAAAACTGATAAAATGGCCCATTTTAATTTATTTGTCGTTCTGGTCGCGTCTCTGGCGTGCTTCACATTGGCGGAAGAAAAGTACACAACTAAATTTGATAACTTTGACGTAGACAAGGTGTTGAACAACAACAGAATTTTAACCAGCTACATCAAATGCTTGTTAGACGAAGGAAATTGTACCAACGAAGGCCGAGAACTGAGGAAAGTTCTACCAGATGCATTAAAAACTGACTGCAGCAAATGTACCGAGGTACAAAAGGACAGATCAGAAAAAGT…	ejaculatory bulb-specific protein 3-like	Mca14830.t1-protein	-N/D-	g8359.p1	-N/D-	g15324.t1_p	0.247165	0.247165
TRINITY_DN37216_c0_g1	CCCATAAATAACCGGTCGGACATGTCAGCCGGGACACAATACGTTGGGACGCGGTCCGATCAGAAGCGAATTATAACACTTTGAGCAGTAACGACAACGCCACTCAGCCAGCAGCGACTCTCACTGAGCAGCCGAGCGAGACTTGCGACGAAGACGCGCACTGTGGTCGTAAACGATAATATTAGTATCGAACGTACAGCGGACCAGATCATCGACGGTGACGCCATGACGACGCGCAATCACTGTGGCCACCGTGCGTTCACGTGCGCACTGCTGGCCATCGCGGCCACCTCATCGGTGTCTGTGGCTGGAAAACCTCACCAGAGTTTCACGCCGGACGATTACACGAGAGCTATGTTCGCGCAGTACTTCCCCGCGGCCGATTCCTCGAAGATGGTC…	uncharacterized protein LOC113551051	Mca18149.t1-protein	1.43945	g22998.p1	-0.422725	g4195.t1_p	-0.319132	0.232532
TRINITY_DN6754_c0_g2	CGCTGCAAAATCGAGTACTGCACTACAACAACTACTCACAGCTCACTATATACATGTTGTCAGTTACTGCTCAGTACCCGCCACTTAATCTACGACTCTCGTCAGACGCATACTGACGTACAGCTGCTCTGGTCCGTCTTCCGTTGTCGCCAATAATCTGTTGCGGGTTTGTCATTCGGTTAAATTTCGTCCGGACATCGACCGTGTACGTTTGAGTCTGTCTCGACCCTTTGCGATCGACATCGACGTCTGTTGTGTAATACTGGTGCTCATTACATGTTAGTATCTAAATATTAATGATTATTATTTATTTACGTTTTCAAACGAGGCTTGTAGTTTTTCTTATTAATTTAAAATCATCCGCGATACTCATGACGTCTTGACATTGCCATTAATGTG…	double-stranded RNA-binding protein Staufen homolog 2 isoform X1	Mca12157.t1-protein	-0.491556	g12461.p1	1.24666	g10478.t1_p	-0.0855647	0.223181
TRINITY_DN2246_c0_g1	GACTGCAGTATTCACTTTTCACTTTTTCACTATTATATCTTTTGTATTAGCTTTTGCCGTTGGTGTTCTTTTACTTTATTGTGATCATTGTTCAGTGTAATAATACTTTGTTTTATTTAACCCTAAGAATTCTTGCCATCAAAAAATAATGGCGTTAATTAAACAGAGACGTGCATGGGTTATTGCTTTATTTGTTGAATCCCAAACATACAGTGTGATACCAACAACTTGGGTTTTCCAATTAACCGATGATTTTGGTAAGATAACAATATTTTGTAAATGGCCACCTGGATTGGATCAGGATGTTACAAGTGAAACCATAAAGAATACAACCGTCCCAACAGATGATTGGTCTTCATATAAAATTCGTATGTTGGATAATGGTAAAGAATACTATAA…	DDE Tnp IS1595 domain-containing protein	Mca11894.t1-protein	-N/D-	g15421.p1	0.218874	---		0.218874
TRINITY_DN3499_c0_g1	ACTTGCGACTTATGGCATTCAAGCGTTAAGTCCTTGTGACCTTGTGGCATACCTATTACAATGCTTTTGTTAGCCGCCGTCATGCGCGGATAACAATCGATCACAGCGTTTAATAAATATGTATAATAAGGATTCTCGTATATTATCGATAGATTATTATTTTAGATACATTAATATTATAATATAGTTTTGATGGCGGGATGATTTATCAAATAGTTATAACCGTTATCGATATTGTACGTCACGATAATTCCTAACACTATTAATATTATTAAACGGATATTATACATTTCAAACTATCGAGCGTTTCGACTTTCGATTAATAAATCATAATATGAGTTATATTAGAGGTTTATATTATATAACCTATGCATAATATAATTTGGTGATAATTTAGTC…	group XV phospholipase A2-like	Mca23300.t1-protein	0.466946	g19033.p1	0.84112	g26176.t1_p	-0.673092	0.211658
TRINITY_DN43690_c0_g1	GCGACCGTTGATATCGCGGAAAACGGCGTCGACGAATTGGTAAATCGCGCGCGCCTAATAATATTCAGCACCACGATTACGCGTCCAGACCACGTATCAGGTGGACCGAGGGGATAACCTCTCCTCACCCCGACCGCCACAACTGGCAACCCCGTGCAGGACGACTGCCCGCGGGGACTATATATACGGGATGTCGATCGGTCACTCGTCCCATTCCACCGCTGGTCGCCGAGCAGTCCACAGGTACACGCGTCAAGCTCTGCCCCGCAGTAAGTACGACACTGGACCAACACCTCTCCCCCCAAGTCCAAGACCGGATTTGGTTCAAGTCTCCGAACGCGTAGTACGCTGCAGCAGATCTTATACGAAATGGCTAGCCGTTACGCCTCGACCGCCGCT…	RNA-binding protein FUS-like	Mca23468.t1-protein	-0.77014	g13291.p1	-N/D-	g2066.t1_p	1.1833	0.206581
TRINITY_DN9522_c0_g3	ATACATTGCCGAGCGTGTAAAACATTATAATAACGACGGCAATTGATGATTGTATAATATTATTATGTGTGATGAGTACGTATTAAAATAATGTTTTATATGCTCGTCAAGCGTTTCCGCGCCAATATTGACACGCGCCCGGTCGGAAGTCGCCGCGATCGTCGTAGGTTATCGAAAAGCGTGCGATGTTATTATAATTATATTATATTATAATTTATAGTGCGCCGTTACAGTTGTGGACCGCGAAACCGACACACAATAAATAATAAATACATCACTAAAAGTGCGACGTGTACAACTAATTATTTTAATAATAATTGTACAAAACAAGACTACACGCTGCCCAACGGCCCCGGCGACTGATTCCGAGGGCCTACTTACCTATACAATATTATAATT…	PREDICTED: uncharacterized protein LOC107168676	Mca26418.t1-protein	-2.41538	g20374.p1	0.260811	g5900.t1_p	2.76491	0.203448
TRINITY_DN490_c0_g1	ATATTCGCAATAGAACCATTAAAACCTTAGATCATATACTATTGTATAATATGATCTAAGATTAAAACATTATAATTAGTAATGTTATTATTATTATTATTCTATCATCGCGCACGTCTCGTATCAGTATCGATAGGACGTCGTAGTGAACGTTTCCTACCGATCGCCATCACTCCGCACTCGTCACCGCCGCCGTCTATGGTACAACCACACGTAACCGCGTTTTATACATTATTATTATTATGGCCGTCTATCCATTTCCCGGCGGACGGCGGTCGTGCTGATACGTTCGATAAAAAACGCACCGTGGCGGCGACGGCGCTACCGATCAAATGTGTAGCGCACACCAAATGCGATATTATTATTTTTTAAGCGTTGTTTGGATTTAATTGTTTCTCT…	max-like protein X	Mca08615.t1-protein	-1.18832	g16401.p1	2.27174	g2854.t1_p	-0.500311	0.194371
TRINITY_DN6306_c0_g1	AGAGTGACATCAGGAGTGGCGGTTTCTGTTCGCGCGGCATCACCGGCACCGCCGTTAGTTAGCCGGTCGACGCACGAATCATTCGCTATACGCACGTGTGTCCGAGCGCACAATCGCCGCGCACGTTTTACCGGCGAGATTGTCGTCGCAATCATTTTTTTCTTCACATTTACAACTCGTACACGAAACCGTGTCTAACACTACGACTCGGTCGTCTCTATCTCTGTCTGCCACTCTATTTCTTTATCCAAATCGAAACTGACATTTAATTCATTGTTTTCGTCGCTATCGCAGGGCGCTTCCGGATTTCGTCGCAGTGGTCACTTTTTTCGGTTCCGCGAGAGGATTCGTTCGTGCCACCGTCGGCCGGCCGTTTCGGAGCCGCAGTGTCCGCGTTCG…	group 3 secretory phospholipase A2	Mca02086.t1-protein	1.32576	g2877.p1	-1.49362	g6421.t1_p	0.750591	0.194243
TRINITY_DN638_c0_g1	TCTCGCGGCCAACGGTATACGAAAATCCACTGTTGCACTGGTGCAGTCGGTAATATCGTGTCCACTGTGATACTTTCTCGTGTATATACCTATCGACACCGCAGTCGTCGCCGTCACCACGCCGCGCGCCGTCCCGTATTCGAAAAAAATAAAACAGTGAAATAAAAATAAATGGTTTACTTAACTGTTTTAATATTATAATAACATAATTTATTGTGCTCACTCGATGTTATTTTTTACAATTAACTCGCGATTATATGTTCTAATAATATATTCTTCTGACGCATCTATTTCAACTACCGCGATACATAATAATAAATAAATTAAAGATTTTAATTATAGTGCATTTGTTCAAAATCGCATTTTATTCTTGGAAATTCAATTTTTTTTCCCCCGATA…	sphingomyelin phosphodiesterase isoform X1	Mca04181.t1-protein	-0.335417	g8293.p1	-1.27729	g24499.t1_p	2.17935	0.18888
TRINITY_DN29640_c0_g1	GTTATTCTAAGAGTACCTACATTTAAACTAAGTAGAAGTAAAGTTCATTATTTTTACAATGAATAAAGTATAATTTTTAGAATTTAGACAAGATAATATAATTTCTGAATTATTTATTATATATTTAAAACTGTGTGTTTTTTTTTTAAATTCGTCTATCCGAGGATGTCATATTTGTCTGTATGGTTATGTATCGTCACAGTGTTGGGAACTTCATCAAGTATTCGAATTAAAAATAAGGACCCTATGATTTTTTATGGAAATGGTCCTAATTCAAACATCATATATTACAAAGAGTGTGCTCCCAAAGTGACATGCAACCAAAATGCTATTTACAGGACATCGGATGGTACTTGTAATAACTTAATGAACCCGTTATGGGGGTCGTCTGAAACTCCA…	peroxidase-like	Mca14094.t1-protein	-0.574184	g7504.p1	-1.33769	g2519.t1_p	2.45576	0.181296
TRINITY_DN8751_c0_g1	CAATACCAACAATATTACGCAGCTACCGGTACGTCGCGCGTGCACGTCCGCTTTTACTCGCGTCCGGTCCACTGGCGGGTGCACTTTCTTTCCGCCGCCGCCGCCACCGCCGCCGTCTCAGTGGAAGCGGCACGCACCGATAACTCGGTTTAGTGTGCACACGGTCGCGAAGTCGTATAGGAGGTAACCACTTACCACGGTGTGTAATACGCGCGTCGCGTCTGGAACATCGTCACGTTGCCCGGACGGCCGCTCGTCGCACTCGCCAACGTGTACGCGCTCGATCGCCAACGGGACGCTCGCTCCGTCGATCGATCGCTCGCTAGCTGGTACGGACGGACGGACGGACGCTCGCGCAGACCGCGGCCACCGGGCGTTTATGGTGCTCGGCCGCCGTCG…	transmembrane protease serine 9-like	Mca03508.t1-protein	-0.85413	g12796.p1	-0.310932	g11262.t1_p	1.70875	0.181228
TRINITY_DN7866_c0_g1	TTTGTACCGAAACCACGTATCGCGGGACACGTTCGTCGGGAACCACACGTTTTTACCACCATGAACCATCTGTTGCTGATTGTCGCCATCCCAGTACTCGCTACCGCATTCGCCGCTCACGTTCAATACCCCCGACAGACTTCGTCACTACTGTACGCGGCTCAAAGCAAACGGATCCGAACACAAGAGAAAATCATTACAGACTGTATGACCGTGTGGTCTGAAGAGGGTCACCTGTACTACAAATCACCGACCAACGATCCGACCGTGTGCGGTATTTACATAGTAGCGAAACCGGAGCAGACGGTCCACGTTTACTTCGATTACGTGGACGTACCCTGCAGTACAGGCGGTTTAATAGCGTTTGTGGATGGATGGGAACTCAACGGGCAACTGTTT…	corticotropin-releasing factor-binding protein	Mca01670.t1-protein	3.31623	g6581.p1	-5.6442	g10257.t1_p	2.86537	0.179135
TRINITY_DN34023_c0_g1	TATAATGTTATATTAAAAAATTATTATTTAAAGTTGTAAACTTGCATTTTATTCGTCTTCTCGATTGTCTTAAATTTACAAGAGGCAACTCCATTATGACTTCGGTAGTAGCATTGATTATGTCTATTTCCGCTATTCTCACCATTACCAGTGGTTCAGTGATTCAAGAATTTCCCGGGAGTAACATTGTCAAAGATATGTGTCCACAAGTTGGGTTTACCGCCGCAGAGTATCAAGTGTCTGTTATCACTGCTATGACTTTGGATTCGCCACAGATTGGTGGTTGTGGGTTAATCGACTTCAAATCTACAGGCGTTTTGAAAAAATCATTTAGCGTGTGGCTTGGAAGTTTGAATAATGGCATGCAACGTTGCCGTGAGAAAGATATGGAACAATTCA…	PREDICTED: uncharacterized protein LOC107168898	Mca17411.t1-protein	-1.40449	g20898.p1	1.7292	g18930.t1_p	-N/D-	0.162358
TRINITY_DN1290_c0_g1	ATTTATTACAAATTATACGAAATATTCTTTTTTAAAAAAAAAAAAAAAATGTTTTTATAATCACTCTGTATAATTTAAACTCTCTTTTTATACCGCCAACATATTTTATATTCTACTGAGAAATGTAAAATAAAATGTTTTCATAACAACAAGTTACTATTACCGAAAATAGTTATGTACTAACCATAATATAATAATTAATAACTAGCTATCTTTGAGGGGTAAATTTTTACCCCATGCGCGTAAATGAGACATCTAAATCCGTGCGCCGTACGACAGGTTAATACGGGTGTAATAATAGGCCTGTATACAAGCGTGTACGCGTTTGTATATATATATGTGTATTTAAAAACGCAAGGTCTCTCTTACTTTCATCTCTCTCCCTATCGTCTGAGGCGG…	protein obstructor-E-like	Mca03805.t1-protein	0.630582	g3976.p1	-N/D-	g8257.t1_p	-0.333792	0.148395
TRINITY_DN128_c0_g1	AATATTTTATAGCATTTTATATAAAATAATTATTGCATTCAAGTGCTATATTCTATAAAAGCACATTTTAATTAAAATTTAATTTCTATTAATAGCTTAACCCCCTCATATGACCAAATGTGAAATTATAAAGTAAAATTATTGCAAAACATTGCAATAATCGCATTATACGCTGAAAATGTTGATATTTTAATTACATACGAAATGATTTCTTCGCGTTTTTGTGATTATTATTTCACAGAGTTGAACTCATTGTAACTACCCACTATTATGCATGTACAGTATATTGTTATTATATTGAATTGTTTATTTTCTTTTGCGCACGTGAAGTCATATTATGTTTAACATTCGTGCCCACGTAATGTATTTACGTAGGGGCGAACCCATATTCGAAATAGT…	protein yellow	Mca02950.t1-protein	-1.32938	g7277.p1	-0.544134	g26445.t1_p	2.30258	0.143024
TRINITY_DN9320_c0_g2	TACACTAGCTGTTACTAGTTACTACAAATATAGTAATAGGTAGTAATAATAATGTTATTTTAGAGTTAATTTAGCCACGATGGCGAACACATTTCCATTGGTGTTGCTCTTTTTATCTGACATCGTTTTTAGTAGCCAAACGGCTCCTTGGGTGCTCAACAGAGCTGATCCTGGCAGTGGTGGCGTGTCGTTCTTCAACAACACCGTCACCGATTCGTACATGATGGTGAGATGGACCTGGAGGGACTCGTCTAGCGGCTTTTGGGACACAAGGTTGAGAGTGACGCTCAACAAAGAAGAAATAACCGGCGGCGGATTCACGTACTCCGATCAGTATGAAAACGAATTGGCGTCGGTCAGATGGTTTAGAACTAAAACGGATGGACCGATCAAATGGAA…	PREDICTED: uncharacterized protein LOC107166426	Mca09502.t1-protein	1.23509	g21552.p1	-N/D-	g5189.t1_p	-0.955613	0.139739
TRINITY_DN47248_c0_g1	ATATATAGTCGATGGGCCAAGCTCAGTAATCATCATTCAACCGAGCTCCTTCCAATCATCGACATTCAACACGATGAAAATCACAACAGCTGTCGTTGTATTGGCCATCGTAGCCCTCGTCAGTGCCGACGCGCTCAAAGGTACTAAGAAGATCAAAAAGAGAACCTTGTTTGAACTATCTGGTCTGGGACACAATTCGGGCCTCAGTTACGGCTCCGGTCTGGGCTACAGCTCAGGACTTAAATTCGGTTCCGGTCTTGGCTACAGTTCCGGTTTAGGATACAGCTCCGGTTTGACCTATGGCTCCGGTTTGGGATACAGCTCCGGTTTGAAATACGGTTCCGGTCTCGGATACAGCTCCGGTTTGGGATACGGTTCTGGTTTAAGCTATGGTTCTAG…	tetra-peptide repeat homeobox protein 1-like	Mca03348.t1-protein	1.80464	---		g4425.t1_p	-1.54175	0.131444
TRINITY_DN2946_c0_g1	GCGGCGACACGCCGTGTGTGCGCGCTGCCGACGGTGCGCAGTGTGTTCTTTTTATTTACTAGTGCCGGACACGATGGGCTGCAGACTGCGCGGTCGATGCACCGACTCGCCGTATACGATCCGACGACGACATGGTGTTCAAAGCCAGTCGTAAAATAGGTCGAAAACTTAAAACTAGAGTATCACTTTTGATATTGGTCTTTTTAGCAATGCCAGCAGCTGCAAGAGATAACGATTTAGACTTCACGGTCGTGCCCATTACCTCGTTAACCATAAGACACTGTGGTCATATTCTAATAGCCTCGAAAGCAAAAAACAACGAATTATACATGTCTATGAAATCCCGAAATCCTACCGAAGAATCGATAAACTTAAATAGAAACAATGACATCAAGATAC…	PREDICTED: uncharacterized protein LOC107165345 isoform X1	Mca00861.t1-protein	-0.70433	g6967.p1	-0.67203	g6480.t1_p	1.76408	0.129241
TRINITY_DN572_c1_g2	TGCTTGTGGTTGAGTGGCGTTTTCAAGGAAAACACTAGTTTCCGCGTTCGCGTTCTCGCACTTGGACGTATTTAACTCGTGCCTACTTATCGTTCAATTTGTGGTATAAACTATAATAACCGATAATATTTAAAAATAATGTACGCCATTTAAATACGAAGAAGCTTTTTACTGGGCGAAGAAATATGATTCGTATAGTTTGGCCAGTTTTATTATTATTGCTGATTTCAATTACTGCAGATGTCAACGCTAAGAAATCGAGGCATCACAGACTTCAAGAAATCCATGGCAGTAACACTCAGGTGTCGGTGACTGACGACGGTATTCTACCATTGCCGACAGTCAAACCGGGCGACGAATATCTGCAGGAATCAGAGGGAGACGTAGAAGACGATGGCG…	follistatin-related protein 5-like isoform X2	Mca03585.t1-protein	1.19222	g23361.p2	-0.938955	g14709.t1_p	-N/D-	0.126631
TRINITY_DN4338_c0_g1	AATAATAATCTAAGCTGAACGAAAAGCAAGTAACAGTCGCCTCTGAAAGTCTGAATTGTTGCACGTAGGACGTGGGTAATACATTACACACTAAACCAACCGTACCTAGATTGATTTTTTGTCGATCCATTATGTGTGAGCTGTAGTCCATTCAAATCTTCTAAAACATCACTATGGGTACCATTAGTGGTATTACGTTGATTATTTTATTTGCTGTTTTAAAATTCCATGGATTACATTCCGTTGACACAACAATTTGGGGCCCAGGTCTCGATCCATCAATTGTTTTGCCCGCTCGATACTTTTACGTTCAGTATGACCAGCATAAATTTAATATTGAAGAATTTAATGTGTTGATAAGTGGTAAAACAAAATATGGTAATACTTGTCGTATTTGGA…	KDEL motif-containing protein 1-like	Mca21979.t1-protein	1.73829	g19268.p1	-N/D-	g16642.t1_p	-1.49265	0.122822
TRINITY_DN2444_c0_g1	GATGTACCTACCGGCGTGCAGAGATGAGTGCCTCGCTTGCCGCGTTTCCTAACCTCAGTCGAGTCGTCAGTTGATCTTCGGCTTCCACTTTGAAGAGTTTGGCATGGTGAAGTCTCAGTAGATTTCGTCACACGAATTGTCGTCGAACATACGTAAACACCGAAGCGATCTCTCTGAAATACAATTGAACTTTACCACTTCGTATAAAGCTTATTTATACAAGTAATAATAAGAAGTGCTTAGTGAAGCAGCAAGATGCGTAAAATAGCCTTGTTATTTGCGGTAGCCGTAGCGATGGTGGCTGCATTCGGCGTCGTGCCGACAGCTGCGAAGAAACAAAAAGAGAACCGCGGTGAGGGCTTGACGGCCACCGGCGATAACGGCAACGACGTCGGTGAT…	PREDICTED: uncharacterized protein LOC107164455	Mca04655.t1-protein	-0.459668	g10456.p1	-0.896915	g5341.t1_p	1.69534	0.112917
TRINITY_DN3848_c0_g1	ACGATTACGTTTCGTTTGCAACGCAGTTTCAGTAAATTAATTATTTTTGAACTCGTTGTGATCTTTTACAGTTCAAACAATAGTGCGCTTACAACACATTATGAGATTATAAACGTGAATAACAATTGTTGGTTTTTATTTGTTTTCCAGTCGCTACAGTGCTGTTGTGTTGCTGGTCCGATGTAATATTCGTCACAAAAACATATTATTTATCTTTTACAGCGGCATTAACGGTGGAACTTGAAAAAAAATTAAATATTTCCAATTGGTAAATAGTATTACATAATATTATTGAACACTCGAGAAGAGTAGTAGTCAGTTGTCCGCGTGGAATAGATTCCAGATCGTTTCTTTTTCAGCGGGCAAACCGAACTCACAAGATCCTCGACCACTTCTCTG…	Pheromone/general odorant binding protein	Mca21323.t1-protein	-1.34048	g8802.p1	-N/D-	g8532.t1_p	1.56172	0.110619
TRINITY_DN86_c0_g1	CATCAACAGCAGCAACGACAGCAACTACAGCTCACCACGCGTCGAAGCAGGCGCCTTCACGCGATCGTATCATAGATATACCTAATAATAATACCATTCTAATTAGTACAGCAGTGGTCAAGGCGTCGTCGTCGCGGTGAAAGTGCGCGCGTGCTTGCGGCGCATGCGCGCCAGAGACGGCGTGCGAAACGCGAGGCGCGTTCGCTGGAGTGGTTGCATGTGGCGGGGGAGGCGAAAAAGACCTCCCGTCAGGAGGAAAATCGGCCACCGAGCAACTTCCCCACCAGCCGGCGAACGCCCAACCGTGCGTTTTTTTTGTCCTGGTGGTATTTACGTTGCGTTGCCCGTATACTATCGTAACGCGGCTGCGCAGACGATAGGGGAGATGACTAGCAGGTC…	Chitin-binding type-2 domain-containing protein	Mca01028.t1-protein	0.706556	g19400.p3	-0.497189	g53.t1_p	-N/D-	0.104683
TRINITY_DN4536_c0_g1	TAGTACTGTAGTAGAGATTAAAAGATTGAGAAAAAAATTAAGACATTAAGCGACCAAAAGACCAAATAAAATCTTTTTCGAAAATAATTATTTGACATTGACACAGGTTTATGGGATTTTTGTACAATAGATTTTTGAAATGTTTACCAGACATATTACTGCAGTTGTTGGTATTTCAAGTTTTTGCCTTGGAATATGGATGGATAGAAAATTTAGGGAACTGAACGCATTGCAAAGAATACCAGGATTTAAAATATTTGATGCAGTTTACGCTGATGGCATTGTGACCAATAATCAAGAACTAATTGTTAATAATGAACAGCGAATATCTCAGATTATGAGATATGGATTTCCAAGTTTGGATAATGTACGTTCGTATAAGAATTTTGTTCTGTCTTA…	endonuclease G, mitochondrial-like	Mca10769.t1-protein	1.07356	g6533.p1	-1.04478	g5993.t1_p	0.191768	0.0735138
TRINITY_DN1279_c1_g1	GGGTGGTATACGAGGTGGGTGTCCGGCTTGAAGAGTGCCGTCGTCTAGCGCGTGCAGTCGAGTACATTGCAGAACGCCGGCGATCTAGTGCATGATATCATTATAGACTACCGCAGTCCAAGTTTTTTCTATTTTGTACATAGTAATTCCGTCGCATATCACGCCTTCGCGTTCATTTGAAAACAATAATATTCGGGTGTCGTTTTATAGTACCGTTACTTCGCAGGGTGGCGTTTCACTAGGACTTGGTTTTCACTTTAAGGCCAAGGCCTTTCCCTATCGAAAATCTCGAAGACCACACCATTCGTTCACCTGTGGAGACGAAGAAGAAGTATCTCAAATCTCAATCAGGAAAAAATGAAATTATGGCTGATATTGTCAATAGCAAGTTATTCAATT…	MAM and LDL-receptor class A domain-containing protein 1-like	Mca05677.t1-protein	2.24083	g20283.p1	0.936202	g12506.t1_p	-2.97645	0.0668595
TRINITY_DN1472_c0_g1	TCGTCGCGTATCTCCTATTCCTCGCCATCAACATAACCGCAGTCACAGCCAACGACGAAGACCTCTTCCATAGTCCACCTCAGTGTCGTACAAGACGTCGGTGTGTTCGCAGCGCTATATTATAATATAGGTAATATTCCTAACGCGAATCCCTCTGACGTGCACGTGTTATAGCATATTAACATTCGTACATATTATTGTGATTTCGTTCATTTTCTGATATTATCAACGAGTACCACGGTTGCTCTCTTGCGCGACCTTTACTGCTACCAGAGTCATCTACCTGTAACCGCCATAACCGCAACCCATAAAGATAACTCGCCACTGTCAAGGATTAGGCGATTACCGGAAGCAGGTATTTCAGCAGGCTGTCACTGAAGTCTAGCTTTTTTTGTGCGT…	mucin-5AC	Mca13590.t1-protein	-1.51019	g743.p1	-N/D-	g8458.t1_p	1.62038	0.0550987
TRINITY_DN6614_c0_g1	GATCTAACACACTTCCGTTTCTGACTATAGTTCATTGTGGATAGTGAGTATGATATGTATTTATGCGCTCTTATGAAATAAATTATTTGGTTGGATTGCAGTAACTACTAATCGATCTAAGTCTAATACAAAAAGACTAAACTGTCAACATGGTTCAGTTCAAGGATTTTGTTATCCGGGCGTTGGTATTGTTTATTCTTTTCGAGTGTTCATTGGCATTAGAAGAAAAACCAAGGAAGACTAAAAAGTGGATGAGAAATAGAATTGATAATTTGCCAAAAAATGTCATGGAAGATGTTTTGGTTAAGACTTTGGAAGGCGATAGAAAATTTGATGAGGGATCATCTCAGGCTAATCAACTTCAACCTTTGGAAATGACTAATCAACAAAGTCCTTGTC…	SPARC	Mca02609.t1-protein	0.939948	g11240.p1	-1.55591	g9335.t1_p	0.765698	0.0499128
TRINITY_DN128_c0_g2	TTCGGTTCATTGAATTTGGTAATACTAATAAAAATACTATTATAATCGAATATAGTTGGATACCAGTTAGTTAGAAATTGTAATTATTATTAATAATATTATTATATTGGGGAGGAGGGGAGACTTCTTGGTCCATAAGGCCTTCGAAGGTGTAAACTGGTTGCCCCCTCTCATCCACTGCTGTTGGTTGTCTATTACCGACGACTCTGCGGTCTGCATTAGGTATAGACTTTGGTTAATCTGTTCGTACCATTCGAAGCAGCACTAACTGGTAAAGATGGCGAGAATAGCGCTAGCGATACTGATTTTGGGGTGCTGCACATGCGCCGTGTGGTCGGTAAATGACCGTCTGCGGGAGGTGTACAGCTGGAAGCAATTGGACTTTGCGTTCCCCGACCA…	protein yellow isoform X1	Mca02949.t1-protein	-N/D-	g7278.p1	0.0461926	g26444.t1_p	-N/D-	0.0461926
TRINITY_DN5449_c0_g1	TCGTCGTCGACGGTCGTGGTAGTTGTGTCGTTTATATTTTTTAGGTTATTTGCGGCGTCGGCGGTCGACCGTCACGGCGTGTTGTGCGCCGGTTGGCTGAACGACCGGGCCAATCGCCGGTGTCCATCTGTCTTGACTTCAAATATCTGATGTGCGATATCCCGGTTGCCCGCCGTCGTCGTCACCACTCACTAGTGCCCGCGTATACATTACATTTTGATCTACGAACGTACGTGAACGCGCGAGCGTAGCTGGCGATCTCGTCAATTTTTTTCTTTGGCAGTCGACGTCGCATCAAGTCCCGACATTGTCGGCAGAAGATTTGCGCTCGTTAAGTATATATATATTTTAATTAATATATATTATAATATCCGTTCAACATGAGAGCACCGACGAAGT…	calreticulin	Mca09711.t1-protein	-0.531649	g21827.p1	1.0552	g15520.t1_p	-0.410832	0.0375733
TRINITY_DN1382_c0_g1	TGTGAATTAGGTATGTCACGATACTAGAAGATTATGTCTTTGTAACGCTGTTGTACCGTCTTTTGCGTGCCGTTACCGTCCTTGCCGCCGATTCCAGTCGTCTTATAGTTCGGTCGTGTCACGCGTGTGTCTACTGTGCGAGTTCAGTGCGTTTTTGACGTTCGCCCTGGTGTGAACTTAACGATACTATTTCATTGCTTTCTAGTGCGAACGAATACGTTAAAAAAAAAAAATTACAAGAATTTACCTTCTGATGTAGGATTTTGCGCGGATTTTTACTCGAGAAAAACTCGCGGTGCGTGCGATTCGAGTTTACGCCGGTACCATTACTGATTATTATCGTTTTTGTTTTTCGTCACAAATTTATTGAATTATTTAATATTTTCAAAAAGAGGGGGC…	semaphorin-2A isoform X3	---		g1038.p1	-N/D-	g12674.t1_p	0.0340364	0.0340364
TRINITY_DN1283_c2_g1	TCTTGTAAAAGAGTAGGGAAATCATTGATAGGAGAAAATTTAGTAAAAATTATGTATCACATTTACGATTTACATGGAAACAAGTGACTTGAGGACGTGGTGTACGATGATTTGGGGGCACCTTCCAACCACTGAATACTGATAATGACGTCTGGCAGTCCGAGTGAAATTATCTGAATAAATACTAATTGTTATGATATGACATGGCTTGAAACGATATTGTTATTTGTTAGATTAAATTACATAAGTTGGTGACAAATGACGATGATACATTTCAGGTACATAAAAAAATAACTCAAATACATAATACATTCGTTATTTATACTATATGTTGTTCGGCGTTAAAAAGTGTACATGAGTGTTTCTACTAAAAATGATTTCCAAGACGCTTTTAGTTAC…	multiple coagulation factor deficiency protein 2 homolog	Mca14064.t1-protein	-0.304672	g1349.p1	-N/D-	g1877.t1_p	0.330594	0.012961
TRINITY_DN5699_c0_g1	GTCATTTTATAAAACATAATGTGTAATTAACATTTGTATGCTATACATTTAGATCATAAGAGCATAAGAACTTTGAAAACCAAATACAATAAAACCTCTTTAAGATAGGAAACTCCTCACTACAGAAAATAATAATAGTCATATTATATAACCTCTATCTCATAGATAGAGGCTCTCTATAACTTAAACCCTTTTATAAAGAAAAAGTCAATTGATAAAGAGCAATTCTGCTGTAAGAAGGTTTTACTGTAGCATATTTAAACATTTGTGATATAATCCATGCATATGTCTTAATTTTAGTTGTTTTGTGTATATTTTGTAGTAAATTATTATTATCAACAATATAATTTTGTTGTTGTGGTCTCCGAAACGAGATAAGAAGTAAAGAAGTAAAAGCGT…	protein disulfide-isomerase	Mca07270.t1-protein	-1.98986	g5614.p1	0.746612	g429.t1_p	1.1978	-0.0151504
TRINITY_DN16491_c0_g1	GTTCAGTAGTCGATCATGATCGTTGTCGCTCTGTTTGGTTTAGCAATACTGCAGCACACGGCTGCAACAAAATGCATTTCTGCCATTGCTGGTAACGTGAGCCCCTCTCTTTCTCCCATCACACGATCACCACATAACAATAATTATGATATGTATTGTATTATTATTTCAATTATATATCTATACCTATTATAATAATGGGAACACTATGGAAAATAATTTTTTAACTAATCGTTATGATGGAGTTGATGGTGACCTATAATGTTTTTGATTGTTTCAAAAATATTGATGATTTTTTTCCTTTTCCGAACATGCAGCTCTCAAAAATTTAAACCCTGATTACGACTAAGTTAACATGTCCTATCAGCTATTAATTATTATATTATACTATTTAATTTT…	trypsin-1-like	Mca04804.t1-protein	1.16379	g3608.p1	-N/D-	g8765.t1_p	-1.19781	-0.017009
TRINITY_DN31437_c0_g1	ATTTTAGAACCATCGAATCGCGTTGACTTCGTAACAAACTCTGACGTCATTCATTATGCACGTTATCTTTCATTTCCATTACCCACTTCTTTTTATTAATCAGGAAGATCTTGACGTTTTTCTGATGTTGAGACTAAAGTTCCCGACACTATTCGGTTGGCTGACGTGGTTTGCGTGTGGCCGTCGAAAATGTTTGATTTGTGGTGAACTAGAAACGGTTGCCGGCAAACAGTATGGTTGCAACACCGTCGGTTGCGTTTATATACACTGCGAACAATGTTGGAAAGATGTTGGCGTCTGTTATGCCTGTTCAGACACATTCAACAAAGAAGACGACGAATACAATTTAGAAGTGGATGTTACTACCGACGGTTATGTCGACACTGATTATTAGGAATA…	protein sneaky	Mca22500.t1-protein	-N/D-	g2985.p1	-N/D-	g9117.t1_p	-0.0289014	-0.0289014
TRINITY_DN826_c0_g1	CAGGCAGCGCTAATACATAAATGTGAAGTACCAAAAAGTTAACAGATTGTTACACACAATCCCTTTTTACATCATTTTTTTATTATGATCTCTTTTCTGGCAGCGATACAGCATCCAGCATTCCATTTTGTGGCAGTTTATTCTGACCCACAGTAATACGTTTACGTGTGTCGTCACAATAATTTTTTTGTGCAATCAATTATATTTTTACGAGATTTTACGAAATTCCTTTGTCACAAATATGTAGTACATATTATTTTATGACAATTAGTCACGTGAACTAACTACAGATTCATTTGCATTCATAAAGAAACTATGATTATCAGAAGCATATTTTTTGTGGCGTTTGTATTATATTTTTCTACTTCTTTGGCAATTAAAATATGTGATCGAAAGCCA…	spondin-1 isoform X1	Mca05160.t1-protein	2.11558	g19230.p1	-3.63521	g4990.t1_p	1.40559	-0.0380132
TRINITY_DN737_c0_g3	AACAACGCCGCTTAGTAAGTCACTCCGCGATCGTTTCGTATAGTGTTTTTCGCCGTGACATTTTGTTTTCTGCAGGCCTTGCGATTGCGATTGCAATTCCGGTTTGTTTTTCTAACCGTGTTTACATAAAACTTGTATTCGGGTATTCCGTGGTAGCAATAATCAGCAGGTGTTCGCACCAAAATTTAACGATGATATTTCCGTGGCAAACGTATTCGGGTTCCCGCGCACTCTAATCGTGTTAACATCGAAATTGGTGCCGACGTGACACGTATTCAGTTGCCATGGCTCGACTGTGCCCGTGGACCGTGGCCTTCATGGCGTGTTTATGTTCAGCGATCGGTGCCCGTGCATTTTCAGCTTACGATAAAAAGTTGGAGCTACTTTCGACCATCGTCA…	Uncharacterized protein FWK35_00013482	Mca11088.t1-protein	0.450535	g22710.p1	-3.27421	g19947.t1_p	2.70064	-0.0410122
TRINITY_DN3791_c0_g1	ACGACACATAGGTATAAGAGCTAATATTTATGTAAACGTATATTTAGTGTAACAACTTAGTGTCGACTCATTAGGCGGTATTTGTTAAAGAAAATGAAGAAAGTTCCAATCGTTCTAGCGTTAATTGTTAGCGTATCATGTGAACTTATTCAACATAAAGAAAATGAATTGTATTCAGATTCGTACAGTAATCCGGGAATTTTGTATGAAGAGACACACAATCACTTAAATGACGAACTCAGTTTAGATAAAAATCCTTTTAAGATACCATCACTAATGAAGAATCCTATCGGACTCTTGGATAACCGAGAAATTGATCTGGCTGATCGATGTTTTCCTAAGCCAATATGTGATCCACTAACTAAGTATAGAACCATAAACGGTAGTTGTAATAATTTA…	peroxidase-like	Mca13873.t1-protein	2.20376	g8451.p1	-N/D-	g10177.t1_p	-2.29266	-0.0444488
TRINITY_DN12292_c0_g1	TTTACGTGGGCGTAATACGGTGGCGGGATGGACCCTACGCCAAACACGGCCGTCTCAATCGTTATCAGCGTTTTGTGTTATCAGTCGTCACAACGGCGGTGGGAACCGATTCGGTTTGGAGTTTTGGTGACCCGCTCAGACCTCAGTGCTCACTCCTCAGATATCGTTCGTTTACGCCGCACTTCCCCGGACGTATTGTCATTTCGTCGCGTAGGATGCGATTTGTTCCTCTCCGGATCATCACGACCAGCCGCCTCGCACCTAAGTACGCCCGACACGTCTAGAGAACTAAAGTGACTTTTTCCGCCACAGTTATGGATACGTGGCACAGGATGCGGCCGAAGCTGTACTCCACTTGTTTGTTTTTCTTGGCCTTGGATTGTTCAGTAATATTGGGTT…	dnaJ homolog subfamily C member 3	Mca19570.t1-protein	-0.0739856	g8763.p1	-N/D-	g5976.t1_p	-0.0272761	-0.0506309
TRINITY_DN29086_c0_g1	CTCGACCCACGTGAACCGCAGCGGGCTCATCACCGCATCATTATCGTCATCATCATCGTAGTCGCCGTCGTCGTCATCCGCCCGTACGCGACTGTGCACGGTTCAGTCTTCAGTAGACGTCCGCACATTCGAACCGCAACATGACGCGAATCCCGATCGTGATCCTACTGCTGGCCGCCGCGGCGGTCCGGGCCCAGCAACAGCAGAGGCCTTTCCTCACGGAAATATTCCCCGAACAGTTCGAACAGCAGCAGCTGCAGTTCCAGCTGAACCAGGTGCAGGTGGAGTTGCAGCAGGTCCAGCAGGCGCTCGAGGCCAGGCCGCAGGACCCGGGACTCCGGGATTCGTTGCTCCAGCAACAGCAACAGTTCGTGCTGATGTTTCAGGACATCCAGCGGC…	chorion peroxidase-like	Mca25288.t1-protein	0.444303	g5609.p1	-0.73719	g434.t1_p	0.128555	-0.0547772
TRINITY_DN19376_c0_g1	AGTATTCAGTTGCTACCGATTTTAGTAGAAACATAATATCTCGAAAATTTCATACGATGATTAAAATGAAAATTATAAGAGGACTCGTCTTGGTTATATTTTTTTATACTCCATTAAATGCACTAGATTTCTCAGGCGAAAAAAATCCGGTGATTTGCACTATAGCTGGAAGTAGTTATCCAAGTACTTATGTATTCAATATAAGTGAACTCCCAGAACGTTGTAATATAATTACAGTAGGTCAATATTCGTTTGACCTTGATGATGGTACCAATCTCTTTGTAATGGAATCAGATAAAAGTATAATAAAAACCTTAGTAAGAGCTAAAAAACCTACATACATACACATTGGATTTGAGAGTGTTGGCTGTGATTGGACCACAATATTTGATCCTTCGA…	branched-chain-amino-acid aminotransferase, mitochondrial	Mca06755.t1-protein	-0.058389	g350.p1	-N/D-	g16458.t1_p	-N/D-	-0.058389
TRINITY_DN1885_c0_g1	GTTTAAATATTAAAGTTTCACCAAGGGCTTATTTTGTTTGGTTAAAATGCAGAGTATAGGATCAAGTTTTTTGATGTTCAAATATGATGATCAAGTCTCAAGTAGGGTCGTGCAGATAACGTCCTACAGGCCACATTAGCCGAGATTTAACGATTTTAGTGTCATTTAACGATTTATTTATTTATCCTCAATTCCATACTACTATAGTATTTATTTTATCATTGTGTTACGAATTAATGTGGTATCGTACCGTAAATGAGTGTCTAATCTAATGCTTATTGCGCCAAACTGGGTTGGCGGCTTGGCGCCTTGTCGGGATGTTATGGTATGAAAATATGATCTGTACTCAGTGTACTCTGTAGCGAGCCAAAGACTACATAAGCCGGCCGCGCGGCCGCC…	protein cereblon homolog	Mca08168.t1-protein	0.0766577	g6585.p1	-N/D-	g10261.t1_p	-0.201987	-0.0626649
TRINITY_DN4630_c0_g1	CGTATAATAATAATATACAATAATAACAAAAAACCAGCAATAGTAATAATTGTATATTATTTCTTAAATTATAATATTGTATAATAATATGTACTGGTACCGGATGGAACGCTACAATATTATTAACACACAGACGGACGGACGTACAGATCACCATATATCAACAATATTATTTGTATACGAACCACGCCGTAGCCGTCGTGTATTATGTCGTAATGTTCTAGACTTTTATAATATTACACAAGTAATAAACCTAGCAATACCGCCTATACCCTTTGGAATAATTTGCGTTCATGTTATTAATTATTCTAATAATATTATACTCGTAAAATCGTACACTGAATACAATATTGTTGCTCATCAGAAGTTGTAGAGCACCGACTGCTGCCGCCTGCCGAC…	beta-mannosidase	Mca20544.t1-protein	0.585725	g13498.p1	-N/D-	g16738.t1_p	-0.784214	-0.0992445
TRINITY_DN217_c0_g4	CGTTCGTGTTTCCCTCTAGTCGATGCCGCCGCCGCCAACGACGACGACGATGACGACGACCACGGCGGGGCATTAAAGTCTCCGACGTCGAACGGTTCGCGTGCGCACGCTCTCCTCCGTATACGTATACGCAAGTGCATGTCTCGCGATCGTATATTACATCGTATAAGCATGCAATAATAATACCAATATATTTATATTAAAGCAATATCGATCGTACGCGACGCAATTCGAAAACACTGTGACAGTGCGTTTCGCAGGACTGGTCTAAAAATAGCTCCGGACCGACGTGCTTTACGACCGTGTTGCTGTTGCAACTTGCATAAAATATTCATATATTACCGACGGACCTGCTGCAACTGCAGTTGTAAATCATATTAATATGATGAATCGTGATCT…	protein Wnt-2	Mca04367.t1-protein	-0.206453	g8335.p1	-N/D-	g15124.t1_p	-0.0073318	-0.106892
TRINITY_DN6299_c0_g1	GGAGGAGGACCACATGGGTTGGGTATGCATATTTTTAATGATACTTTCCTTGAATATTTATCTCTTTAAAAATTGTTTCAATTTTATTTTCAAAGCCAAATAGGGTATACAATTTATATTTAATATATTTTGTACTGATAAAGTGATAACTTATATCAAATAGCATCATGTTATCAATTATCATGTCGTATTGATAATCATATAAAAACCACAGCACTGACGTCCTTATTGTTTTGTTAATGCTTATACCACACAATACCGAAGTGAGACCATGAAAAACACAAATAATAATAAGAAAATCAAAATTTCTGATAGTGATTGATAAAGTTATATAAAATATTTTGTAATCCACTTCAAGAATCAGGATTAATAATATTTAGAAATAACAAGTTTGAACTT…	COX assembly mitochondrial protein homolog	Mca22805.t1-protein	0.470446	g12454.p1	-0.523726	g20393.t1_p	-0.326241	-0.126507
TRINITY_DN43578_c0_g1	ATAATGTATAAATACGATGAATATAAAAGTTAATTGGAGATTAGTAGCGCTATCTTCGACGCGTTACCAATCGTTGGTATACGATTACACGTGTACCTAATTTAATAAAAAATCAACAGAACGGTCAACAGTCGTCCGACAGACGTTCGTTTGAATAGTAAAATTAATTTCGCATGTCTGTCTTCTACCCAAAGCGATAATGTTTGAATTCGTCTACGAGCTATTCGATCTAAAAATGCTATTGGTCACCGCCTTTTTGGGTGCTATATATATGTACTCCACATGGACCCACAGTCATTGGTCCAAACTGGGCATATCCTGTCCGTCGGAGCCGGTGCCGTTGTTCGGGCACGCTATGCCCTCCATGTTGGGCCGGATGCACTTCATGGATGTGCTGCA…	probable cytochrome P450 6a13	Mca05171.t1-protein	1.98773	g9260.p1	-N/D-	g7368.t1_p	-2.26957	-0.14092
TRINITY_DN6200_c0_g1	CCTTATCAGCCCATTATCATTTCGTTCACGGGGAAACGGGAAAATAATAGCAAAGTTAATTACACATAAATACACAATTGACTATTGTTTTTGGTAAATACTAAGCTAAATATTATTATTATTACTGTATTTATTGCCTATAGAAATATCTGTGACATGCGCATTACGCAGTGTGCAAGTTTACGTCCGACCAAAACCATGAAACAATATCGTTTTAAATTTTAATGTACAATATACATATTATAGCGTCTTGTTTGACGATTGACAAGTGCCCAAGTGATACAAAACACAACATACAGATATTTATCTATTCATTATTCGTTCAATACTAAGTACGAATTTTCATCGAATTAGTCATAACTTGTGAAGTTATAACTGAAATGGCGAAATTTTTCGAAC…	UPF0729 protein CG18508	Mca14892.t1-protein	0.630536	g19861.p1	-0.929628	---		-0.149546
TRINITY_DN628_c0_g1	CTACCTATTTATTTGTTCTTTGGTATTCCTCACCCTCTTTTTTTTTCTACATTTGCACAGCCTCTCCTCATAAAATGAACAAATCATCTTAAACTATTTTCCCTTGTTTTGTCTACATTTTTTCCACTTATTCTACTCCTATTAAATTGATTTCTTTTCCTATCCTCTCTATACTATCTTATGGACATTATTAAATTTTGGACCCGTACTATAGAACTAGCCTCACAACGGCTTTATAAAATTTACCTATCTCTTAACTTCCATGATATAGGAGTTTTGCAATTATTTTATATATCTATTGTAAATAATAAAAATTGAGTTTCGTTATTTAAAAAAAAAATTAAGTATTAATATTATAATGCTTAAAACAACTGTTCTGTCGTTTTTTTTTTATAAAAA…	cysteine-rich with EGF-like domain protein 2 isoform X1	Mca22374.t1-protein	-0.185527	g17844.p2	0.0463657	g17133.t1_p	-0.335096	-0.158086
TRINITY_DN3704_c0_g1	ATTATAATACGGTTAGGTAATTATTAGTTATTAAATATGACGGCTCAATATTTTTGTCATATTTAAATTTATCGGTCGTACGTCGTCCAGTCGCCGCGACTATCATAAACGTTTCCGCTCTGAAACGGAACAAAACGGATCGTGGGCTCTTATCACAAGCACGGCGTACAAATAATATTGATTTACAAACATTTAACATTCACACACATATATTATACTATTTGTATTATGTTCCGGGGGACAATGGAAACGAGCCCGTTTATTCCGAGATAAAACATAACGTTTTAGTCGCTCGCAATCCGTACCGAAATATTGTCATCGGAACTCCTATATAGGATAATATATTATAACATTATTTTATTATTACAGTGACACGATGTGGTCGAATACCGTCACTTT…	kinectin isoform X3	Mca03663.t1-protein	-1.07716	g22920.p1	0.810774	g17881.t1_p	-0.235291	-0.167225
TRINITY_DN2318_c0_g2	CGAACGCGCGCCGGCGATTTTTTTTCACATTGGCGCGGACCGCCGTACCGATTACACGTGTCGCCTCGCGCGCTTTACCGAACGTCGCCGTCGCACACAAGCACGTCTTGAGTAGGTCTACTGCAGCTGCTTGTTCACGTGCTGCACGCGTCCCATATATTATATTATTATCTGCGCGCGCCGCTCACCGTATTTAAACAGCATAATTGTTTTACGGCGTGTGTTTGCTCGTCGCTGCCCCATGCACGGCCCGAGTAGCCCAGTGGCCTGCGCGCTGTGGCTGGCCTGCGCGGCGCTGCTGCTGGCGGCCGAAGCGGCCGCTCCTGGAGCTCGCCGACACGATAGACGCATCAGGCCCGGGTTGGCGGTGGCCGCAGACAGGTCCACCGACAGCGCCGC…	collagen alpha-1(I) chain-like	Mca07158.t1-protein	-1.02079	g600.p1	-N/D-	g20071.t1_p	0.663323	-0.178735
TRINITY_DN7020_c0_g1	GGGGTGTCGACCGGGTAGCCGGCACTCGGCGCCGGGATCCTGCCGCTCATTCTGGCTTCATGCGCCGCAGTTCAAAAATCCAGTGCGAATCCGTATATTATCTCCATACCTCGCTCGCGTCTCGGATAATTCGATATTTTTTTCGACATTTTTCAGTGCGCGTCCATTTTAAATTCAACGATATATTATAGTGTTTTAAAGTGTTTTTTTAAATTATTTTTTTAATCATATTATCGGTTAATTATACTTTATTTTAATATATTTTTGTCTTATTTTTCGTTGATTTTTTTCACATCTAACCTACCTACGTTTCGTATACGTACAATACCATTATAATTTTATGTGTTAATTTTCATTTTTAATTGTTTTGAAACAGTGTGATTGCAGTTTTTCTTGGAC…	rho GTPase-activating protein gacU-like	Mca22890.t1-protein	0.448077	g21849.p1	-0.723056	g16992.t1_p	-0.340815	-0.205265
TRINITY_DN10942_c0_g1	CGCGTACACACACTCACACACACACACACACACACACACACATATATACACGCGGGTTCTAGCGCGCGCGCGCGCCGCTACACGCGCTCGCGAGCGCTTGGGTTTCTTGAATGGGGAAAACGCGCGCGGCAACTGCAGCAGCAGCAGTAGACGACGACGACACACACACAGACACACCGACCGCGATCGTCAACGGTCACACACGCGCTTTGTTGTCACACCACACACACGAGTCAACTGCTCCGCGTCGTCGATCTTTTCTACGCACACGTACTCATAACATAATATTTTTCATAGTTTATTATACACATTATCGTTTTTTAGATATTTTTTGCGACGTCGTGTGCGTTAACGCGAATTCAACAACATTTGAATTACATATTTTAATAAATCTGTAAT…	protein giant-lens	Mca02425.t1-protein	-0.318576	g3619.p1	1.01957	g8778.t1_p	-1.32741	-0.208805
TRINITY_DN3353_c0_g1	ATGAATCATGTAAAATGAAAAATAATTTGCCGTCTTGCCGATCCTTTTTGATTGATGAAAAAATCTAATCTACTTTCTAGTTTCTACTAGTGAACAAAAGTGTAAAATAAAAGTATACTTTTTTAAAACCTATTTAGTATTTGTTGAATTGCCTGAAACTCATTTGTTGAATTGCCTGAAACTCGTAAGTATGATCTAAGCTTAATTATTCCAATAATTCAATCAGTAAATGAAACCGTAATTGATTTTTGGCATATTGAAGATTTACGATTACCTATCAATCAGTTAGCAATATTTGAAGAGTATGGCCGCTCAACTATTCAATCGAATTGGTCAATTGGGTCTTGGTCTTGCAGTAGCTGGAAGTGTAGCTAATACAGCATTATATAATGTTGATGG…	protein l(2)37Cc	Mca04912.t1-protein	-0.651357	g1403.p1	-N/D-	g25822.t1_p	0.229168	-0.211094
TRINITY_DN2998_c2_g1	CCCGGGCGCACACACTGTTTACGGACGACGTACGCGCGCGACACACGGTCGATCGGAAACGTTTTTCGTACGAGTCGGATTACGAGCTTTTTTTAGTTTTTGAACTCAAAACATTATTATAATAAAATATTGCCGTCGAATCGGTTTTTTTTTATCCTTCTCTCCGTCCTTCATTGTCGCCGTCGATTTCGGTCTGTGTTTCAAATTATTTATTTTTTTCATCCCAGTTATTATTATTACTGTCGTTTTAACTAACCGTCAAGTTAAAATCCTAAAAAACAAAAAAAAAAAAAAAAAACGAACAACGACTGTAATCGTTCATACGGACGGATATTCGGACGATTTCCCGCCGGTCGACCGAGTGTGTTTTCCAAATCTCAACTTTCGTATACTTTTGGA…	noggin-like isoform X2	Mca07681.t1-protein	-0.220669	g4839.p1	-N/D-	g26379.t1_p	-N/D-	-0.220669
TRINITY_DN6358_c0_g1	TATCATTTCTGTTATCTTAGTTAGCAACCGGCTCTGCACGCCAACCATAGACCGGACCTATAAAATTAAACCTTTTATTATGTCTATGGTCTACGACGATGCCAACAGCTGCAGCTTGAAAACCTGCATCCACTCACAAAACTAATCCGGTATTGGTACGTTCTATGGCGTGCCGCATGAATCAAAGTGACGTCACCAGCCTCACGTCTTGTTTTTCCGAAGGAAAGCCACATAGTTGCTCCCGATTGGCCAGTTCCGTGTTCGTGTAGCGTTTCGATTGGTCTACGTTAATAAGTTATAATTCGGCGGTACGTATCCATATTACGGTTGTTTTTTACGGTGCCCGGTGCCCAGTGCATACTGCACATCACTTCAGACTCGGCAGTTCACTGACATCCT…	endoplasmin homolog	Mca17868.t1-protein	-0.280757	g1866.p1	-N/D-	g8738.t1_p	-0.16682	-0.223788
TRINITY_DN35280_c0_g1	ATATTTCTTACATTAATATACGTGCGATAAGATCGTATATCAAAATATCAAAAATAGTTAGGTATACCTACAGTCGACACATAGTTTTATGCGTTGCAGTCGTATACCTACATGAAATACCAATGTGTAAAAACCATCGAAAATCAATTTAGACGTACCTACCTACCATTACCTATCTCGAGTGCCTCTGTATAATCTGCATATAAACGCTTTTCCGCTGCCGTGTCGCCAGTTAAGTTATAATGATATTGGGTTTACGCACTTGTTAATCACGCAGAAAGGTATCAATTCGTTTTGGGAATATTTTATGCGCCTGTGACGAACCGTAGATACCGTTCAAAATGCGAATCGGTGGCAGAACGTTCCATCAGCTGCAATCATTAATCGTTGTTTTCAGCG…	seminal fluid protein	---		g9150.p1	-N/D-	g4341.t1_p	-0.225897	-0.225897
TRINITY_DN3850_c0_g1	TCAGTTTAACAAAAACGATGGATCAGTTCAGTGAGTTGTTACGGTTTTTGCTTTTAATTTTGATCTTTGGGATAAATAGTTCCACACAATTAGTTTACCCTTATGGACCAACAGCCGGTGATACTCAGTTACGGGTGGGATATGAGGTTGCTAGTCCAGGAATTCCACTAAGTGTACCTGTGAAGTTCTATAATGAGACTTACGACACGATTTTCGTGAACAGCAATGGCCTGTTGTCGTTCAACAACGAGATGCCGACGTTCTTCAACGTGCCTTTCCCGCTCGACTACCCAGCGTTGGCCGCATTTTACGCCAACGTGGACTTGCGTGGAAGCGGACAGGTGTACTACCGTGAGGACAGGGACCCTCGGACTCTGGGCCTCGTCGACAGCCTGGTGT…	nidogen isoform X1	Mca08987.t1-protein	0.173958	g1550.p1	-N/D-	g16609.t1_p	-0.652317	-0.239179
TRINITY_DN43811_c0_g1	TGTTTATATTATTGGCAAAATAGTGATGTGTTGTGACTGCAGTGTGTTTAATTCGTATTTTATACGTTACGATGTAAACGCGCTTACTTGGCAGTGCGTAGAAGGTACCTACTCTTTAGTGAATACGATAGCTGTTAGGAAGGCAGGATCCACGAGTCACGAGTCAAGTTCGGTGGGGCTCAGTCTGGGTCAGTAGAGTGCCGGACTCGAATGTGTCATCAGGTCAATGTGCTATACATTAAAATCAAGACGTTATGATTTCAAAACTATCAAGAATTTCGTCTATTTTCATTGCTATCTCTCTCATTCCGAGAGTCATAGCTGTTGTACATCAACCACAAACATTTTCATCAACAGATTCGTCCACAATTGATTCTGGACAAGAACCTCCCGAAGGTT…	Cystine-knot cytokine	Mca16398.t1-protein	1.17866	g10634.p1	-0.979276	g25622.t1_p	-0.95279	-0.251136
TRINITY_DN2335_c0_g1	CGAGAGCGATAACGGTCGTCGATAACGGCCGCCGAGTTCGCGCGCGCGCGCTATTATAGTGGTCCACAGGGTCGGCGATCGAACATGATGGTGCCCACCACGTGGTGTGCCGCAGCAGCGTGAGCAGCAGCACTACCGTCACCACAATAAAAACCGTGTTTGGTAACGAAACGATAACGCTGGCTCGTTCGATTAGCAATAATATCACAAGATTTATTATTCGTATGTATATTATTTTATTTTTCTCCCCTCGGCGCCCACGACAATTGTAATAATTTACAATAATTGTAACGATCTTGCAACGAGTGGTACATAATAATCATACACGTACATAGGTAATTGTCACGATCGTCGTCGTGAAAATAACAAATATCATAACAAGACATCAGAATAAATTTC…	collagen alpha-5(IV) chain-like	Mca01973.t1-protein	0.696034	g17757.p1	-N/D-	g24659.t1_p	-1.20195	-0.252959
TRINITY_DN1006_c0_g1	TTGAAGTTAACAAAAAAAGCCAATGGGGGGGAGGGGGGGTATAACCTCTAACCTCCCCCCCTTGGGCACACCACTGCACTTATAACACAATCACACGTCACCAATATTAAACACTGTAATTTGGCGGTATACTATTTTTTATGTTTTGATTTAGCACGTTTATGTGTATAAATATATATTATAATATACGCTGCACCGGTACCAGAAACGCGGTGATATACAATAGCGCTGTTCTGACATTTTGTTTTGTTTTTTTCACGATGTTTAGGGTTTTACATATTTTTCAATGACACGTTTATTGTGTTGTACGCGCCGAACATATTATAGACATAGGCATATTGTTACGACCGCGTCTCTGTACGCGCACGCCGCGAGAACTGCGGGCGCCATAATATTATA…	PREDICTED: uncharacterized protein LOC107163432, partial	Mca20057.t1-protein	1.35189	g845.p1	-N/D-	g4731.t1_p	-1.86159	-0.254852
TRINITY_DN309_c1_g1	CATCATCATCATCGTCGTCGTCGTGGTCGTCGCAGTCTTCATCATCGGAAATTGGGCCTACCTATTCTGCATCTGCTGCAGTGTTACATTTTACCATTCAGTGTTATACCTGCAACTCCGTGGCGTGCAAACTCGCATGCCGATTCTGCTGCGATTCAAATTTGCTTCGATTTTATATTCAATTCCAGCGATGACGTAAAGTGAAGGAACCATTATAATTACAGTGGCCACTCGTACTTGCGACGCTGACGAAGGCGCACGCACCGACAAGACTCGATTTCGCCGCCACTGAGGTCGCCTCGACCGCGCGGACACGACGATTCTGCGACAACCGTCACCACCAACAGTACGGACTTCGCGATTAATGCGCTCTGCAGCAAAATGGCAATGAAATTATAT…	angiotensin-converting enzyme	Mca15904.t1-protein	1.65615	g6330.p1	-0.778935	g24712.t1_p	-1.67148	-0.264754
TRINITY_DN37405_c0_g1	TACGTCTCTGTTTCATGGCGTATTCATTTCACAGTATTATATTGTTACTAATGATATTATATTATACAGTTTAAATTAATAAAACCATTTAAACGTTGAATATTTGAAGCAAAAATGAAGGAAACTACTGTTGTTTGGACCAAACTATTTCTATTCCTCATAATATCAGCTGAACCTCTCGGTCTTAAAGCAGAACTCAAGGAATGCAAGCACCTCGGAAACAATTCGTGTGTGAGTGACAGTGAATGTTGTTCTGGTTATTGTTATAGGGAACCCGGTTGGGAATTGGGAGTGTGTAAAAGGATGCATACTCCTGAAAACTTAGACGAATCAAATGAAGAAAAAAACAAAGGAATAAATGGCGGAGTAGATGACGTTTTCGAAAGAGGCACTTGTGCG…	septal ring lytic transglycosylase RlpA family protein	Mca07975.t1-protein	-2.52549	g954.p1	-N/D-	g11834.t1_p	1.96323	-0.281132
TRINITY_DN415_c0_g1	TTGCACGTGCCGGGCCTTATCACCGTCGTCAAGTCGGCGAATAGACACGTGCCTTCATCCGATCGTAGTTTTCGACGACATTTTTAATCGTTAATTTCTATTATATGGGCAGTTCTGCTCTTTTTTTTTTTAATTTTCGGCATTTTTTTTCGGAAATCCTCTCTTAATGAACATTTATTATTATTATAGTTGCGTTGAAACGAAACCATGGCTTTACTGTTATACACTGGGTGCTTTTGGTTATTATTAATATCGTTAATCTTGACTCAAGCTCATAATCCAGGATTTACTCGTTCTAAAAGACATCCAAACCAGTCAGGATTAATCGCCATTTTTGGTGATGATAATGTCACTGGTTTTAATTTGAATTCTACATGGAAAATAAATGATATGAAAGAC…	thrombospondin type-1 domain-containing protein 4 isoform X2	Mca01808.t1-protein	-0.434712	g9903.p1	-0.83201	g5628.t1_p	0.412552	-0.284723
TRINITY_DN1590_c0_g1	TTGACCAGTGCGCATACTCATTAACGCGATAAACAAAACGGTTCAGTGGCGGCCGGTGGATATAATATTATTTTCGCGGAATGCGTATAATAACACGGCGGCGCGTCTATAAATGCAATTAATACGATATTATTATAATATTTGCGTTGTACCGAGCTCGGAGATGGCAAAACCCGCGTAACTCGTATGATAATTTCAAATACCTAATAAACAACAATAACAACGAAACGCGGTTGGGGCGGGACGCGTCGCCGTTCACGGACGTCGTTCACGAAAGCGGTTTTTTTTTTTCCGATCGAGGCGATTATATTGCTGGTGGGCAGGGCGAGACGGAGGTGTAGCGACCACGATAACACCGCGACGAGGCAGTGCAAGCGTGCATGCGCGTCGCAACCGTTC…	phenoloxidase-activating factor 2-like	Mca17986.t1-protein	2.3775	g16730.p2	-0.225182	g17862.t1_p	-3.01894	-0.288872
TRINITY_DN5480_c0_g1	CGTGTGTATGATATTATGTACTATGCGATGCGGCGCGCGTGGCCGGCCGTGTGCGCTAGAACAGTCTGCGCTTGACCACGCGGTCGTATGGTCATTACACTGCGTACGATGGTTCGTCTGTGGATGGTCGCGCTCCTGATGCTGTTTACCGACCGACGGTCGCTTGGGATCGGCCACGGGCCAGCCACCCAGGCCACCGAAGTCGTACCCGCAACCACCGACGAAGACGTCGACGGCGACGCAGCCTCGGCCAACGCTACCGAAATCGCGTCAGTCGGGTGTAATTATAAAGGACGAAGTTATGATCCAGGATCATTGGTTAATACAGACCAACCATGCTTAAAATGCACGTGTGTAACCGGAAGTTTGGTATGCCATTTGCAAGTTTGTCCAGAATTG…	mucin-5AC isoform X3	Mca17076.t1-protein	-0.910796	g499.p1	-N/D-	g13566.t1_p	0.327176	-0.29181
TRINITY_DN21770_c1_g1	TAAATATATTTAATTATATTAACACTATAATGAGAGTCAGTTGTATAGGTGCTAGTATACGAGTATTGCATTATTTACATACCTGTGTTTCAGTAATAACCATATACTAAAACAAAACTAAACGTCCTTGAGTAGATTTAGTAACATTTTTTTTTTATTAGAAAACATAGCGGACAGTAAAATAGTATTATAGTTATAATTTTTTGTAGTTTGAACTAACAGTATGTATAAGACAAGTGTATTATGGCTTTTTGCTCTACTGTGGTCATTTGGACTAGCAGTCACACCAATACCATCACGGTCACCCGACAAAAATAACAATGTTGACTGTACAGGACCGATTGCATTTACATCAACAGGGAGTATATCAGTCCATTCTACAGGTCTGGTAGCATATAA…	C1q domain-containing protein	Mca23595.t1-protein	1.59521	g10802.p1	-4.12087	g10229.t1_p	1.63865	-0.295668
TRINITY_DN1117_c0_g2	GCCGCAGCCGCTGCCGACGTCGTCAGCAGCCGTTTCTCTTTAATTGTTATCATTGGCTTGCCGCGCCCAGTCCGTTCAGTCAACAAATGATAACGCAAAATTTAAACACAATTTGTTATTTTAAATTTACGCGCAACGTTGGATGTTGAGACAGCGTTTTAATCGCCTTTCAGCGTTCCAAGAAATACTATATATCGAATCTGCACAATGATAAAATGACGGTAGTTTTTACCGTGTGCGACTTGTGGTGCATGATGGTGTTACAATGATGTTATAATTTTATTCGCAACGGATTTACTCCAATGCATAATAGACATGCTATCGCGTATGTTTACGTATATAAACTCGTGAAATTTCCATTACACCAAGGAAGTCAGTGATCTGCGTGATTTATTGAGA…	putative extracellular sulfatase Sulf-1 homolog	Mca04801.t1-protein	-0.283552	g3609.p1	-N/D-	g8766.t1_p	-0.34573	-0.314641
TRINITY_DN1157_c0_g1	GACGGTAGCTTTGTCATTACATCTGAATTTACACAAATGACACTTGTATAGCAGCAGCAGTTGTACGCCTCAGGCCAGACGCGATTCAATTCAGTGCCGATTGTCGTTTTCGCACATACCATACACATTATAATATATATCGTACGGTTCCGTATCATTGTCCGACTTCACGCGTCGCATCGAAGATCAAGACCCGACCTTATATCGTAATACGATAGTCGTCATGTCGTTCATCATGTACCACGTCGCGTTCGCGTCCCTGGCGTTCGTGGCGGACATATCGGTAGCGGACATATCGGTAACGGAATATCCGGACGAATCCCTCCAGTACCTAAACAATGTGAAACATGCGACAAAGACGCACCACGACGACGTAGAGTTCCTGCAAAATGTAATAAA…	PREDICTED: uncharacterized protein LOC107166029	---		g22877.p1	-0.318958	---		-0.318958
TRINITY_DN6117_c0_g1	GGGATGTAATGTTACTGTTTTTTTTTTTTTTTTTTAAATATGAGAACTTAAAAATTTATACACAGGAATATGTTTTACAAAAATCGTGGTAATTGTGAAAATGAATCGCTTTTTCCGAGAGTAAAATTGCGCATGCGTGGTTTGATTTTCAGTCTGGGGGCTCTAGATTTGAATCGATTCATTTTTTATTGTTCGACAATGTTAAGTAGATAGATCCTCAGATCGTTATTCAGTAACAGGAGACCAATACAACTAACTCAACCGAATATTTAATAGGCTAAGATCATCTATGAAAAATGAACATCATGAGGCATAAGTTAATCAGTTCAAAATGGAAATGCATGGTTATTATTCCAAGTATTTTCTTGACATTAAGTACTGTGGTATTTGGAGTGCCAT…	Kielin/chordin-like protein	---		g497.p1	-N/D-	g13568.t1_p	-0.319381	-0.319381
TRINITY_DN2450_c0_g1	AACTACATGGCTACAGATCACTAATGGAGTGGGAGGAAATATTATAGCATACTAAGTTACAAAAACTCAATATAACATGAAGTTTTACGTCTAGACATCTAGTATGGAACGTTCTAGTGCATCATAATCTTATGATACAGGAAGCAGATTTTTTAAATCAATTACCATTGTAGCATTGTATACCTTTATTTATTGTATTTTACAATAATTATGGAGCTTTTGAAAATTGCTCTTGTGTTGATGGTTAGCTGTTCATTACTGTACTCGGTGAAATGTCATTCATATCATTTCGGCCAATGTCCAACTCTTGAACCAATGACTGATTTTTCAATGGATAAGCTTTTAGGAAAATGGTATGCAATACAAAAAACATCAACGTCAAGCCGGTGTCTCGAATAT…	apolipoprotein D-like	Mca20424.t1-protein	-1.34149	g1748.p1	-N/D-	g6646.t1_p	0.701866	-0.319813
TRINITY_DN7835_c0_g1	CAAACCACTACCAGTTACAACTTAACGAGCATACAATACGACTGGGTCGACTGACAGACGGCAGTGTCTATACTAGTGTGTACTCTAGTGCCTATACGCGGTGTATTTCATATATAGCCGATTGGTACGCTTTGTACTTGTTAGTTGCAAGTTACTAATTAGTAGTTACTGCTAAGTACTTCAAGCAGCGACCACCACACAGAAATTTCTTTATATTTCTTCGGCACAACAATGAATTATTTTCCTGTTACTTTCGTGCTGATGGCTGTCACCGAAACGCTGCTAGCAGCTGTCATGTCCGGCGTCAATCACCTGACCGACGGTCAAGAAATCGAAGAAAACTTAATTATTTCGAGGCGCAGAGCAATCTCCGAACATGACCACCGAACTGACTCTACT…	reticulocalbin-2 isoform X2	Mca03651.t1-protein	0.0347916	g20186.p1	-N/D-	g12175.t1_p	-0.69377	-0.329489
TRINITY_DN1250_c0_g1	GGTGACCAATTATATTAAAGCAGCAAGTACGTTATAGGAATGACCTTTTTTCACGTCGGTCGGTCAACAGGAAAAATAAAATAAAATAATATACGTATGGGTAGGAGAACCGTCTATATAAGACAGCTGCGCGCGTCATCCGGCGAACAAAACGATTTGGTCCCGCTAAGTGCACGAAACACGATAATTATCATTATCATCATAAACAAGACGTATAAATAACACAAAACAAATACAACATGAAATCTTTAACACTAGTCCTGTTAGTAGGTGTGACCATCGCATTGGTGTCAGTCAATGGCAGTCCAGCCGGCGACAAGAAGATTGGTACCAGCCACAAGCTGAAGACGACCAGCACGACGACCACGATTTCACCAGCCCGTAAATGCAAGTCTGAGT…	serine protease inhibitor Kazal-type 1	---		g5512.p1	-N/D-	g818.t1_p	-0.331717	-0.331717
TRINITY_DN1777_c1_g1	AGAGCGGTAATCCTCCGGCACCACCACCGGAGGCGGCGGCATCGGACAGCGCGGAGCACCCGCAGCATCGCGGCATCCCGCCGTCCCGGGGACCCCCCGACAGAAAATTCAGTCGCTTTTTCGCCGCGAGTCAGTGACGACCCACCAACACAGAGAATAAAATAACGTCTCGCAGACAGTCTGTCCGCCGCGGTCTGTATACACATATGCGCACGTCGGCGATGTGAGCGTGTGTCTTAAGCGTACCTCTTCAAATATTATTTCATAATAATTATAATTTATATTATTATATGCTAGTTAGATAATACAAACACACAAACACATCTCTGCGCACTTGTCAGGCAGACGCCGCAATCGCAGTCCGACGTGCCTTCTAAATGGACCTGCTCAGACACGAGA…	papilin isoform X1	Mca06955.t1-protein	-0.549773	g18814.p1	-N/D-	g25959.t1_p	-0.256917	-0.403345
TRINITY_DN9859_c1_g2	CCAGCTAGGGCATAACTTAATATTTATACGACGTTGAGCTAGCTCACAGAGTGTATATTAAAAATATTATTATAAGTAATAGTTAGTAAATAATTCACATTTATTTACGATTTCCATTTGAACTAAATGTTATTTTATAGTTGTTAATTTTTGTCATAAATTAAATTCTAAAATAACTTAAACATGTTTATTCTTGTGTGCTCACAATTGTTGATGTTAATTATTGTCCACGCCATCAATGGATATAACTACACAACTAATTACATAACTGTACCGGTTGATCATTTTAGTTATACCAATGATGATACATTTGAATTAAAGTATCTTATGAATGACGAATACTGGGATGTTAATAAAGGTCCAATTTTTTTTTATACTGGTAATGAAGGACGAATTGAA…	lysosomal Pro-X carboxypeptidase-like	Mca08698.t1-protein	1.77561	g1041.p1	-N/D-	g12671.t1_p	-2.61932	-0.421855
TRINITY_DN2460_c0_g2	AATATCAAAATCGGTGAATTAGAAAAATATATTGATCATGCCAATGTGATTCCCAATTAATTCCGAAAATCGACATCAATCAGTGTTTGTATGCACACACAGCAATTTCTGGAATGATGAAAAGGAAAGAATAAAGAAAAAAGCCCGCTGATAATTATTAACAGAATGAATTCCTCGATATTTATAAATCTGTTAATCTGTTTGTTGGTATTCTCACCGTCGTCGTTTTGTAAAGGAAACTGGTACCAAAATATCAAAATCGGAGAATTAGAAAAATATATTGATCAAGCCAGCAGTTTCGGAAATCATGATCTTGGTCAATATATTGGTATGGATACAGGAAGCCCGCCTCATGGACAACTGATCAATTCTCAGCTTTCCGAAGACGGATATTCAGTT…	peroxidase-like	---		g16652.p1	-0.4559	---		-0.4559
TRINITY_DN4858_c0_g1	CGGCGCCGACAACCGTCCGGTCACCCGTCGTCTCGTCTCACGTTTTACAGTCGGCTGTATACGCGTCCGACGAAGACGTGCACGGTAACACGCCGCCGATCGCCACCGCAGCCACCGACCGCCACGCAGCCACCGACGGCCACGATCGTCGACACCACTGCATCGAGCTAGACCGGCGTGGCCACCGCCACCGTCAATCGCACGGCGGTCAACGTACGGGTGAACCGCCACTGCGGTGGTGCAGGCCGCTCCATCGCGATGCCATCGATGCAGCAGCCGGCCGCACTGCTGGTAACGCTGGTGCTTCTGCAGACCGTCGCCCGTGATGCACTTGCAGCGCCCGACATCACCATGTCCATACACGGTGACCTAGCCGGTAGTGGGACGCCAAACTCTTTC…	tip elongation aberrant protein 1-like	Mca07504.t1-protein	0.565259	g3256.p1	-N/D-	g14358.t1_p	-1.47758	-0.456159
TRINITY_DN25152_c0_g2	AGATAAACGCCGAATCGCCCGAAATCCGAATCCGTTTGGTTTAGCGTTTAGTCATTTTTTTATACCTTAAGTTTATAGTCGGATCAAATTTTTTTATAAACAGAAATTTTTCAATAACTTGTACACAATGAAGTATTTTCTAGTCATATCATTATCGATTTTGATATGTTTAGCTCACTGTAAGTTTGAAATTGAAGAAGTGGATGAGTTTGAAGAGTTTGAGGAGTTGCCTAGAACTGAACCTGACCTAAAACTGAAGGACGACTCCTCTCCCATTTTGGAAAAAACTGAGACTGAAGTCACTGTAGAAGATGATGACGAATTTGAACATTTTAACGATGAAGAGGAATTCGAAGGTTTTGATACTGAAAGATTACATGTTGATGACAAGGATCCTAA…	coiled-coil domain-containing protein 47	Mca04592.t1-protein	-0.468306	g11657.p1	-N/D-	g11208.t1_p	-0.450004	-0.459155
TRINITY_DN9250_c0_g1	GGTAAATAAATTATTGTAATAGTGTGGCCAACGATAACCAAAGACAAAAAAGGTTAGCCGTTGAGGTTATCATCGCGGGTCTCGGGCTCCGCATTTTACAATTATTACGCGCATTAGTTACGTCCTTCTCATTCACCAATTGCGCTCTATTGTTTACTGTCGTAAACCTCGTAAATCATAATAATATATTGTGTATACCAACGATTAGATTTTTGTTTTGTTTTATCGTTCACTCGTCACACCGTCCGATCATGTCGAAACTAACCATCATCGTCTTGTCAATGTTGTGCTGCTCTCATCTGACCACAGCGGCTCCGGACTTCTTCGGCGAAGAGCAGAACGTGCTGCAAGCCGAGGGGTTCGGAAACGGAGAAATTAAAGAGTCCAATTTGGTTACAA…	PREDICTED: uncharacterized protein LOC107163093	Mca06784.t1-protein	0.24205	---		g13596.t1_p	-1.18242	-0.470185
TRINITY_DN9988_c0_g2	AGACGAACTGGTATTTCTGCATGTAAGAAATAATTAGTTATTTTAAATTTAATATTGAATGATTTATTCACATTAAGATCTTTTAGCAAATTGGTGTAATTACTAATTCGTAGATATCCACAAGTTGGTGACTGGTGAGTCAATTCATTAATCTTTGGCCATGAAAATAATAATAATCTATGATATTATAAATTGTAATAAATGACAATAATATTTTTAAATTTAACATTTCGTTCATTGTTCTGTAAATGGTGGGCTATATTTTAATAAAATACATTTTTAGGTTTTTTTAGTTATATTAAAAATTTTGATACTTATCAAATATTGCATTTCATTTCGTTCTTTTTGAATATCAAGAACCATGGGAAAAATAACAGTATTAATTATTTTATTACTATG…	alpha-2-macroglobulin receptor-associated protein	Mca08934.t1-protein	-0.356316	g11896.p1	-1.46083	g6282.t1_p	0.388287	-0.476286
TRINITY_DN4164_c0_g1	GGCCAGCCGTTATTGACAATATACCTATAGTATAGGTCTAGCACTATAACACGAGTATTTTCTTTTCGTCGAAATGCATCATCGAAAACGATTATACAGATTTAGTATCGGACGACGATCACAACCGTGTGGATTATGGCAGAGTTACGGCAGCGAGAATATTCAGTCCCAAACAGTATTCATGCAAATTAAATGGCTGGTACAATTTAAAATTATATTTTATTTTTGTCGAGATATATTGAGTTGAGCATAATAAGACACACGTGTTATGGTCCAAAAACCCTATTTAAAATTTAAATGCAATCGTACTGCATGTCATTGCTGCGTAATGCTTAGTCCTACTTACTTCAGAACAATACACGTTTATTTTCAAATGATCCATTACAAGAATTCCAGGTC…	protein NDNF	Mca08849.t1-protein	-1.88792	g12333.p1	-2.13481	g4943.t1_p	2.59118	-0.477183
TRINITY_DN3853_c0_g1	TGAAGATTACTCGCAAGCACGGCTAGAGCGCTTAAAAAATAATCAATAATTGAATAATCATTATTATTGATTATAAAATAGTTAAATTATTTTAATTTATTTTCTAATTTCTGTTGACTAGTCTAATTTTGTTCATACCCGTATACTTGTGTACCTACAATATCACTTTTTTTTTGTATGAATAACATGTATCATATAATTTAAGTCTTACCTAAATAAAAATTATGGTTTCAAAAATTATATTTACTGTCTTATTATCTTCATTCTTATTCACTGTCAATGGGTTATACGAAGACCAAGCTGGAAAATTTGACTGGAAACAAAATTATGTTGGTGAAGTTAAATTCTCATCAATCGATGTTGACGTTACAACAAAAAGGTTATATGTGGCAACTGAGA…	ER membrane protein complex subunit 1 isoform X2	Mca08285.t1-protein	0.508178	g21988.p2	-1.2601	g3647.t1_p	-0.763735	-0.50522
TRINITY_DN958_c0_g1	TTCATTATGTCTCCGATCACACGATGACTGACCGCGTACCAACGGCCGCGTAATAAACAAGAATTTATCTCCCGTAATATTGTCGTGGCGTGTGCGAGCGCGCGTTGTTTTTGTCGTTCGAACTTTTCACATGATAATATCCGGATGATATTCGGTTGGTTATTATTTTTTAAAAGTTGAATCTAAAAGAAATTTTCACCAGAAATCTTCAAAGTTTGGGTCTCAATCGGCAGCAGTCCACAACGACCCTAAGAGCAGAGACTTTCTGCGAGTTGTCGACACACACGCGTCCACGTTGCAAAATAACACGACATGGATTTCCAATTGAAAAAGAAGTGTTTTGTGTGTCTATTGCTGATAGTCACTGCGGATGCCGTGATAAATTCTGGCACAAGTGAT…	extensin-like isoform X2	Mca12767.t1-protein	-0.640775	g7918.p1	-N/D-	g4448.t1_p	-0.376293	-0.508534
TRINITY_DN47771_c0_g1	TGTAGCCCTTGTTTATGTAAGTCTAAATAAAAAAAAATACAGATTTATGATATATTTATTATCTCATGAGATATCGCATTGGGTAAATCCTCGCGAGACACCTTGTATAACACATCGATGATACGGTAAAATTGCAGCTGTAACCGGTGTAATATACGCATTAAATTGTGAAACATAAGATTTTTCTACTTTTTTTGCGTGTGTACACCGATGAAAAAAATTATAAAAAACATGAGTAAACAAGCTCGTACAACACTCACGACACCTATACACAAAGGTTTGTATCGTACGGTTTTGCGAACGTGTCTCACCGTCGTCGCCACTTAATCCGTAAGTGAAGAAGCAGAACGGAACACGCGCGCTCGGCGAACCACGTAAATAGAGAGAGTGATTTAAGTA…	hypothetical protein AGLY_007290	Mca08465.t1-protein	0.360536	g22737.p1	-1.40137	g25855.t1_p	-N/D-	-0.520419
TRINITY_DN7715_c0_g1	AGATTGAAGCGTGGTCACTACATTATATTGATATTGAAAAATAAATAAATAATAATTATCAGTAAATTGGAAATGATTTATACACTTTATATTAATAATGACGTTTATTCACATAACATTTGATTAAGAGCACGAGAAGAAGAACGATATACCTACCAGTGATCCAGTAATCCTTCAATTCTTGTTCACGTTTTTGTTTATCACTCGTCGTGTTCAATTCATTCAAATATTATTTTTACAAAAACAGCAATGACTTGGTTAGTCTCGCTGACCATCGTTTGCTTGGCAGTGCAGTGCGGCACTGTTGCAGTGCAGTATCCGGAAGATGTGTACAGCAGCTTGGCTTTTGTTTTCGATACGACGGGTTCCATGGAAAATGACTACATACAGTTGAAATCA…	hemicentin-1-like	Mca07482.t1-protein	-1.76744	g19366.p1	0.445921	g15771.t1_p	-0.248031	-0.523184
TRINITY_DN1640_c0_g1	AATATGCGATGGCGTGGAATATTCCTTGACAGTTGTACTTTTTCTATTAAACCTAGTGCATGCTTAATAAATTTAAAGTGATGTAATAATAAATGTTTAGTTAATACATCATACAAATTTATTTAATTATTTTTGTATTTAGCTGTACTCAACCTAAAATATAAATCGAATCTGGGGTATTAGATTTGCTGAATGCAGACGAATAAAATTATTCAAAAATATTTTAATCAACTTCATTCTGGAGTAGTTCAATTCAGAAGAAAATCCGGCAGAACATATAATTTATTCAAAAAACCTTCCTGCTTCAATACCATGCAGATATCAGTATATCGCTCAAGCTAGAGTTCAAAACCTAGGTACCGTCAGTAAAATGGAAGAAGATAAGGCAAGCTAATATTT…	uncharacterized protein LOC100571964	---		g6699.p1	0.992884	g22870.t1_p	-2.06319	-0.535155
TRINITY_DN6454_c0_g1	AGACCTGCTGAATCGTCATGTACACAGGTCCCGGGCATGTGCTCGTCGCGATCGCGATTGCACTCGTCGCTTCAGCCGTGTCGCCGTCATGCGGGGAGCTTATTATGGAAATGCCCAAATTCGCTGAACCGATAACAAATGTTACGGTTCCGGTTGGCAGAGAAGCAACAATAATATGTATCGTAGATGACCTCGGTTCTTATAAGGTGGCTTGGTTACGGGTGGATACGCAGACCATACTAACCATCCATAACCATGTGATCACGAAAAACCACCGAATCGGAGTGTCACACTCAGACCACAGGACGTGGCACATACACATCAAGGAAGTGAGAGAGTCCGATAAAGGATGGTATATGTGTCAGATAAATACGGACCCGATGAAAAGCCAACTGGGCT…	neurotrimin isoform X1	---		g10996.p1	-N/D-	g2480.t1_p	-0.537087	-0.537087
TRINITY_DN9150_c0_g1	TAGTAGGGGTCACGATCGCGTTCATCGGCTCCGGCGCGGAACTCCACCAGAGCACCAGCCATCCGAAGTCCAAGCCGGTCGTTGACTCCTCCGCGTGCGCGTTATTACTCTAGTCGAAAACACACGTCGTCGTAGTCGCCGCAAAGTTTCTGCGAAAAAATTTTTTTAAATAAAATTCAAAACACCCGTACCATTGTTGGACGCGCGCGTGTGCACCGCGACGACGATCCGCCGCGGGGCCGCAAAACGGAAAACACGCGCGCGCGCGAGAGAGAGAGAGAGACCATAATACACGACAACCACGCGTAGCGCAGTAGCAGTTGGTCGTCCACCGCACGCGTATACACGGGACATGACCGCTATAGCAGCTGTCGTCCAGCCTGTTCCGTAACATCAATC…	Cystine-knot cytokine	Mca11356.t1-protein	-0.258814	g7044.p1	-N/D-	g5530.t1_p	-0.835215	-0.547014
TRINITY_DN5195_c0_g1	TTATTTATATTCTAAATTTCTAATTGTTAGTTTATTTTAATGTTTATTTCTTTCTGAAGACTTGAAGTTGTTTTTTATATTTTATGATCTACGTGTTCTGTCAATTACAATTTATGTTTCAAACATTAAGTATGAAGTTTATTTAAAATATATGGTTTTTTCAGTATTCAGTCTACAATAAAAAAAAGTTGACTATTGCCAATAACTTGCTCTCAAAACTTATTTATCCTATTAATTCAAAACAGCGCTAACCGTAGTAGGTGATATGGTTCATAAATCACTAGAAACTAAACAAAAATTAAAATTAAAATAGAGTATAAAATTATGTTGTATAATATTTTTTTTTACAGAAGTATGAGCTCAATACGTCTCCTAGGAAGTATTACATTTGCCTGTTGT…	mitochondrial cardiolipin hydrolase isoform X2	Mca15516.t1-protein	-0.705457	g3300.p1	-N/D-	g25536.t1_p	-0.402927	-0.554192
TRINITY_DN2756_c0_g1	TAAGAAACCGTGTTATCTCTAGTGTAGATAGTGTTTTAGTTTAGAAGTTTAGAACGTTCAAGTTCTGAAAAATCTGACACTCTGCTCTTGCTTCACTGCCATTTTGTACTTTCGTCTGTGGTCTGCTCTCACCGTGTCCACTGATCGTTGGATCATGGGAATTCGAAATTTTTACTTACCCACTCGTTGTGCACAGCTATAATTGTGCCCACTTAGTAGTGAACAGTTTTAAGTACCGACTAAACTTCTTTTTTACTGTTCAACATCAACGTATCGATCCTATCCACTCTCTTAAGTGTTGTATAAAATGTTGTATAAAATATTCCATCAAAACGTTTTCGAAGTCGTAGACCTGAGTTCGGCTATGCTGATGACGGCGTCGGTCCTCGTCGTTGGATA…	N-acetylglucosaminyl-phosphatidylinositol de-N-acetylase	Mca04105.t1-protein	1.93562	g4329.p1	-0.703782	g1848.t1_p	-2.89977	-0.555979
TRINITY_DN107_c1_g1	CGCGTCGGTCGTCGTGTTCAGGTTTGTGTTGCTTATTATTTCTTGTCTCGCCTATCGTTTCGCGCACGCCTAACATATTATAATATTATAATATTGATAGGTGCTAACGTAATTCGTAGCCGTAGTTAACAGTTGTACACGAAACTGCGAATAATCGAATATATTCGTAGGTACATGATATTCGCCAATCAACGATCTTCCAATAATATCTGTAATTTTATCTCCGATGTATTTAAATATTATTTATTCATTTTCGTAATCCGTAAAATCGTTCGTCTGCATCACGTGAAACCTATAACATAAACAAATAATATTTAATAATAATAAAATATTTTGTCTATTAAATGCATTAAATTGTTAGTGTTATTATTATATATTATAATTTAAAATTTATTTTAA…	microsomal triglyceride transfer protein large subunit	Mca09180.t1-protein	-0.614912	g12179.p1	-0.518562	---		-0.566737
TRINITY_DN914_c0_g1	TCAGGAGGATACGGAGGAAGCTCTTTAGGAGGACACCCGTCCAGTTTTCATACCCTGCAGTGGTGGTACGTTCCTACCTTTACCTACGTCGAGGAGACTTGTTATCTAACGACTCTGCAGTTGATCCACGACAATTGCCGGGAGCCCCACCAGAAACTCGACTTTGATAGTTGGCGACTTTCGGATGATATAAATACGCTGGACACCGGTCGGGTTACTCACATGTTCACCGGTGATTTTGATAACCACAAGTGCCCTGTATAATATCGGTATATGGTGGTAGTTCATTTGGTGGAATTGGAGGAAGTGTAAGTTTCGGTGTAGATTTTATTGCCATACACGAGAGTATAACAAATAACATCTATTTGCAGTTGAGACGTTCCTAACCTCCGACAATAA…	keratin, type I cytoskeletal 9-like	Mca21194.t1-protein	-0.567979	---		---		-0.567979
TRINITY_DN3293_c0_g1	AACCAATTCAGTGTACACACAAAACACAATATATAATATTATAACGGTACCTGTACGTACGAACTCGGCTACAGGCAAAATTTAAGTTCCGTGCTCGGTACGATGTATTTAAACTGTAATTTATTTCCAGTTTGTTGTTGTGACTACCGGTTATACGAAGACCAGTGAGTGCGCTAGGGGAAAAAATACCTTCTCGATCGTTGCCAAGCCATCATTTAGTAGCAATAGGAGCTGCAGCAGTGTAGTTATACAACATCACGATGGTGGTTGCGTTTCAGATCGTTTTTGTTTCGGCAGTTTTCTATGGGGCTCTGCATGCCGCCCCTACGGTCACATACGACCAGAGACAACAGGGCGAATTCAATGTACAAGTGGATGTGGACGATGTCGCCATAATAT…	A-kinase anchor protein 200	Mca17327.t1-protein	-0.938047	g9146.p1	-N/D-	g4345.t1_p	-0.217765	-0.577906
TRINITY_DN4765_c0_g1	TAATTTAAGTACAACACATACACTGTATATTAGTATTAAATATGTATTATTTTAAACGCTGTTAGAAGTCGAAATACGTAGATACTAGACAAATGACTTCGACAAACTGTTAAAAATCAAATTGAATTTACTTTCAAAACTGAATGACGAGAAAAGTGTATTGCAATTAATGAATAAACATCAGATCGTACAACAGTCAGTTCAGTTGTGATCATCATATAAGGAGACACATTTATTGGACCGAAAGCTGAAGAACATCGAGTTGTAACCGCGTCGCGTGTGATCACAACATATTATTATCTTGTGAGTCCGATACAAGTATAATAAACTAAAGCTCCAAAGGTCCTGGTATATAACGAATCGTCGAGCTAACCGAAACGTCCATCTATTTTATTTTAT…	pancreatic lipase-related protein 2-like	Mca12124.t1-protein	-3.03295	g1179.p1	-N/D-	g6882.t1_p	1.85881	-0.587071
TRINITY_DN29054_c0_g1	GTACTCCTCTTAATGCCTATATAAATACCTGGGTCTGCAGCCACTGACCGATTCAACACATGCGTTTTTGTCACAAGACAAGACTAGAGTGAAAATACATCTGCATATGCTCTTTATTCGAAAGAATTCGTACACCGTATCAGACTTTGGCATCGTCATTTAAGAACACTTAATTGGACGTTGTTTGGACATTAATTTGTTCGGTATTACCAGAAACCGCCATCGACACAGGACAGTGTGTTCGTGCATTTGCTCTATATCAGAATAACCACAACCGAATCATCATGAACAGATTCTCCCAAATGTCGTTTGTACTGTTGGCAGTGGCAATGTGCCACGTTTATGGTCAACTTCAGACCAGTACACCTTGTTCACTGTCGTTCTACCGGTACCTGTTCA…	proline-rich extensin-like protein EPR1	Mca21414.t1-protein	-0.604396	g3263.p1	-N/D-	g14349.t1_p	-N/D-	-0.604396
TRINITY_DN519_c0_g1	GATCTGCAGGTTGTGAAACAAATATTTCTGATTATCAGCTGAGTGAAAATAAACAATTGGAGGACCGAACTTTACAGCAATCATTATATTTAAACTTCAGTCGTGTCTAGATATTTTATAATTTTATATAATTAAATTTTAGTTAAAATAATGGATAAATGTATTGTTAAAAAACGAAAATTAAATGAAGACGAAATTTCAACTAACCATAATATTGAATCAACATCTGGTGAATCAAATCAAGCTGGTCGCGTAATCAATAACTCAAAATTTACCTTGGATCTTAATAATCTATATTTAACCATGCAAAACGGTGCAATTGACTCACCCTAAAACGAAGGTGTTTTCCAATAAAGATAAACATAACAAACACAAAATTCAATATAGACCCTTGGACCC…	probable uridine nucleosidase 1 isoform X1	Mca26499.t1-protein	-1.91852	g2334.p1	-N/D-	g1689.t1_p	0.702557	-0.607982
TRINITY_DN7464_c0_g1	TTATATATATAATGGTATTACAGAATATTATACTGTCCATGTAAAATTGTAAAGTCTATCACGATTTACACGCGATTTGAGTGTCAAGTTCATAGTTGTATTTGACACGTATTAAATATATTATTATTATTATACGCCGTTCAACCTATATTCGATCAATGCCAGCAATCATCGAAATGAACGCTTCGATCACGACTACTGTTTTGATCTCGACAATTGTCATTCTTATTTTGCACGCCAAGACTGCTCGTTGTTGTGGCGGTTATGAGTTAGAAATCGATTACATCAGAAACTGTGACTCCGAAAACATTGTCGAACTCTCTGATAAATTTACCGTCGTCTTGAAATCAAATTGTCAAGTATATATAAACGGATGCATTACCACGTACGCCAACATCA…	Ganglioside GM2 activator,MD-2-related lipid-recognition domain	Mca22954.t1-protein	-1.3124	g1113.p1	-N/D-	g1864.t1_p	0.0868396	-0.61278
TRINITY_DN2613_c0_g1	TCGGTTCTCTCTTCAGAACCGCGACACATGCGTTATACTTTAACATTTGTAAGTTTGTGACGATAATTAATATTGTATATTATAATATACGCGTATTACAGTCTTATCGTATTTCAGATTTTTTATTTAACTTATAACAACTATCTATATCACACAGGTTTTATTTTGTCGTTTTTCGAATACTTATCTACACCTGCAAGTTTAACACACTATAGGTACGCATATCGGCAGAGTGCGATTTCGAGTTTTTGCGTTTAAATTTCACCGTCGTAAGTCGTGACGACTACGACGCGCGCACGCCAGTACAAAAGTGATTTAACTCGCGAACCGTTATCGTCGTCGTACACGACAGTTTAATAATAACGCGTGACGTAAACTTTTCAAACTTTACACCCGTGC…	RNA polymerase II degradation factor 1-like	Mca12636.t1-protein	-N/D-	g11864.p1	-N/D-	g24635.t1_p	-0.617616	-0.617616
TRINITY_DN2410_c3_g1	ACAGATAACAGCTATATCATATATCATATAATATGGAATGGTTGTATAAGACTTTCAAGTGGAAGATTATCTACCCGACTGTTGTTTGTTATAGAGCAGCGAACTCGTAACGTGTAGAACACAAAATTAGAAAAATATAATTTATTTCATGTTGTAATCCATATTAAGTTTTTTTCTATTAGTGAACCATGCATTGGATGGGCTTATGTTGTTTTTGGTCATTATATTTTGTTTTCGTCTTGTCTGATACTCATCATAATTCGACAAACAATCGGACGTTTATTGTAGACTATGAAAAAAATGAATTCCTCAAAGACGGAGAAGTGTTTCGATACGTTTCTGGTGATTTGCACTATTTTCGGATTCCTAAACCTTATTGGAAAGACAGAATTCAAAAAA…	beta-galactosidase-like	Mca00141.t1-protein	-1.34434	g21597.p1	-0.191402	g4044.t1_p	-0.396494	-0.64408
TRINITY_DN6973_c0_g1	GTGAAATATTATTTTAACGCTTATTATAAATAAATATCTTTTTTTTACTGTTTATTAAATTTATTTAATATGGAAATACGTGACATTTTTCACGTTTTAGATGTGTATTGTATTAAAAACAGACAATTTGTATTAAAATTATAGAGTTGAATTTGTATATATGTATTATTAATGTAAATTATGGTGGATAAGAGAGTGCGGGGGCGTAGCCCTCATGGGTCTATGTTATCTTGGTACTTTTAACCCCCCCCTCCAAAAAAAAAAAAAAAAAATATATATATAAGCTCTAGTTACGCCTACTGGTACATAAGTTAAAATATTTCGTATAGTATTGTAATTAATATTCGACTATCCGGCCGTTTTATTTATTGTTTTAAATATTATAAACAATCATCATTT…	senecionine N-oxygenase-like	Mca18193.t1-protein	0.00566744	g7553.p1	-N/D-	g22939.t1_p	-1.34121	-0.66777
TRINITY_DN759_c0_g1	CATACAATACAAATTCCGTACGCATCAGACGGCGGCTGTAATTCGCCCGAACAGTATATTATATAGTGTCGTATTACAATTTACAATATTGTAATCGAATACTAAGTTGCTGCAGAAATTACTGCCATCGCTGGATTTGTGGAGTTCAAAATGAAAACGACTGCGTTCAAAGTCTTTGCATCGTGCATCACGGTCGTATGCCTCGCGTCGCCATCAGTGTCAAGGGCTGCTCCAGATCTGAAATCGGTTTTGGGTACGTCCGAGAATCCGATCATAGAGAAACAAGGTATCGAACAACTCAAATACCTCTTCAGGCAGAATGTTGTGGATTTCAAACCTTACGATTCCAAGTTGATCTCGAACGAAATGGTACAAGAACTATTGATGGCGGTGCATGAT…	sporozoite surface protein 2-like	---		g3129.p1	0.766027	g13086.t1_p	-2.11704	-0.675507
TRINITY_DN212_c0_g1	CCAGAAGCCACTACTCCGAAACCGAATTGTCCGGAAATAACAACTCCGAAACCTAACTGTCTGGAAGTGACCACTCCAAGACCAAAGTGTCCAGAAGCCACTACTCCGAAACCAAATTGCCTTAAATTGACACTATGACCTCCAGCTGATGAAATACGCTATAGATGATAATTATCTTGAACTTGAGCGCATGTCATCAATAGGTATGCAGTTTCGTGTGGCATAACACGTTAGACCAGATTATTGCATAGGCCTAAACTGCACACCAGGTAATCGTAAATTTTATTTTAAAGATCGATGACCTTTGCTATTATGAGGATGGAAGGGAACTTTATAGCCCGGATAGAATCACAATAATACCAGTCTTCGTTATATAATCGCAGTAGACACTACTGTGTT…	extensin-like	Mca02203.t1-protein	-0.678346	g6417.p1	-N/D-	g22732.t1_p	-N/D-	-0.678346
TRINITY_DN2266_c0_g1	CTTCGACTCATTCTTCGTCTTGTACGGTCTTCTTCCTCTACTCTGCCGCCGCCATCGTCCGAGTAGGCTAAATGTAACGGTATATACCGCGCTACAGAGCTGCTGCTGACCCAGTTTTGCAGTCGCCGCCGCCGCCGCCGTCACCGTCGCCGACAGGCCAGTCAGTCAGTCTCGCGTGCGACACCCGACCGAGCTCAGTCAAACCCATGTGCGTGGTCGCGCGCGCCCCTACAGTGTACTGCATGTGGACGACTCATGTACTTAAAGATACTATTCCTTTGGGCACTGCCGTTGGAGCTCAATGGTTACGGTTACGATGGTTATAGCACCTGCACAAAACCGTATCGTAATGCAAGAGCCAAATTTCCAGATTTACCTTGCGATTTTAACTCTCAATCA…	protein spaetzle 4 isoform X2	Mca16334.t1-protein	-2.95479	g22916.p1	-0.514802	g17886.t1_p	1.31881	-0.716928
TRINITY_DN3945_c0_g1	AAAAGCCAATCCAAAAGGCAGAAATAAGTCAAGCACATAAAGAAGAAGCTGCGACCAGTCCGCACGATGACTCGGTCGATGCATCACGTCGTCTGTCGGCGCCGCGTTGACGCCGCTACCCCTGTTTTACGGAAGACGATGGTCGCACCGATGTTTCTACTTTTGCTGTTGGTGTTCTTATTGTCATCGTTTTCATCGGCCGCCGCCGAGTGCCCGGCCAAATGCATGTGCTTCAAGACGACCGTTCGCTGCATGTTCCTGCACCTGGACCGGATACCCGACCGCATATCTCCGGCAACCACCGTGCTGGACTTGAGATTTAACAAAATCAAGGATATCGAACCGAAATCATTAACTCATCTGACAGAGTTAAATACCTTATTGTTGAACAACAATAAT…	peroxidasin	Mca03601.t1-protein	-0.335682	g9959.p1	-1.8906	g1517.t1_p	0.0113212	-0.738322
TRINITY_DN7060_c0_g2	AAAAAAAAAAAAAAAAAAACGCTGACGCTCGAGAGTCGTTTACGCCACGCAGCGCGCAAACGGGGCGGCAATAGAGGCACTCGTTCGTACAATAATTAATATTTTACATTATATTGTCTAATCCGTCGGCAAGCAGACGACCTAAGTAAGTTTAACAATATTGTTATTGATCTTCGTGAGCTACATCGTTCCTCTGTCGACTTTTCCGGATGGGACCGACGACGACGACGTGGCTGCTGTCGGCCGTCGCGATGATACTGTTGTCTGGCACGCTGTTGGGGACGATCTCGGCGCAACGACGACAAGTTACCGACGGCATCGGTGGCGGTACCGACGAAGACGATGACAACTTTTATGGCGAATTTGAAGAAAAAATTCTCCGGGCGTGGTTAGAAAAAT…	serine-rich adhesin for platelets-like	Mca04700.t1-protein	-1.75322	g11369.p1	-N/D-	g10467.t1_p	0.275341	-0.738939
TRINITY_DN765_c0_g1	TTTTACTTTTGTTAGTTTGTTACATTTTATGTACAATATTACTAATCTTTGGCTTATGTAACAATTATATAAACGAGTAATACATACAATTTTATAAATGTATAATATTTATAATTTTATATATAGTAATGATACTATAATATATTATTTTACATTTTTCGACAATCGACGATCACTGTTGACATCCGTCATCCGTCCAGCTGCCGGATTAGAACTCGCCTCCTCCCCCCTTCTACCCGCCATCGACAACCCATCCTTATCGTCAACAGACGGCCTTCGGTCCCTCCGCTCGCTCTTGTCTCTTTGTCCCGTCGCTTGTTACTATAAAATTATAAAATAAATAATATTGCGCACAACAAGTCGACGAGCGACGACCGCGAATCGTGATCAGCTGTTCTC…	cathepsin L1	Mca05768.t1-protein	-0.179208	g1368.p1	-N/D-	g10071.t1_p	-1.33922	-0.759216
TRINITY_DN43835_c0_g1	GCCCCGTGATTATAATTTTCCATCATGATTTTATAAATAATATGAGCCGGTGCGCGCGGTCATGTGCGAGTGTCGTTGCAGCGGAGCAGTTGCCTGCCGCCGAACGAGAGTGTTGTCCACGTGCGTCGTCCAAATCTCGTTAATTTTTCGAAACAGACGGATGGCGGCCTACACGACTCTGTAGATGAATATAATATTTATTTATTTTTTCGAAACCATTTCGGAATTTTGCACGTCGACTCGTGCACGCCCATCGTAAAATTACTATTAATAATAACTATTTTACTTAAATAACATAAAAATAACACGTCATATTATTGAATAATATAATAAATTCGTAATACTCGCGTGGACGCGACTGCCGCTGACAAATCATACTACAGCGAAACCAGTGACGAT…	Cystine-knot cytokine,PDGF/VEGF domain	Mca11342.t1-protein	0.668747	g3495.p1	-3.49377	g10082.t1_p	0.542442	-0.760862
TRINITY_DN469_c1_g1	ATAATGGTGTAGGTCGTTTAGGTAGGGGACCATGGACATCTCTCATAGTAGCGGGTGTGAACATCGCGTCCAAGAAGAAAGTGGCCAGTTTTCGACAGTCGACTGCACAGGTCAAAACTCCTTCCGTGAACATATTGTGTTACCGGTGTTATTGAATAAACGTACAACAGTGTTTTTGTTTTACGTATACTGCACTTTCCAAATACTGGGATAAACGGTTGCGATTCGTGCGATGTTCTCTTTGCTTTGAGCCTTAAACATTTTTTTTTTCATAATATAATATATTTTTGAAAATAATGCATTTAAGGAATATCTAAAATCAGTTTGACAATTCATTGGAATTAATCATGGCTGGGCCAAAACTACTCCTGCAAGTCTGCTTGCTGATCACGTTAACGG…	putative mediator of RNA polymerase II transcription subunit 26	Mca06205.t1-protein	-0.687599	g9574.p1	-2.80832	g4238.t1_p	1.20508	-0.763615
TRINITY_DN29743_c0_g1	GCCTCTTCACGGACCATTGTGAATGCAATGCAGTACGACGGTGCGGTGCGTCTTTTTAGTTCGTTTCATTCGTTCTTCTAAATTTTATCTTTAAATAAAACATTTTTATTTATATATTTATTAATATATATATATATACACATTAGACATGCGCATAAATTTAAAAATATAAATATAATATATTTTACAAATATTTAAGTTACATTAGGTATACAACGTATAGTGATTTTTGTGATTTTTCAAATATGAATGTATGGAAAGCTCACCGTGTAATATTATAGTGATTTAACGTTGTGCGATAATCAATATGTTCGATTAAAAATTGTGGCCGAGACACGATTCAGGCATGAATATTAATTTCGTTGTGTTTATTTGTGTCTTACTCATTGTTAACGGCGT…	protein Wnt-5b-like	Mca15836.t1-protein	-0.930683	g6684.p1	-N/D-	g22848.t1_p	-0.604603	-0.767643
TRINITY_DN68_c0_g2	AACAAGGTCTACATCTGATTACTTCAAAAGGAGCTACGATCAACCACTGCAGTCACTGCCGATAACAACACCGACGAAACTAATCCGCACAGCACTACTACACGTTCAAGAATTTTCACTCAAACGACATGTCCGCAACACTGATCGTATTCGCGGCCTTTGCCGTAGCCACTACCCTGGCTGTCTACAAGGAGCCCACATACCCCACTTCTGCATCCTCCTACTCATCACACTCGGCATCCGCCTACTCATCACACTCGGCACCCGCCTACTCATCACACTCGGCACCCGCCTACTCATCACACTCGGCACCTGCTTACTCGTCTTACCAGGCGCACAGCTACTCCGCCGCCCCAGCTTATCGTGCCGCTTCGGCTTATCCATCATATTCGGCTCCAA…	cuticle protein 7-like	Mca05217.t1-protein	-3.4188	g6962.p1	-2.67423	g6473.t1_p	3.77659	-0.77215
TRINITY_DN47842_c0_g1	TAGAGGACGCCCGTTTGTCTGCCGATTTCCAGCGGCGGCCGGCCGGTCGGTCGGTCGGTCACACGTGTGATGCCTTAGATATATAGGTATATTTTATTATGTTTATATTTTATATACGTACACAATAGACCGGCAATACCCTCCGAAGACCCTGCGGTCATCATTTCAGTATCATCTCCTGTTCGATTCGGTCGTGTATTTGTACTGCAGCAACATTGCGCGCGTCTGTACAAGACAGTACGTACATTTCATATTATTACAATTATTCCGTATCGCGATTTTTCTGTTTAAAAATATAATATTATAATAACATTGTACGCGTGCAGGACTAGTTAAACGTCTGCACTCTTTACATTATAATATACAGCTAGTTGGTGCGCTGAACGGCAATGTGCGCGT…	protein decapentaplegic-like	Mca12781.t1-protein	-2.83208	g2787.p1	1.46411	g18837.t1_p	-1.09082	-0.819597
TRINITY_DN2635_c2_g1	TAGTCCACAAAACGCACTCATTTGAAAACAAACTGGTTATAGCTAATGGTATTGTACTTGTTGTACAGAAATGATTTTTTTTTAATTCCTATGCAATAGTTTTATTCTTCGTACATTACACGTCCTTCTCCCTTGTCCCACGCTACAGGTTAGGTTAGGCGTACCCTTGTGATAATTGCTTTTTAATGTACCTACACCCGTAACGACTCTTGACACGTGTTGTTGTACATACTAAAAACGAGCTAGGCAGTTTTTTTTCCAATTCCAAAACGACGGATTACCGCCCGCAAACACATACGTACCCACACACTTCATAACTATCTGCGTTTGATTATTTAAATAATAAATACATCAGCTGTTCAATTCTGTGGATCACACAACTCGAGGCTTACAACAATT…	protein artichoke isoform X1	Mca10275.t1-protein	1.20896	g18502.p1	-N/D-	g14374.t1_p	-2.85049	-0.820764
TRINITY_DN30600_c0_g1	ACTTGGATCCTGAAGAATCACTTGTTTATAGTCTCGTGTGTTGGTGAGTTTTGCGGCTTTCGAATCATTGCACTACAAACGAATATTTATCCAACAACCGATCATACATTTTCCAGTTGCACACCAATGCAGTTGTATAAATTCATTACTATTCGACAAGGTGGATTTTAATAAAATAATCATCAGTATGGTTCTTTGGAATAAAATAGTTTTATTTTTGATATCGCTGTGTATGGTCGCATTGTGTGATTCGACATTTCAAAAACCATTGGACCCCTTCACATTACTCAGATACGACAAACGGACGCCCGAGGACCAGCCGCCGAACAACGAAAAGAATGTATCGGTCGAATTCGACGAATATCCGGTGGTTGTGCCTAAAAGGACAGCACTATTGCT…	Uncharacterized protein FWK35_00012999	---		g11207.p1	-0.576108	g4281.t1_p	-1.09114	-0.833623
TRINITY_DN1472_c2_g1	GATCTGTTCGAACCAGACGTCCGCGTGTTCCTGTGGTCCGCTGGTGTTCACGGCCCATCAGTCGTATTACATTATTATTAATATATAATATAATATTTGAATACACCGACAGCGACTCTTTTCACTTATATTATTATAATAATAACGACTGCGTGCATACTTAATAATATCATTATTATTACTTGAATTATTATTTATTTGTTCACATTACACTTACGGCAATTTGCTAAGCGTTTACAGTTGTCAACTTTGATTTAATATAATTCTCTACGATAACAATAGTGCGTCGTTTATGTGCTTTTTTTCATTCCGAAGATATTGCTATTTGCATCTACGCCTAACCTTTGCAACACGCCACGAGCACGTGCCTGTTTTCCGAATGCTTAAATGAGAACCATC…	palmitoleoyl-protein carboxylesterase NOTUM	Mca18748.t1-protein	-2.41207	g3473.p1	1.05939	g10103.t1_p	-1.2236	-0.858761
TRINITY_DN324_c0_g3	TGTATAGGCCTATAATATGTTAGTGCGAACGACATATATGTATAGGCATATCAAACATGTAGAGATGATGAGGTACTCGCGCCGGTGGGATATACCTAGGTAGAAGTGTTTTATACTTGGGCATAATAATTACGGTAGGTATGCCTACTTGGCACGTGCAGCTCGCTGACTAGCTATATAAGCGCGACGATCGGGTGCTTGTGGTTTTTATTCGCCGACACACTCGATTGCGCGAACTCGTACAAGATGGGCAAGTCCACCGGAGTGTTCGTCTTTTGCACCGTTGCAGTAGCCATGATCGCAGTCACCGAAGTACCAATTGCTACGGACGCGTTCCTGGAGCCATTCGCCAGCCAATTGATCGCGAAAAAAATGTTACTCAAACACGGATTCGCCGCA…	RNA-binding protein FUS-like	Mca04743.t1-protein	-2.8255	g13873.p1	2.06084	g4910.t1_p	-1.84519	-0.869949
TRINITY_DN47135_c0_g1	ATTTTAATATTTATTAAAACATAAACGCATTAATCCACAAGATAGGAGGTCGTGAGGAGGCGACGGAGGAGGTTTACGTTGATTATTATTGCCATTGCCGTCGTGTATATCGGAACAAACAGTGTATTCAGTGTAAAAAATATAACATTATGATATTAATTACAGTAATAATATAACATTACAGCCACGTGAGAAAATAAAACATTACCATATTAGTAGGTATTATTATTACTTTTAATAATTTTATCGTACACTAAAGTAAATAGTAACTGCTCTTATCGAACCAGACAAAGGTCGAACGATTAGATTTTAGTCAAAATAGCATGTATTCGATTCCCTACTCCTGACTTACGTCTTCGTTGTTTGTGCAACACATACACACGCACACTCGCACGCACG…	uncharacterized protein LOC111028100	Mca04305.t1-protein	0.350112	g19543.p1	-0.891151	g18674.t1_p	-2.12966	-0.890231
TRINITY_DN29152_c0_g1	TTATTTACTGCAAACATGCAAAATAGCAAAAAAACAATAAGAATTCAATAAGCACAATAATTCAGTTATTTTTTAATTTCGTGTTCAATATGAAATCATATTGTTTATTATTGTTACTCTTCTGTGCTAATTTCTTGAACATACATGAGTGTCAGGCTAATCATTCGAATAATTGGGCAGTTCTGGTCGATACATCAAGGTTTTGGTTCAATTACAGGCATGTAGCAAACGTTTTGTCCATTTACAGAAGTGTCAAACGTCTTGGTATACCGGACAGTCAGATAATATTAATGGTCGCTGATGACATGGCATGTAACCCTCGAAATCCCAGTCCTGCAACTGTATTCAATAATGCTGATCAACAGCTAAACGTTTATGGTGATGACGTTGAAGTCGATT…	putative GPI-anchor transamidase	Mca11399.t1-protein	-2.23455	g8504.p1	-N/D-	g10203.t1_p	0.434869	-0.899838
TRINITY_DN15089_c0_g1	CCGTCGAAAAGCCAGTACCATACCCAGTCCCCGTCGATAAGCCAGTGCCATTAGTCATCCTGCAACCATCGTTCATTGCATAGGACACCGAAAAGCCAAACCGTGTAATGTGCGACAAATCGATGTTACATAATTTTTTTCTCTCAGAAGATTTGTTGTGATTTAATCGAGAGCATCCGTTTTTAGTTGTTTGCGAAAACATTACGCCAATAGATAACCGTTCAAGGTCATCTTTTTATAGGGTTTGGGTACGTATACCTAAGTGAGACGTCCGTTCTACAGTTCAGTTTGTTCAAGAATTCAGACACTAGAGCACATCATATAGATCCAGAAAAATGAAGATCGCTATGTTTTTGACGATTTTCGTTGCGTCGGTCGCATTAGTGGTCCACGACTGTC…	PREDICTED: uncharacterized protein LOC107161719 isoform X1	Mca05087.t1-protein	-0.931646	g1518.p1	-N/D-	g16611.t1_p	-0.869574	-0.90061
TRINITY_DN10970_c0_g1	ATCGAGTCGACTACAGGTATCCTACACAGCAATTTTTCTTGAAAAAGATAATCATGAAGTTCAATATGATTTTGTTTGTTCTGTGCTTATGCATTGACTTGATTCTGGGATCTATCGCTGATAATAGTTCGTACTGGGTTGATCCGATACAGTTTTGTGGAACAAGACTCTCGGCTGAACTAGCAATCATCTGTAAAGGCATCTACAATAAAGATAAAAATAGTCAACAGCTGACCAAACTTAAAAGGGCTGTCGTTGATGATTGTTGTTTAGACACGTGCACCAGGAGATTTTTGAAAACATATTATTGTGGTCCCGAACCGGAGTTGTATGTATCTTCAGCACAGAAATTGAGAGAAATGAAATATGTTAATTATACATATTATTATTCAGATCTGC…	bombyxin F-1-like	---		g17707.p1	-0.904939	g1447.t1_p	-N/D-	-0.904939
TRINITY_DN8643_c0_g1	ATAGTGTAACAATGACAAAACATAAAGCATATTGTGTTTAGTTTCGGGCCGACTTAGTAGACAATTTGTATTGTTTAGGTGAAACTTCAAAACCATTAATCGTCATGTCATTTATATTGTGGTTGGCCCTGGTTTCCACTGGATATCTAGTGAATTTAGAGGCTGTGGAAATTGATGAAAACCATATTCTAACGTCAGAAATTCCTGTTCCATACAATTCAATCATTGAGGTACCTAGGTCAGGACTTAAGAAAACAGATAGCCAATTTTCAGATTTAGATTCGCTCTTTAAATTCATCTATCGTACTACTGAGGAATTCAAGATGAGTTCAGCTAATGGAAATATGGACTACAATTCATATTTGGATACTTTAAAATACGCATTCATTGAATTTAAGA…	PREDICTED: uncharacterized protein LOC107169327	---		g2796.p1	-1.17245	g19284.t1_p	-0.669266	-0.920856
TRINITY_DN8724_c0_g1	CTGCAGCTCAATGTACTAAAATTCATTTTTGAATTCTAATTCAATTTGTTTTCAATATTTATTTATCTAGTTAATTTTATCAATATTATTGTATTGTTTTATTTTATTTTAATCATATCAATCTATTATTAAATTTTGATACTTGTATTGTGATATTTTTGTTAAATAATCAAAATTTTACAATTTTTTATAATTTAAATTATTATTCAATAGTTAGAGAATAACAATAACTTATATTTAATGTAATATTAACTTAAAATAACCAAGTGTAAGGTCATAAGAAAAGTAGTAGAACAGGTTAATGTTAATAAAACTTTATACTACCTTATATGTGACATTATAATTTATATAATTTTATATCCGCTTACTTTTGCATTATACATTTTTCAAACATTTAAA…	flexible cuticle protein 12-like	---		g22219.p1	-1.37544	g3153.t1_p	-0.477925	-0.926685
TRINITY_DN841_c0_g1	GTTATGTTTTTTTAGCCTCCTGACAGAAGTGGGATGTATTATGTATAAAATCTTAAGCGCGGGCTTGCACCTAGTGATTGGTGTCCGTCTAACGAACCGCATCGAATCGTGCGCAGTGTGTTGGTTTTCGTGTTAGTTTAAATTCGATTTACTCGCGGGTTTAAGTGATTTTTTTTCCCGAGCATCCAGAGAACCACCGCTATGGAATTAAAGGTATTAGCGGTTACGCTGTTGTTGGCCGTAAGCTGCAGCTGCCAATACGAGGCAGAAAGTCATCAACACGATGATGGGTGCTCTCATCCACCAAAATATGGACCTAGCAAATCTGATTACACCCAAAGTTTAGTATCTTACGCTCCTGCAGCACCCAAGCCAGCTTACTTCAAGCCCAGCTATGAA…	DNA-directed RNA polymerase II subunit RPB1-like	Mca08609.t1-protein	-0.0343905	g10566.p1	0.258342	g8047.t1_p	-3.01622	-0.930758
TRINITY_DN9404_c0_g1	ATTTCCGTAAAATACAAATCGTGGTTCGTCCGATCATTTCGAATTAGCACGCTGTCGGTGCGATTCGTGCAGATTTTTCATAATTGTATTTACGACATGAGTTCAGATTGTATTTTAAGGTTATTTTGTTTAATACGTTTATTTCATACTGATTTGGTTTACTAGTAGTTCAGTTAACGTAACAAGTGATTATCACAGTTAACGATCAAAAATATTAAGGATATAAACCTAACACCATCATGTTCGTTCCTTTACTTGTATTCGTGTCGTTGACGGATGTTTTCGGTTATTATTTAGCTGATTTGACTATACCACAAAACCCGCACGAACAGTCGGAATACATTTACGAAAAGTGTTTGTCGATGAACAAAATTATCTACGAAGACCGTTGTTGGGACT…	DUF4789 domain-containing protein	Mca20440.t1-protein	1.53366	g11043.p1	-1.43784	g2198.t1_p	-2.92496	-0.943048
TRINITY_DN5825_c0_g1	AGATTTCCATGTTTTTTCATACTCATAAAAACATAAGCATACAGCCCCTCGAGGGTCAATTAACGACTAGCTTACTCCACTTTGCAAAGTAATACGATAATTTAGTACTACTATTCCTGATCTAAATGTGTTGAAGATTTCGTACCGCTTTAATCACAACGTAACTAACAAAGAATATAATTTGATTCCCCAATAGATTTGTTGCGATCGAAGGTTAAGAAGTGCAAAACATGGTATCCAATTGTCCAATACTCATTATGTGTTTGGAGGACCCATGAAACGATTCAAATTATTTTTAAAGACTATTCGGTATAACACAGTATTCAGTATATTTTATAGTTTTTTTTTGTTTTACGTTGGAGACCTCAACGAGCTGGGTCAGTATAGTGGATACGTTAA…	Cellulose/chitin-binding protein, N-terminal	Mca06013.t1-protein	-2.51194	g12837.p1	-2.75616	g8214.t1_p	2.4085	-0.953198
TRINITY_DN7070_c0_g1	TAATCATTTGAAACGATAAATAATTAAATGCATAATAAAAAACGAATACGTTAAATTTTTCTCTGTGTGTATAATTAATACCATATTTTTATCATTACGAATAATAATTTGAATGTATAAATCTAAAGGTCGAAAAGGAGGAGAATTTAATGGAAAATTAATTTACGATCTGTCCATGTATAACTTAACATTCGCTCCTGAACATTAAGAGATACAAGTTTCATCTTTTGAATTAAAAAATAACGATGTTGGCAAAAATATTTTTGGTCGTTTTCCTGGCGACTGGTGTCATGTCATTCCTTAAGGATGACCATGAAAACGAACTTGTCAACTCAGCTCTTGGGACTGGAACGGTATTATTAAAAGAAGCTTCAAAGTACATAACAGATGATGCGGATA…	PREDICTED: uncharacterized protein LOC107163377	---		g3933.p1	-N/D-	g6788.t1_p	-0.958708	-0.958708
TRINITY_DN13607_c0_g1	ATCGGCGGGGAACACAAATATAAAATCGTAATCGGTCGGCACTCGTTAGTCGTTATCAAGAGTCGACACGGCGGCGCGCGCTCGCTGTAGTGCTGTACACTGCCCCGCCTCGTCGATCAGCTTCGGATGCCACCGCCGAGGCCGATCGCACCCTACACCGGGCTACACGCTGTTCGACCTTCTGTATGAGGTCGCGGGGGAGAAGAGGGGAGGGTACACCGCCCCGAACCAACCCGTCGTTCAGTCACCACGGTCACTGTAAACGCCTACCGAACCCGCCGAGCATACCTCTACCAATCCGCCACCCCGCGAAATACCAAAGACCGAACTGCGGCCTGCTGCGTCATTTTCCTTCCCTATTTTTGTTGTCGTATTCTGTTTGTCTTGTTGATCGACAAT…	uncharacterized LOC100166657 isoform X1	Mca07007.t1-protein	-1.09997	g19426.p1	-0.44707	g25494.t1_p	-1.35331	-0.966783
TRINITY_DN37946_c0_g1	AAAGGAAAGTACAATAAAAAAACAATCCTTGACATTGCAATTTCTGCAGTTCTTAAGTATCCATTGTGATTTAGTATGTATGCAGATACTATATAATATCTGTGGTTTTCATGGTTTAATAAACATTGAATCTAAGGCATACAAAGCAATTTCCTTTTTTAACTTGACTACATTGTATTGTAACTATAGACTTTAGTAATCGAGTACTTAACATTTAGAAAGGATATATTATGATGGGCATTAAAAAGGTTTTTTACTTTATTATTTTAATTTTATCAATCACAAACAGTTTTGGGGAAAATGATTACACACCAACCCAAAGCATTGAAGATACAGCTGATGATGAGCCGATTTATAGCAATCATAAATACTTTGATGAAGATTCAATGGGTTCTATAC…	oocyte zinc finger protein XlCOF6-like isoform X1	---		---		g1304.t1_p	-0.988783	-0.988783
TRINITY_DN13671_c0_g1	ATATCCGTGGTCAGATATCATTATTATTGTACAGTCTTACTGCACCTGTCGTCACTGTTCTGCAAATATGAAGCGTTCGTCATTGTTCGTCTGCTGTGGCATAACGCTGTTGTACCTGTCGGACAGGTTGGACTCCAGAACAGTGTCACCGATCGTTTACCTGACAACGGCCATACCCAACATCGCCAACCCGGCCGGATATTACGATGGTGATGTTGATGGTCAATCCGGATATTACGGTGGGAACACCGGCGGCAAATCCGGATATTACGGTGGTATTGGCGGTCAATCATCCGGATATTATGGTGGTGTTGGTGGCCAATCCAGAAATTACGAAGGTGGTGGCGACGGGTCGACCGGACATTACGGAGGAAGATCTCCAACAGCCACCGCCAGTAC…	ABC transporter F family member 4-like	Mca09671.t1-protein	-2.42557	g819.p1	-N/D-	g24588.t1_p	0.371865	-1.02685
TRINITY_DN14154_c1_g1	TCGCGAGAGATGGAACTATCACCGCTGCAGCTGTTGTCGTTAATTGCAGCATCGTTGTGGTGTCACCCCGTCGTGTTGATGTCAGCCCGACGGAATCTCACTAGAAATATATATGGCCACGGGAGCCAAAGGACCGACAGCGGAGCAGTGGATTCGAGATGTCAACCTTGCACGTGCGGTGTTGGATATCCCGGGACGAGGATCGTGGGTGGCAGCGAAGTCAGTGAGAACGAATATCCTTGGATGACGTCGCTGTGGAACGCCAAGAGGAAGTTCTTTTGCGGCGGTTCGATCGTTACTGATCAGTACGTGCTCACAGCTGCTCACTGTTTTAGCGAGGTACCGGTTACCAATTATCGAGAGGTACACGTTGTGCTCGGGCAGACCAGAAGGCCCGGA…	transmembrane protease serine 9-like	Mca15629.t1-protein	-4.17294	g12787.p1	0.865657	g11257.t1_p	0.133979	-1.05777
TRINITY_DN5528_c0_g1	AATAGAGACGTCAATTAGTACCACGATTTAAGACCTACCTACTATCTTAAATCGTGATTAGTACTTAGTAGGCAACCTACCTAACTACCTATTTGGCTATTTACTACTTAGGTTTTTAATTGTTTGAGAAAGTTAATCATCATTATTTTCATGCATAATTGAGCACTAATGAGCACCTACATTTACAATTAGTTGCCATTAATAAAATCGAATCGTTGACAAAGATGTCTGAACATTAAACATTTCATTTTAGTTATTGGCCATTGCTACTTATTTTACTGAAATCTAAACATTATGTTTTCGTTAATGACAGGTTTTTGCATTTTAAATTCAGTGTTTTTATGTCTGTGTGCATCAACTGTGGCTAGTGAAAAAGGAACTTCATTTCAATTACAGGAA…	uncharacterized protein LOC100161262	Mca07727.t1-protein	-1.14542	g2682.p1	-N/D-	g25548.t1_p	-1.06485	-1.10513
TRINITY_DN4351_c0_g1	ACATATATATATATTTTTTTTTATATAATTGTATTACAATGAATATCGACTGTGTAATAAAAATATTATAATATTGTTTCAATATTTAATGTACGGCGCGATAATAACAATTACAAGCTGAGCCGCAGACCAGCTGAATTGTCGATCAACAAGACAAACAGAATACGACAACAAAAATAGGGAAGGAAAATGACGCAGCAGGCCGCAGTTCGGTCTTTGGTATTTCGCGGGGTGGCGGATTGGTAGAGGTATGCTCGGCGGGTTCGGTAGGCGTTTACAGTGACCGTGGTGACTGAACGACGGGTTGGTTCGGGGCGGTGTACCCTCCCCTCTTCTCCCCCGCGACCTCATACAGAAGGTCGAACAGCGTGTAGCCCGGTGTAGGGTGCGATCGGCCTC…	ferritin subunit	Mca19967.t1-protein	-0.833141	g19427.p1	-N/D-	g25492.t1_p	-1.42319	-1.12817
TRINITY_DN3763_c0_g2	AATTAATGAAATAATGACTAAAGTAAATATTCCACAATTTACACGGCTAACTAGGAAAGGGAAAATAGTTTAATAATGAAATGATTTTAATTTTCAAGTAGATGAGATTATTATGGATTGAAAATAAAACCATTAAATTCAATAAACATTTCGTGATAGATAACCTGCAGCATTATAACTATATAAATGAATACGACGGAACAAAAAAGGTCATTCGTAGCGTAGTAGCATGTACCTATTTCAGTTATATAATATAATATTATAATATTAACGTTTCATGCGACTTACACTTATTTGAAAATATCATTTGTTTTAAATTTCGTATTAATTTTAGTTCATTACACACACACGCACACGATAAATTATTATTATTATTATTATTATTATATGCATAATTGT…	gamma-interferon-inducible lysosomal thiol reductase-like	Mca14159.t1-protein	-0.896416	g13207.p1	-2.10692	g15180.t1_p	-0.432637	-1.14532
TRINITY_DN18168_c0_g1	TACAACACTACAACACCAACGGACGCGACATTCCGTTCAACGAAACTGATAACAATTAAAGAAAAAACCACCTTGCGCATTGTTCCAGACCACGATCGGGCGGGCGTGTTCCGAGATGCGACGGTGATAACGCGGCTGTAAACACTAAACAGTTTCTTGTCGCATTTTGTCATTAATGTCATTATTGCCATTATTCATTGGTATTCATTATAGTTAGGTACATCAGCTATTGTTTTTTTTTCTGTTTTATAAATCGTTGCTCGGTTTTAATTATAGCTCTTCTCGTTCTCGTTAAATCGCGATGAACGGTCACAAACCAGCATAGTAAATCATCAGTGTACGAGGCACACAGTGGTCGGTGTTTTTTATTTCGCTTTTCAAAATGATCAGGCCCAGCTA…	contactin	Mca09871.t1-protein	-0.322778	g20279.p1	-2.18238	g12509.t1_p	-1.09612	-1.20042
TRINITY_DN8005_c0_g1	CGTTTTACTAAATTGCCCCTAATAAATTTAGTAAATGCAACTTAATATAACTGGTATTAACCAATGTCTTATCAGTGGTATAAGAGCCAACTACGCCGGAGCTATCTTTCGCAGACATTCCACTGAGTACAGACCACAATCGGCCGTGGGCTAATCGGATTGAGTTCAGAATTTCAGTCTTCAGAGTTCAGATTGTCTTCGAATTTTCGTGCCCATCATCAAGTTTCATGATATGATAATAATTGGTTAAATAATTAACATTTTAACAACAACAATAAAAATGCACGAAAAACAATGTCTGTTGACGTTGACCATACTATTCCACATAACAGCGTACGGTTTTGTTGCTGCCGGATCGCCGACTGGTGTGTACATGGACAATGGTGTCCAGACAGTCAA…	protein 60A	Mca09346.t1-protein	-1.13594	g19250.p1	-0.689633	g5010.t1_p	-1.81992	-1.21516
TRINITY_DN4107_c0_g1	CACGAATAGTTTTCGACGTTTTCGAGTGTTCGGCCGTCACGTATCGCCGCATCGGTGAACGGAGCGTTAGTGGTAGATACTACGTCCAGACTTCTGCACGCACACGAGCGCTCTCACAAACACATTTTCATATGCCCAGTTTTGTAACGGACAACCGGTCGTACCATAGGAATCCATATTGTTATTTGTTTTGCCGCAGTGCTGCGGTTCGAGATTGTACGTAGTTACTAGTTTTGGTTTTCTATCTATCAAACACGTTTTTTTAATTGTTGTTTACTTGTTACTTTTTCGGTACTTTATCATGGTTAAAAGTATTGACGACATTTTTTTTATCTCTTCAACTTGACTGATTGAAACTTGTTCCAATCGCTTTTATTACTATTAAAGTATTTTTCATTG…	probable serine/threonine-protein kinase nek3	Mca10899.t1-protein	-1.11793	g19120.p1	-N/D-	g3956.t1_p	-1.4511	-1.28451
TRINITY_DN3513_c0_g1	TAATAATAATAATAATGGTCTCTCTGCATGCGTAGGTCAGGTACACACCCATCGTCGTCACATCTACCTGCAGCAGAGGAGAGACCAAGAGCAGCAAAGTGGCTCCACAGTCGCGTCTGGTCCCTTGCAAGTGTCACACACGGGTCGTCAATAGAGCACGTTATATTATTATTATTATCGTTTCCGCGAATATTAATTCTCACCAGTTCACTGACTATGAAGTGTACCTCGGCCATGTGTTGTCTGTACGCGATCGTTGCCGCAGCGCTGCTCATCGCCGCCGTGCCGCTCTGTTGCCGCGCGGAGGAAGGCGTGAGCGACACTCTGATGAAAATGTTCCGCATAGAGACGATGGGAAATCGCACCGCCGACGTCCAGATACCCAGCTACATGTACGAG…	protein DVR-1 homolog	Mca00458.t1-protein	-3.52636	g12345.p1	2.15631	g1143.t1_p	-2.62162	-1.33056
TRINITY_DN1574_c0_g1	TGTGCGTGTGTGTGAGCACGAGAGTGTGTATAGTGTCTGTTACCTGTGCGCCGCGATCGCTTCACCGTTGTTATTTACAGTTTGACTCTCATCGCGGGGACCACGCACCATGACCGGCGTCGATCTCGATCTGTTTTCTGCGAAAATGGACTTACGAGAAAAGTGACACACGATGAAAGACGCCATCAAGCAAAGCCATGTTAACCAATAGCAACCTCTTGATATATTTCTGCGCGGTCGCGTGGTGCACCGCTCAAAGGCTGACCTATGAGCAGCTTTTGCCCAACAGAAACAATGGCAGGAATGTCCGAATGACGCCGGCCGTGAGCGAAGACATTGTCATGACACCTGGGCCTACGGGTATCAGGAGACAGCCATCGTTTCCAGGATCGATGCCGT…	phospholipase B1, membrane-associated-like	Mca09345.t1-protein	-1.39965	---		---		-1.39965
TRINITY_DN4213_c0_g1	GTGTACACCGTGTAGGCGCACGCGTTTTATTTTCTCTTTGATGTTTTTTGTTTCGTTCCACGCCGATCGCTCTTTCTCGCGGAACACGTGGAATCTTTTAAGCTCAGTGATGCGTCCTCGTCGCCGCCGCCATATCATATTATTATCGTAGCGTTATTATACGGAACAGTGTCGTGTCACTGTTGGGATTCCGTTTATAGTATATTATACAATTATTAATATTATATTACATAATTATTTATATTAATTATAATAATGGAAGAAGGTCGTCGCCACGTGTCGTTGTTCCGTTTCTGTAGCGCGTTCGCCTTGGCCGTGGCGTTGGCGGCCACCGTATATGGTGGTGGCGACGTTGAAGGAGTTCCGGTTGCCGCTACAGATCCACCGGCTCAATGTCCG…	insulin-like growth factor-binding protein-related protein 1	Mca27905.t1-protein	-1.4357	g5489.p1	-N/D-	---		-1.4357
TRINITY_DN6523_c0_g1	AGTAAATTGGATACATCGAAAACACAATTGTGAATTACGATTACGAACAAGTGCATACGCGACCACTGCATAAATACCGGCGGATTTTTTTTCGTTGTTTAAAGCTCATTTCGTTAAAATCGGTTGCCGACCAATTGTTTTCCTCATTTTTCCTGTTGATTTTTTTTTCTATTTCGTTGTGTTTTCCATTCCACCAACCATGAAGTTGATGCACGGATTGATCGTGCTCTCCGGGTTCCTATTAAACTCCATACTCGCTGACTCTGTTGTCGATCTATCAGACTCTGATTTTGACTCGTCGGTAGCCGAGTATGACACATCTTTGGTAATGTTCTATGCCCCTTGGTGTGGACACTGTAAAAAATTAAAACCCGAGTTCGAGAAGGCGGCAAAGAGTCT…	protein disulfide-isomerase A3	Mca07480.t1-protein	-0.56761	g5726.p1	-N/D-	g25201.t1_p	-2.38408	-1.47584
TRINITY_DN40831_c0_g1	TACCCACATCATATGATTTGTTTTAGTCCTCTTATAAAACGCATACGTTCCATCATTATGTTGTGACTCGTGAGTCAACACATCGACGACAACAGTTTTATTTACTCAGAACCATGAATTCGCTTATGACCGTTTTGGTTTTGGGCACGTGCTTGATGGCTGTGTGCCTCGCAATGCCACAAGGAACTAAAGATGGCGCTATATTCACAAACGAAGCCATCAGACAAGCACAGAGTACACATCTTATACCGCAAAATGCTCAGATTCAGAAAGTTCAAGAAGGCGTAGAATTGGTCGCATACGAGTCAATACCTGGCTCACAGGCCATCAACCTGTTCGAGATCCTCGGTGACCACGTACCTCCAGAGGTGGTCAGCAACCTGCAAACTCAAGTCGATC…	PREDICTED: uncharacterized protein LOC107169084	Mca23524.t1-protein	-1.01696	g498.p1	-N/D-	g13567.t1_p	-2.00357	-1.51026
TRINITY_DN411_c0_g1	TGAACACAATGACAGAACGGTTGAACATGGCCATGAAAATTGGGCAAGGAAATGCGAAAAAAAATCTACTTGAATAGAACTAATTTGTCCATACATTGCTGGGTATACCTACTTCATTCAAAGTAATATGTTTATTGTAAAACCAGTGTAAGAATAAAGGGGGAAAATAGATTACAATACGAAGACGTGTCAACAATTTCTTTTTACAATTTGTGCGCATACCGCGTGTATTTGTTAATTTTATCTGCTCGTATTTGCACAAATTATCACACGTGAGGGGTTACCGTAGTACACTATCTGTCTAATGAATTATTAGGCAACATTAGCATTGGGTCTTGCGTTCAGATAAAGGCACAATGTACGCTGGTCATTAGTGCAGTCGATTCGTGCAAGGCCTGT…	trehalase-like isoform X1	Mca06064.t1-protein	-2.15025	g7700.p1	-N/D-	g8067.t1_p	-1.01585	-1.58305
TRINITY_DN1659_c0_g1	TCTCTAGATTCTTACAGCGGGGAAAGAAAAAATACGTCAATATATTTCATGTGATTTCATTAACCTTCAATGTTTATCCATTTGGTAATAAATTATATGCAAGCACATAAATATATATTTTGAATATTCTATCAATCGTGCTATGAACATTTTTTGGGAACAAAAAAGTGTTTTGGGGGCGTATAATTATTGCTCAATGTTGTATATTCCAAGTCATGTTAGGTTTTAATTAATCTGACTTCATTCATGCTACACAAAAAATACCAATTGATGTATATAAAAGGATGAATGAAAATTCTCATTCCCTCATAAAAATAATTATATTCACAGCTGTTATAAAAATAAACAAGTACCTACAAGAGATGTGAAAACGTTTTATTTTATATACAATTGAATCAC…	multiple epidermal growth factor-like domains protein 6	---		g13082.p1	-1.61832	---		-1.61832
TRINITY_DN1580_c0_g1	ACAAAATATGTTTGGCGCTAGCAAACACAAACGCGGTTGCTTATATCGGTCTGTTTGGAATTTCCAAAAATCTAAAGCAGATAAGCTACACATTGTGCATGTAGCCGACTATATAAGACCGAACCCAACACACAATCCACACATTCGGCCCGATTGCGCTCATCGTGTACACACACTATACCTACACTGAGTATTTTAAGTTTTTGGTTTTGTTTCTTACGCTCGTGGCTTACGATTTACATTATATAAAATAACACATAATATTTTACCGTGACGGAATTTTAAAATGTTTAAAATGTTCGCGAGCGTGTGGTGTTTAACGGCTTTGGCATTAGCCGTTGTCGGACAGGTAACGAATAACGACAGCGAAGATGAGCGTCAAGGCAGAGGGTGGAATAT…	CUB domain	Mca15825.t1-protein	-1.88417	g8852.p1	-N/D-	g17300.t1_p	-1.38433	-1.63425
TRINITY_DN17560_c0_g4	GAGGTGTTTGAAGAGATATGATTTTCAGAATTCTGGTTTATGCCTTGAAAAATTATTTTATTCTTAAAAAGACTGTGCTTGAAAAAAACTGAACTCGTAATGTGGAAACGGGTATTCATATTCATCGTGCTGCCAATGTTAATCATACAGACAAACAGTATTCAATGGCTGGGCATGCAGAAAGCGGCCGGCAAAGTGGACTGGAACGACGTGGGCGTCTGCCGGACGTTGCGTAAAACCTACGGACTGGACTCGCGTCAAGCGCGCATTTGCAAGTCTTGGCGTCCAGTCATGCAGCACGTTTCCCGGGCCGCCGCGTTGGCCGTAGTCGCCTGTCAGTCGGTCTTGCAAAACAGACGGTGGAACTGTTCGTCGGTGCGGTCCGCGCCGGGACTCACG…	protein Wnt-11b-like	Mca05141.t1-protein	-0.14109	g7367.p1	-4.50057	g11314.t1_p	-0.325408	-1.65569
TRINITY_DN5748_c0_g1	ATTACGTGAATGTGTATAGTGGAATTAATGTGGTTATCATGGTATCTTATCTCTGAAAGTCTGAACTTGTTTAGACTTGAAATAGTTTGTTATTTCATGCTACACAATCGCTTAAATGTTTAATTTTTAAACATGTAACATATTATTATTTGTATTTGGTACTGGTACAATTATACGACGTGTTACATGTAATGGACACTATTAAATATGAAAACGAGGAAATAATTGAGGTGATTCACTTTTGTATCTTTAATGCCTGTTAATTTGAATAAATAAATAAAATCTACCATAAATCCATTTCTGATTTTTTTTGTAGTCAAAATATGGTAGTAGTTAATTTTATTTATCAAAATGTTTTATCTATATACATCGTATGAAGTGTATTTTATGTTTTAATTT…	cellular tumor antigen p53-like isoform X1	Mca07346.t1-protein	-3.0202	g11062.p1	-N/D-	g2176.t1_p	-0.357373	-1.68879
TRINITY_DN201_c0_g1	CGACTCCGACTCCAGCTCCGACTCCGGCTCCAGCTCCGACTCCAACTCCAATTGTGAGTTAGTAAGTATAACGTAAAAAACTTGAAAACAAGATTCTTATTTTGGATATTTCTAACATTAAAAAAATAAAAAATATCTAAAATACAGTCACAATTTATTTTATAAATGTTGAAACTTGGAAAGATTATAACATTCTTTAATTTTATTCCTTATAATCAATCAAGCTTGAAAATATAATAAAAGATTGTTACACATTTTTTCGAGTGAATAAAATATTGATGGATTTATAGGTACCTCATCGTACTTATACTTAACTTACTACTTAAATATTTATCGTCCTCAGTACCTACTTCGCGTGTATTAAAATCGCGTTATTAGTATCGTGGTAGATATTAGTCG…	cell-death-related nuclease 7	Mca03978.t1-protein	-1.01784	g22674.p1	-3.00191	g17381.t1_p	-1.0685	-1.69608
TRINITY_DN1042_c0_g5	CGTTTTGGGTTGGTCGGCCGGCCGTGAATTCGACACGAAACTTAAAAAACGCGTGCCGATAAAAAACAAAAGATAGTCACCGACCGCCGAGTACGCACGCGCACAATATATAACAAAATAATAATAATATTTTATTTTAGCATTTCTTGTTCACTGTCGCGAGATAGAAAATCCGAACGCATTTTCACACGCGTTCTCGCCGGCACGAACGACATATATATATTTTTGTAAACACGGTCGGACTTCACTCGAGTCGCAGAGACCTCATCCTACAGAGGAAAGCTTTCGGGATATTTTGTTGCCACAATTTTTTAGGCTCGTCGCCGTTGTGTTTTGTTTCCATTTTGACGACGACGACGGAAAATGTCGAATTTTAACGATGTGAACCGCAGTCCGCGT…	ejaculatory bulb-specific protein 3-like	Mca21761.t1-protein	-6.82347	g4562.p1	-N/D-	g9847.t1_p	3.2573	-1.78308
TRINITY_DN9281_c0_g1	AGCACTAATTATTATGTTTAATGTAACGAGCGCCAATTTAATGGCCGCAACAGTTTAAATTGTAATACCATTGTAATTATTTGTAATACTGTAAGATAGTATTGTTTAAGCATGATATTTAAAATTCAAACCTATATATAGGTAAGTAGGGCTACGGCAATCCAAACATACATAGCTAAGACCTCAATGCGTTTCAGTTGTGACCGTAGCATAGTTGACAGTTGTTAAAAATAAAAAAATGAAAAGAATCATTGTTTTTGCGTTATTTGTTTGTGCGTCGTGTAATTTTCATAATAATGAAGGAGCCGGACTCAAATCAGATAAAAATAACCGACCAAAATCACGGTGCTTACAAGCTAAAAATAATAATCTCAAGAAAAACAATTTCTTTCGAGATGA…	peroxidase-like	Mca13875.t1-protein	-0.370107	g8450.p1	-4.82409	g10176.t1_p	-0.238189	-1.81079
TRINITY_DN4061_c0_g1	ACAATGGTACTATCACTGCTATCTCAAATTTTGGCGGTTTTGTTCGACGCTGTTGTGGCTGTGGCCTCACCTGACGCAGAATACAACTTCCTAGTTTTTATGTGTTAGTGTGGTCTCCAGACTCCAGTTCTCTTTCACCAGTTTCACCATCTCCACTTGTCGAACATCGGAACATGATTCTTGTGCGTTTGATATTGTTTTTGACATTTGTTTACTATCTAACTATAACGATTTAAGAGTATTTACACGTTAACGACTCTTGACGTATTAATGTATTTTCTGACTAGTTTTATACTAGTTTTATTTAGGTAAAAATAATTCGTCATGAATGATAATTCAAGACAAAAATTGCAATATATTTAACATATAAATATTAATTAATAATAAATAAATAAATAT…	E3 ubiquitin-protein ligase RNF168-like	Mca08847.t1-protein	-2.40416	g9428.p1	-N/D-	g749.t1_p	-1.26345	-1.8338
TRINITY_DN4616_c0_g1	CTGAGCACCGGCGTAGTCTATCCATTCCTTACTATAATAATACTACGGTCGGAACTATTTTTTTTTTATAAAAATATTAAACGACAGGCAAAAAAATTACATAATTGCAAACACGATGATAACATTGATAACACCGGTGCCGTGTCGGGCGTGAAGTACGCGAAGTGATAAGAGTATAAAAAAAAAAAACCGTCGGACGACCGGATGCATATCGTTAAAACGAAACGTGATTATTATTATTAATTTTTTCTCTACGGTCAAACTCGTCATAGGTACCTATTAATATTTTCGATTCCGTCAACTCATCGTTTAATCGTCAATCTGTTCGTCGACGTCCTTGTTACAGCTCTCGTTCACAGCCGTCGGTGTCAGTACATCAAGCGGTGGTCGTCCCGTAGT…	flavin reductase (NADPH)	---		g5309.p1	-N/D-	g24974.t1_p	-1.85492	-1.85492
TRINITY_DN1125_c0_g1	TTATTGTACCTGTGCAACAATACAAAAATTAATCGTTCTGATTATTTCACATATTATTTGCCAAATCACTTATAGGTGCCATAATTTATTTAGGTATTGGCGATGATTAGATTTAAAACGGTATGCGCACTTCGAAAATCATACATTTCTTAAATTCAGTAGGCATAAGCACCTATAATATAGCTCACATCAAATGCATATTGTACTCGTTCGTTGTCTACAGTACATTGCACTGTTCAGTTTGCACAAGTTCTAACTTAAATTTATTCTTACTTACTAACATCGTGTTCAATACAATTTTTTACTATTTTCTCCAATAGTTCCGTGGCAATTAGTTGATCGCCATAATTTTCAATCAACTTAGAAGACAAGTTTCTCTCATATGAAAGTGCATTTCAT…	nonspecific endonuclease 1	Mca21568.t1-protein	-1.09838	g5544.p1	-N/D-	g822.t1_p	-2.73618	-1.91728
TRINITY_DN726_c5_g1	CGACGGCGACGGCTGCAGCGGCGGCGCGCGGCGGCAGCGACAAACGATGACGACGACGCGCGATGGTTGTTGGTTAGTAAGCTTTTGTCCACGGGCTGATCGACACGCCTGTTGCTACCGCTGACGCCGCCGTCCACCTGTCTATCCGTCCGTCAACGCATACTATACAAATAAATTATTATAAAGACAGAAAGACGACGACGACGACACCACTGCAATATGCAATCTGTCCAACGGTTATTGGCATGCACGTTAGTCGCAGTCGTTGTGTGTCGATGCATCGGGGCCCCGTCGTGTTCGCCAGACAAGCTTGCCAGGTACCGGGTAGTGATACGCACGTTCTGGACCCGTGACCGGTTCCCCAAACATTTCCCAGAATGGAGACCACAAGCACAGTGG…	spondin-2	Mca07842.t1-protein	-3.02261	g13992.p1	-3.97174	g8098.t1_p	1.23042	-1.92131
TRINITY_DN33657_c0_g1	AGTCATCATCAAACATGAATTCTGCTTTGGTTATTGCATCCGTTCTTTTAGCCAGCGTGGCTCTCGAAGTCACCGCCCGCATCGTCAATGACAACCAAAACCAGTATGAAAACAATAACCAGTGGACCCGTTTACAACGAGAGGACGCCAGTGACGAATCTGCTGAGTCGAGCTTAAACGAATATCAAAACAACAACAATTTCAACAACGTCCGAAGCAACTATGAGTCGGAATCTACGTTTGTTGACCGTTCACGTCAAATCAACCAAAACGACGAAACTTATTTTAGTTCCAGCCAAGAGGTAGGTCAACAAAAACAACGCAAAAGCCAAAACCAATTGAATTCCGTCAGCCGTCCAGAAGGACTAGCCAAGATAATGGTCGAGAAAATCGCCACCA…	nuclear control of ATPase protein 2-like	Mca00157.t1-protein	-N/D-	g11487.p1	-0.112673	g7081.t1_p	-3.83125	-1.97196
TRINITY_DN963_c3_g1	GATAACCAGTTTTTCACTATCGCGGGCAACATCACCTCATCGTTTAAAAAAGCCGGTCATTTAGTACTATGCAATCAACATCGTAGTAAACATAATGTGTACATATAATTGGAATAAATGTAATTTAAACTAATTTTAGTGGCTTGTAAAAATTTCTATAGTATTTAGTTTTTTTTTTTTTCATAAGTGGTGTTTAATGTTTATAAATAGTGCCACACGTGATAATTGCAAGAACAAATTATACAAACTAGGTAAATAACTACTACGATGGTGCCATATCGTTGCCGTTACAGCGGCGGGTTGATTTCGACATTGGTGGCGGCGGTTCTCGTGAGCGGTGCGGTCGCAGGTACGATGGAAGTCGAGTACAGCTGGGTGTACGTGGACTATACATTCGCC…	protein yellow-like isoform X1	Mca04545.t1-protein	1.27673	g8790.p1	-8.92244	g2824.t1_p	1.51988	-2.04194
TRINITY_DN36838_c0_g1	CAATATTCGTGTATACCTAATATTCAATGCGACGATTAAGTTCCACATGACGCCGGGTATTTACGAAATTAAAACTAGAACAGTAGAACGTTTGAAAATCGGAATGATATGTCACTTCAGTCTAGACAGTTGGTGATTTTAGACTCATTAACGTGAGAAGCGATTAATAGTTTATATCAGCTGTTTCTACTTAAAGGGCCGTATTTCGCTTTCAGTATTTAGTTTTTTTATACTTCTTGTTCCGGCTATAGGGTCAGTCGAAACATAACTGTAGTGGTTTGACTATTACAAAAATCATCATGATGTGGTTCAAAGCTATCGTGTTAATATCAGCTATTGCAGTGTGTTTCATACGCGCTGAAAATATATCACTGAAAAAACGAATTTTCAAATGCAAAC…	calcium-binding protein P-like	Mca06998.t1-protein	-2.82198	g6437.p1	-0.793001	g24563.t1_p	-2.71526	-2.11008
TRINITY_DN1140_c1_g1	CGCAACCAACGTTCGTCATCAGTTCACGGGCCACTCTCGAACCGCGCGGTACTGCTCTCACTCTCGCCGCAGTCTCTCGCTGTGCGTCGGGCGCCACACGACGACGGAAACACGTTCGCGGACGGGGATTATATGTTCACACAGTTATTACCTGTACAAAACGCGTTCGTTCACATTTCGATTTTATTAAAGAATTTTTTTCTTTTCGGAAGTTCGAAAGTTTAGTCACGCCAACAATATAATAATATAATAATAATAGTAATGGTTATTATCATGACGTCTTGTTCGTTTTGACCGCGGAATACGCCTTACGTGATTACCTCTGATCTGCATCAATAATAGCATACATAATTATTACAATATTATTGTTCCGTCGAGTGCTGACAAAATAAAAACTTT…	protein decapentaplegic-like	Mca01671.t1-protein	-0.128304	g11695.p1	-N/D-	g24856.t1_p	-4.23841	-2.18336
TRINITY_DN1015_c0_g1	TATGGGTTCATCTCTATTTGTATACTCGGGCAACAGAGGCCGTCGCGATCGTCGTATCGTATCGCCTGTTTTTCTCTCTACTTCCCGAACCCATCGCGAACAAAAACGTTTTCGTGTTTTATTATCGTCCCGTCGTGTTTTCGTAATCCGACTACACAATAACATATTATTATTACCTAATTATACGTCTCAGTGTCTCACAGTCTTATACGCTGCGGTGACTCGTTCGCGGTCGTCTGCTGTCCGACCTTTGTGACTGTTGTGAACCACTTACTTAAGTACCATCATTGTTGCCGACGTCGTCCACACGTATCTACGTGCCTTCCATTCCAGTGTCGTCCGACGCGTCTCACGTTGTCTGCTCCTCGATGAACAACGTCCGATCCACATAATATCGTA…	prosaposin isoform X2	Mca16974.t1-protein	-1.37041	g21546.p1	-4.85158	g3833.t1_p	-0.421206	-2.2144
TRINITY_DN2235_c0_g1	ATAATAGTATTACGGACACTCGATAACCTATAAAAGTTTGAAAAATGAAATATTGTAGTATGAACATCGACGATATACTTAACGGTACCTACTTGACTCGATAGACGTAGTTATGACCAAGATCACAGATATAGTATAAATTATTTTGGACATGTTTATGATTTTCAGACAAAATACGTGTTTAAACTTTACAATTTAATCATGATTGCAGGTACGGTATAAATAGTCGGTGATTAATCACGTCAAACTCACTGGTTGCCGTTGTAACTGCCGCAACGGATACTTTTTTTAGTTTACCATAGTTTTTAATGATTATTTTCCAGCTAAACGATGGCTCGAATCGTTATTTTGTTGTCCGTCGTATTGATCGGCGTGTATCAGACCGAACAAGCGTATTTC…	cathepsin B-like	Mca21678.t1-protein	-3.93842	g20563.p1	1.02569	g19899.t1_p	-4.1729	-2.36188
TRINITY_DN4585_c0_g1	AGCCGGCAAGACTGCAGCACCGCAGTCGTTTCCTGGTTCGTTTTAGCCGTCCGAAGTGGACAAAAAACACAACAATAGTTGTTTTGACGTATGTATAAAACTCGTGGCGCGATGTGCGACTAACGTCAAACGCTAATCATTACGTACCGGTGACGTTACTCTCTCTGTACCACATAATAACACAATACCTACCAACGTTATACCGTTCTACTGTTCAGCGCTACCCGCAAATATGCCGACCGAATTCCGACGAACGGGGACAACGTGCTGCGGCCGCGCCGTCATGCTGGCCGCAGTGTGGACGGCGCTGGTGTGGACGTGCTGTGCCGACGCCGCTGTCACGGCTGGATCTAAAGACTGGCGGCCGTGTCGGGCGGCTAGTCACCGGCGGTACGACGA…	protein split ends-like	Mca25357.t1-protein	-N/D-	g23000.p1	-N/D-	g4210.t1_p	-2.3649	-2.3649
TRINITY_DN3358_c0_g4	GATAGATATTAAACTTTTTTTTTATTTCCTAAAAAATAATGGCTAAACTTGCAATTTTGATAACCGTAGTATTACTTAGTGTTTACCTTACAGAAGAAGCACATTTCTTAAGTAAAGATTATGTAAAAAAAATTAACAAAGTTGCTAAGACTTGGAAGGCTAAACAAAATTTTCGTGAAAATACTCCAAAAGAACTAATCGTTCGGTTATTAGGCTCTAAGCGTCTCTTAGACGTTTTTAAAAGTCCTATCAAGAAAAATGATAATTTATACATGGATGATAGTGAAGTTCCAGAATTTTTCGACGCAAGATCACAATGGAAACATTGCAAAACAATTGGGAAAGTCCGTAACCAAGGAAATTGTGGATCCTGTTGGGCTCATGGTACCACTGGAGCGT…	cathepsin B-like	Mca17682.t1-protein	-3.49047	g19089.p1	-1.08411	g6244.t1_p	-2.82417	-2.46625
TRINITY_DN8882_c0_g1	GTGCGTGCGTGCGTGCGTGCGTGCGTGCGTGCGTGCGTGCGTGTGCGTTACAATAGTGCGGGGACGATAAAATGGTAAATGGTTGCATCTCGTCCTCGTCGTCTATTTCCAGTTCGTACACATGTGTTCAACATTTGTTCGGCGTACATTGTACACGACAGCTGATCTCGAGTCTCATATTAAGTCTTCGTCGTCGCCGCCGCCGCCGTCGTAGTCGTTGTCGCCCAAGACTCGAGGAGGCCCTCCTCAGACACGAAACATCGAGAATATAATTTGACCGCGGAAGACCATGGATTACGCTACGCCGATGATCCTGCCACTGTTACTGATCACCACGAACTTCTTGTAACAAATCTGTAATGTACCTACCTACACTACTCAACTGCACCCTACAAAATG…	protein crumbs-like	---		g13208.p1	-3.75707	g15178.t1_p	-1.18669	-2.47188
TRINITY_DN582_c0_g1	TATAAATAGTAGTGTATGATCGGAAGAATTTCATTTTACATTGTTCTTGCATTGAGATAATATATTGCATTACATACATATTAGTATATTACAATATAGGTATTCCAATATGAATTTCTCGTTGAAGTATATGAAATTAGTAGTGGCGTTATTCTTACTTCTTTGTTGTTTTGAACCAGCTGTTGAAGCTAAACAAATAATTAAAAGCGATTTTAAATCAGGTCAATACAATGATATTCAAATCAATCAACAGAAGGTTCCATCAGGAGCTCTCGTTTATTTTTGGCCAAGACATAGAACTACAACACTTAGTGCAAATACAACTGTTATACAAACTAAATCAACAACGTATCCTTCTAATTCAACAAGTGAAAAATGGAATTCAACTACTATGGATCC…	hyphal wall protein 2-like	Mca26648.t1-protein	-5.33444	g18755.p1	0.283109	g735.t1_p	-2.47586	-2.50906
TRINITY_DN6725_c0_g1	AGTAGTGGTTGGTATTGTGGTGGAAAGTAGGACGAAGGTTCTAGTTGCACTACAACAGTTCCTGGCAAAACGATTCAAACCTTCAACAGTGAAAGTATTATTTCGTTTTAGTACCCGCAAAGTGCCGTATTCTTAACACCCGGTATTGCATTTTTTTTTTTATCGTTTTTTGCCATATTTTAAACGGGTGGTTGAGAATCACCGAAGTTCTTCAACCGTTTTCAGGTACTTCATTATTTAATACATTTTTGAAATTCGACATTTCTAAATATCTTTTATTGTTGTACAAGAGCTTTATAACAACGAATTGCAACAACACTCCTGTTTTGATGTTATCATGGGGGTGAAAATATCTAAATACAAGAGGTTTTTTTTTCTTTTTTGATCCCAGTTGCCCTT…	PREDICTED: uncharacterized protein LOC107168216	Mca03141.t1-protein	-8.90385	g13684.p1	-0.321804	g9003.t1_p	1.62102	-2.53488
TRINITY_DN24093_c0_g1	TACCGATTGTGTCCGTGGGAGGTAGTATAGCTTTATTGTGCCGCTACGATATTCGATGGACATCGCGTTGATCGATCACATGGAAAATGGCGTGGTGGTTACCAATTTTCTCGTTAATGGTGTCGCTCTTGGCGGCCGAGCACGCCGTGTCTTCTGGAAAAATTCCTAGTTATGTGTCACCTTGCAAGAGAGATTCCAACGATTTAAACCAATGCATTCTCAACGCGTGGGAAGCACTCAAGCCCAAGATGGGCGAAGGCATTCCCAAACTCAAAATACCTCCTTTAGAGCCCTTCTTGATACCGGAAACGAGTATAGACAGGAGGTCGGATTCTTTAGATGTGAAGGCCACCATGACACAATTAGCAATTATGGGAGTGAACAACGTAGTATTTTCCA…	circadian clock-controlled protein-like	---		---		g6628.t1_p	-2.57302	-2.57302
TRINITY_DN1956_c0_g1	TCCGACCAGCGACGTGTTTAACTGCAACTAAATCGCTGCTCAGTTTGCTGTGGGTCTCTCTGTGGATATTTCGTCGAACCCTCGTCCTCAACGTAGCGACATCCGCTGAAGTATTAACATATTATTATTATTAGACTTGTACCGTGGTATATAATACGAGTAACGCATCACACCACAGTAGAATACTCTGTACACCCTGACGTGTCTGACTGTCGTGTATCATCGAGTATCGAATAATAAACCACACAATATTTTCATTACATATCATACGAACGATAAAAACGATAAAAACGTCAATAAAAATGTCTAACACTACGACGATCAAGTGCATGGTTATGGCCGTCGTCTTGCTTCAAATAACTGTCATTTTTGCGGCTGCCAGTCACCAAAGGCGGGGCA…	odorant-binding protein 5	Mca03218.t1-protein	-3.87996	g20320.p1	-0.123431	g7951.t1_p	-3.99217	-2.66519
TRINITY_DN2979_c0_g1	CTGATATAATTTGTAAGATATCCGTGCCTAGATATAAAAACACTGCTGAACCGATGCGTACTTAAATCGTTGCACTATACTATTCACTGTCAAACTTCACAATGACTCCATTCGGTATCATACTAGTAATAACTGCTGTGCTCTCGACCCAGGTTATGCAATCTATAACACAGCCTAAAAAATATCGATGTATTTCATCAAGACCGTTGTCACAACCGGAATCGGAATCAATGTCTAACGTAATGTATATAAGAGTACCAACATTATCGGTTACAAAATCATCTTCCACGGCCTCAAAATCTCCAGCTCCGGTTTCAAATTCACAATCCTCATTCATAAATTCACCATCTACAGGATCAAAATCATCTTCAGTTCCAAAAAAACCATCTTCAGTTCAAA…	flocculation protein FLO11-like isoform X1	Mca08332.t1-protein	-5.39291	g11724.p1	0.261293	g25429.t1_p	-3.12661	-2.75274
TRINITY_DN7353_c0_g1	GGATCCAGGCAATACGTGGAGGGTATGTTTTGCATTACCTCGACCATCGAGTTTCAATTATTAATTTCATCATAATGCTAATTTACTATCCACGTAAAAATATTATACACACAATTTATTATATTATAATGTTTTTCAAGTGTTAATTGAAAATTACAATAAAATGCACGAAATTGAAATTGTTTTATGTGTGATATACACTCATGCAAATTTTTTGAAATGTGTCTTATGGTAACTGCTGATCACGGGCTTGGGTAGACGCTTCAAATACGGTCCCCAGTAGTAGGATCACGTACATGAGTCGTATCTCAAGCAAATTCGTAGAAAAATGTCTAAAAGTATTTTGATACTCCTAGTGGCAGCAGTGGCATTCGCCGTCTGCGAATCTTCGGCGGTGAT…	cathepsin B-like cysteine proteinase 4	Mca00156.t1-protein	-4.33239	g11488.p1	-1.34704	g7080.t1_p	-N/D-	-2.83972
TRINITY_DN12_c0_g2	GCAAGTGTTGGTAATTTGGGTTGATTATTACTCCTTTATATTTCAATTTTGTCTAAGTGAAATTGGTAACAAAATGTATTCACTAATTTTTCTAACTTTAATTTTGAGTTTTGTGATAAAACTAACCATTTGTAATGAAAGGCCAGTAATTGGAATACTAACACAAGAAGTTTATTGGTCAGGTTTTAGAAAATCAGTACCATTAAATAGCTCGTATATAGCTGCATCTTATGTTAAATCAATTGAAGCTTCTGGAGGACGAGTTGTACCAGTTTTCACCAACAGAACTACTAAATATTACATAGACATGGTGAGAAAAGTTAATGGAATTTTGGTCCCCGGAGGAGGATGTGCATTTAATATTAGTTCTGGAATAGGTCGATCGACAAATGAAATTTT…	gamma-glutamyl hydrolase B-like	Mca17433.t1-protein	-3.62149	g5494.p1	-N/D-	g25018.t1_p	-2.06554	-2.84352
TRINITY_DN12361_c0_g1	GTACTACAATTGAGCCAAGAAACATGATTACTCAATCTATCTTCATACAAATCACGTTTTGGTGGTCGCTATCGACAACGGTCAGCTGTGTCCTGGTGGAGCAAGCAAGTGAGCGGCGGATAACCGTGGACAGCGTTACGCTTCCCGAAATTCCAATGGCCAGCGAAGAGAGCGTTCACATGCTAACGGCCGTCCGATTCCCACCACCGGCGTTGTTCTTTGCTAATCCAGACAAGAAATGGTCGCTGGATGACTTCGACAAACCTGATTCGGTCGCTACGTATTCAGTCACTGATGACGTGACGGATATACAAGATGAACAAGACGCGTACCAACAGCAAGACCCAGCAACGACTACCGAATCGGAAACAGAAGCGGAAGCTGTGGCGACTACCATAT…	nipped-B-like protein	---		---		g8640.t1_p	-2.88263	-2.88263
TRINITY_DN558_c0_g1	TAAGTGCAATCGAGCAAATCAGTGTGTAGCTGAACTCCGTTGTACTTATACTTATTACTTAAATTGTACTAATGATGGCTGGTTGGACATTTTTATTAGGGATACTCGTGTCATTGCAGGTTGCGCAGGATGGCGTTCATTCGTGTACACTGCGAAGTCACAAGGCTCCAGGTCTACAGCCAGTGTGTTCCACTCCAGGTGCCGCCGATCCGACTCCAGCGATCCCACGCCGCACGCCGACCTCGTGTGCAACACCGACACACGGACGGCAATACCCCGACGCGTTAAATAAAATTCCAAGTATTTCACCCGTTTCGTTTAAGTCTTCAATATCAAATCCAGTTCCTGCTGCTGCACTTCCGCCGGTCTCAGTACCGCATTATTTATCGCCCGTCTCGG…	flocculation protein FLO11-like	Mca14938.t1-protein	-4.57985	g16283.p1	-1.74801	g8878.t1_p	-2.63967	-2.98918
TRINITY_DN33062_c0_g2	GCCATTCGGCCCGTCCATCGTCGCCGCCGCTGCCAAGATAGCGCAACCCCCACGAAAAACTAGAACACCGAACGTATTTATAAAAGCCAAACACGTCTGTTCCGCACACCTAGTGACTTACAGGACATCCACCATGAACCACTTTTGGGCATCGTCGTTGATGCTCTTCGCAGTCGTGCAATACTCGGCCGTCGCGTTCAAAATACCAGGGCTGTCGTCCAGCAGCAGCAGCATTAACCGAACACCACCAGTCAGAGGACCCGCGAACAATGGTGGAGGCCACAGAGGACCGGAATCTGAGTACATGGGGCCGGTGTTCATAATCAGAGAGCTGGACAAGGACAAGGGCGAGTACGACGCGTTCGTGACGACCGGCGGCATACAAGAGGTGAGGCCGCC…	DNA N6-methyl adenine demethylase-like	Mca13572.t1-protein	-3.45813	g13512.p1	-N/D-	g13273.t1_p	-2.53425	-2.99619
TRINITY_DN1555_c0_g1	ATAGGGTGGCGGATGGTTAAGGGTCCGAAACTATATTTTATTTGACGAGGTGGGGAATCAGGATGTTCGGGGGACGTCGAACTGTCTGTCGAACAGTTCTACGGTAACCTGCTCGGTACAAGACTAGCATTGTACTCCGAACGCGCTTCATCTGCTGCAGGTAGGTGAAAATGTGTTATTCTTTTCGGTATTATCGTAGGTACAATATATTCGCTGTAGTTAATAGTATAATATAAAACGCACTTCTCGACGCTGGACGACGTTGGCGCCTGCACATGCCATTTTCTGTATAGACGGTTTGCGCTGCGTCATCATGTGGCGTTCATTCGACGTCGGAGTCACGCTTTTCGTCGTCCTGCTGGTTGTTGGCGAACAGCTACAGAACTCGGTGGCGATCAA…	Cystine-knot cytokine	Mca17607.t1-protein	-3.72987	g4841.p1	-N/D-	g26376.t1_p	-2.26589	-2.99788
TRINITY_DN2796_c0_g2	AAAAACCAGGATGGCTTGCCCGGCCGGGTATCACTCGTCCGCGAACGACCGACGGTCGTCGAATACGCCGAATAATATCCGCGTCGCTTCGATAACTTCATAATAATATATTATTTACGATATTATATTAATTATTATACATATACCTAAGTTATTTCCGTTATCGAGCACATAATAATATAATATTATCATACCTGCGACTTATCGTAGTCGTTTGTTGAACGATATTAAATTATTATAAAAAAAAAAAAAAAACTGTAGGTCCGAATGATATCGTGCACGACCCGCGACCAAACACAGACCGCCGACGACTGACATCGCTCCCTGTGTTGTAGCAGTGATACGATCCCGGAATTCTACACACGACATCCACATCAGCAACAGGTCGTGGCGGTTATT…	histone-lysine N-methyltransferase 2E	Mca07706.t1-protein	-4.55362	g10457.p1	-N/D-	g5342.t1_p	-1.48162	-3.01762
TRINITY_DN1930_c0_g1	TGTGTCATTATCCCTACACGGCGCAGCCAAGTGAGTTTCGTACGATTTCCTTAATCAGTTGTCGCCGAGCAATTAAACGGTGTCATTCACTGGCTAGACCGTAATACGCATTTCACGAACCTTTCAGTCTTATCTGCCGATGGATTGGTGACACTCCTCCGACCAAGTGGTGCAAGCTCTGCCGTGTGGTAAACGAGACTGAATTACAACAACGCGATACCTACGCGTGACTTATACAATAATATTATCATCGAAACGCATTGTACGGCCATTTTGTTTCCTCCGTTTTTTGTGTTCGTCACTTGTATTCTCTTCCGGTTTCCCGTGTGCATGCGAACGATGTTATATTTCGTACTCGGGTCTCCCCCGTGTACCGCCGCCCATAATCGTCGTGTAAAC…	leucine-rich repeat-containing protein 15-like	Mca04012.t1-protein	-3.02337	---		---		-3.02337
TRINITY_DN790_c0_g2	TATAACTTTTCAACCTTCAGATTAGTAGGTGATTCAAACTAAGAGTTACAACATATCTCAATATCATTTATAAGCTAAAAATTAATTTTAATATTTATATATTACCATTTTATACGATTATTTTATATCATCAATAGACGGTTAGTAGGTATAAAATAAAAAAAAACACTTAATCTTTAAACATATTCATTTATCAACATTTACGAGTACCTACACACATTGTAATCTATTATAGTGAATTGTAATAGGTACTCCACTGGATTTTTTAGATTATAAATTTTTATTTGAAAAATGAAATTTATATTTTGTGTGTTATGGCTTTTTGTGTGGATGAGTTCACAAGCCAATAGTATGAAAAACATTCTTATTGGTTTAGGAGAACCAAATTCACCACCATCA…	putative serine protease K12H4.7	---		g18971.p1	-4.34831	g4534.t1_p	-1.78403	-3.06617
TRINITY_DN7293_c0_g1	TTGGTTGTCAAATAATAACATTTAAACACTTTAAACTAAGAATATTATCAGTTGTGTCCAGAATGAACAGTTTTAACGCTACATTATTATGCTAATACGTGTAATTAGAAGGAAACTTTAGCCCCTCTGACCTCCTCAAAGTCATTTGAATTTAGAAGATCTTTCAAATTTGTTCATTCATAGCAGACCTTACCGTACACCCACTCGCAACCCCGTGGAGTACGGCGGCCGTCACTATAAAAATCTGCACCCGAAGCTCGCGACTCAAACTCTTCCGATCGCACGGTCAGTCGACGCTCGTGGTTGTACCTAAAGAAGACAATAATATTATAGCCTACGACTATTTAATATAATATACATTTACATATTATATTAGAAATTATTACGATTCGGCTTTCT…	proctolin precursor	Mca01335.t1-protein	-3.37993	---		g11325.t1_p	-2.85674	-3.11833
TRINITY_DN39974_c0_g1	CTCGCGACAGTAAATTGATTTTCCGTGTTTTGGGCAATAAATCTTTACACGTAATCGATTTGTATAATAATATGTGTTGATTAATTGACTTTTTATCTGTGCCGTTTCGCGGTTCGAGTGTGCTGATCCGAGCAGCAGGTAGAACAATAGGTATAGATACATATATAATAGATTGTACAATAGTCTGAATGAGAAAACCACCGAGTCGCCCGACGATATTATACATCATTTTCTGGTTGCGATTCTAAAGGAGACCACTTACAACCTTGGTAACCTGCAGCTTCGAAATTGTTGGCAAGATGCTGTCGTCAATCGGCAGCGTTCAGTTTTTCCTCCTTATTTTCTTGCAGGTATCGCACCACGTGTCATCGACTCAAGTGAACTCGTTCGACGATTTAT…	pancreatic triacylglycerol lipase-like	Mca24251.t1-protein	-3.33789	g1684.p1	-N/D-	g3351.t1_p	-2.96548	-3.15169
TRINITY_DN163_c0_g1	GCGACACACCAATCACGTTGTCAGCACGTTGGCCAGTTGCCTTCAAACTCGCAGCCCGGGACTGTATCGCGTTGTTTGTGCATTTTTCCGATTACGAAATATTTCGTCAAGAATTTAAAAAATAACAATAATAATAATCTGTATTAAAAATGTATAGTCCAAAACAAAATGTATCAAAAATAAAATGATAAAGAACATCTATAGGTAATATCTATATATTTACGAAACAGAATTGAACCACAGAATTTCATCATGATTTCAAATTCAATCAAATTACTAGTATTACATTTTGGTCTTGTACTGGCATTCGGAAATTGGGGCGTGCAAGCCAGTTGGGACGAGTGGTGGACATACGATGGAATATCAGGGCCAAAATATTGGGGTGTTCTAAACCCACTG…	carbonic anhydrase-related protein 10	Mca26092.t1-protein	-3.08401	g3871.p1	-N/D-	g21150.t1_p	-3.56697	-3.32549
TRINITY_DN5106_c0_g1	CACATGTATAAATATTGACATCATACGAAAGGTCAAATATGTGGCAGCATACAATAGATCAAGTTTTGCCTGTTACATGGCCATCCTACTGTTTAGATCATTATTTGTTTTCATTTCAAACAAGTAGTAGGTACTCGTTTTACAGAACCTGAGCAGTCCTGGTAAATACAATTCTTAATTGCGTGTATTTGATTAAACTAGTGTAATACTCATTTTCAGATCATTATGAAATGGAAATAATTTGGATTGCTCGGGAATTATCCAGTTATTACGAAAATGTATTTGTCATATTACTCATTTTGTAATTAACTTTGTTTTTAGGCAAGCGAAACGTCACGATGACGTCGACTACAAAACACAATAGAATGACTTCACTACTAGCGCTCCTACAATTGATAC…	gelsolin-like	Mca03274.t1-protein	2.14364	g22594.p1	-8.88533	g2996.t1_p	-N/D-	-3.37084
TRINITY_DN7458_c0_g2	ACGGCGGACGCGGAGTGCCAAGGACGTCAGCGGCCAGCGCCGCGAATTGCGGAAAAAAAATCCCCGGGAAAAAAAATCCCCAGTAGTACCGTACTATTAGTGCGGGGATTTTTTTTCCAACTACCAGCGCCGCCACCACCGTGATCCATCGAGAACACTGCGGCCGCCGCCGCAATATCTAGGGCACAGCTGTTGTCAGCACGTATCAATCAAAACAACCGAAAACCACAACAACAATGTTATTATATATAGCCACCTCATTCTTTAGAAACCTATACCGCCACCGCAGTACCTACTACCTACCGCCTAATCAACTACATTTAATGTAGAAAACACGCAATAACACAGTTATTAAAACACGATTCATAATGTACCATACATTTATACTTTATTGGCTAT…	vascular endothelial growth factor A-like	Mca13035.t1-protein	-4.49703	g5216.p1	-N/D-	g15579.t1_p	-2.44755	-3.47229
TRINITY_DN7893_c0_g2	AGGGCTCGGGCTGTCGAGCGTTTCATGTTTTTGCAGTTCGTTATTGCTTATTAGTTATTACAATATATTTTCATCAATACGAGTAATGCGACCAATGGACCAATACCTACTTAATTACGTTTCGTCGTCGACAACACGTCTAATATGATATTGGTTTAATATTATCGGTCATCATAATAATTGTTGTTGAGATAAACGGACGTGGCGTACCAGAAAAAGAAAATTAACCGAATATATTCGTTCCTCCCGAATGTTATGCCACGCGGCGCGGCGTCGGCGGTGTTCTACATAATAATATAATATCATATTATCGAGTTCGGCAAACGCCACGGAATGATAATTATTGTCTTGTTATAATCAATCGTTATCGTACTGTGCGTTGCGGTAATGTGTGAAATA…	lipoprotein lipase-like isoform X1	Mca08804.t1-protein	-3.95609	g2221.p1	-N/D-	g248.t1_p	-2.9907	-3.4734
TRINITY_DN40780_c0_g1	TTTAACGAACTTTTTTTAGAACGTGAAACTATGGACAACAATGTAAAAATGTTTTCAGTATAAAATCCAAACATCGCACAAACGTTTCACATACAATCGTCCATTCGTCCATCGTCTAACCGCTTTCCTCAGGGCTGTTTCAAAATGAACGCTTTAATAATAACCGTGGCTGTGTTAGCCGCATCAGTGACTCTATCAGTCGTCGAAGCCACACCTGTTAACTCGTGCAAAAACCCGTCACCGACATGTTGCACCGTGGAACCATTTTGCGGATCAGTCAACCAGGACTTCAACGAAGGCTGTACCTGCAGTGGTTCGTGGCAACCACGTTGCTGCTGTCCGAGTCCACAAAACTGTCCTCAACCGCGTCGATACAATGTGCGGCCTTGCAAACAACAA…	keratinocyte proline-rich protein-like	Mca12229.t1-protein	-2.9047	g9810.p1	-4.5156	g12627.t1_p	-N/D-	-3.71015
TRINITY_DN8991_c0_g1	CCGTACACACGAATGAGGGAGGGTTCGGGTGTTTTATTAATAAGTTATGTCATTCAAAAATGCTTTTTTTATATCATTAGGTATATGTATTTAAATTTACTACAATAACTTATTTACTTTAATTTATTTCGCTAATTTAAATTAAATATGTATACTCACCTCCCTTTAGATTAAACGTATAACGAGACATATATATAGGCACCTATGTAATATCGATAAAAATATATCTTAGTCGATTTGTGACTATTGTGCCTAAACATAAAGGGAAACAATTTTAACTGTCACGTCCAATAAACGTTTGGAAATAATATACTATCTATGTATACGTTTTAATGTCACAACCTTAAGACTTGTATACATTCTCGTTTTGATTTCATCCGCAACAAGATGTCTGCTGTA…	cathepsin B-like	Mca16559.t1-protein	-3.84583	g13383.p1	-N/D-	g1212.t1_p	-3.59311	-3.71947
TRINITY_DN299_c0_g2	ATAATAATAATAATAATATGAATGTATTGAAGAATGAAGTTTAGCTAGCCAGTCAGCGGCCGGCGGTTCAGTTGGTTCATTAAACTTACTGAGCGGCGTTACAATAATAAAATATCGTATTATAAATTATAATAGACATCGCGTATAATAAAATAAAAATAATAATATATTTGTTCGAGTGTCGGTCGTATAGTGTCATAAATTGATTAATAACTGTCGAACGTGTATGTCGTATATGTACTTGCGAATAAGTGATGTGTATAGAATTATGTAAAAATATTATACTTTATTAGTTTTCATCAACTCACCAAAATCCACCGAATGCAATATTACAGTAAAGATTTCAGTTAACGGAAAAAAATTCGATTTTAGCCAACAAATAATGACCCTCCCTCTATC…	PREDICTED: uncharacterized protein LOC107163387	---		g3911.p1	-N/D-	g10348.t1_p	-4.00774	-4.00774
TRINITY_DN2849_c0_g1	AGATGAATTCCACAAAAAAGGTACGTTTATGACTGGAGTCTTCGGTTGATGTTTGTATAAGACGTATTTTTACCTTAATTGATTGGTAATCATTGATTATAATAATTATGAGCTTAACACATATAAATATATGAATACGATTCCTATTTGGATTAGCCATTATATTGGTGGCTGCCTTCATGAGCCGTCACACCATTAACGCTTGTAATTCGTTTTAACGTCAGAATGTTTAAAATAATTATTTTTGTATCGTTGTTTGTCGCCCATACATTTGTGTCTGCAGAGTACATATTCAAAGGATTCGACGATACATTTAAACCAGAATGGTGGCAATCGAATATTATCTATCAGATTTACGTTCGTTCTTTTAAAGACAGTAACGGCGATGGAATTGGAGAT…	maltase A1-like	Mca18799.t1-protein	-5.18011	g540.p1	-N/D-	g14087.t1_p	-3.23073	-4.20542
TRINITY_DN4148_c0_g1	TTATGATTACATTATATATACACCGACAATTCATGGCATCGTCCAAATTGCTGTGCGGGACTCACTGGTTAGTCGTGTATCGTTTTGACGACGGTCGTAATAGTATAATACAGTATAAATACGATTATGTCAAAAGTCTTTTTATTGACTTTCGCCGCATACTTTCTGACGGCCTTGCACAATGGCGGCATAGGTTTGGCGACGCTTACCGGAGAAACAAATCACGCCAATACCAATGGCGACGCTTACCGTTTACCGGACACCACTGAACCGGTATCCTACGAACTGCGGATAAAGCCCGACATACAAAATAACTTGTTTAGCGGTCAAGTCGACATCGTTGTGAGGGCGAAACAATACACGTCCGAGGTGATCTTAAACTCAAAGGATTTGATCGTG…	thyrotropin-releasing hormone-degrading ectoenzyme-like	Mca06184.t1-protein	-4.88534	g9722.p1	-N/D-	g1804.t1_p	-3.60523	-4.24529
TRINITY_DN4515_c0_g1	TGAATTGTGTCACATAAAACACTAATCACTTAATTACCAAAGATATCACACGCGCTTCATAATCACAGGCCGTAATGATATATTATGTATATATATATAGCAACATCTTAAAAATGTTTTCCGGTACAGTTAATAATTTAATTGCAGCCGATATATGATATAAATGAGACCATCGAAACGTTCTCACAGTTATTATATTGATATACGACGACGGTCGTCGATACGATCGCGGTGAAAATTAAAGGCCTGTGACAGACTTACGCATTCTTCGACACACTCAATACGAAATAAATTATGAGTTCGATTATTTCACTCATAATTTTCATTTCATCTGTCACATGGGTGGCCGCCGCAATCGCCACGGCTTTTGCCGAATCGTCTTACGAGAATTTCGCATCC…	cathepsin B-like cysteine proteinase 3	Mca27335.t1-protein	-4.9982	g9720.p1	-N/D-	g1802.t1_p	-3.61669	-4.30744
TRINITY_DN9224_c1_g3	TTGCATTGCGACGTACCTACTGTCAAATTGTCTTTTTTGCCGTATATTCGTATATAGCGCCGCAGTTACCAATATTTATCCGAACAACGTGTTTGTTCACTGTACACAATGTCGCGGGTGACGGTGGTTTCTATCGTAATTTTCTGCCTTGTCAGGGGTTACGATGGCCAGACCACGGATTCCGGGAAGTTGCCGGATAACACCGAACCACGATCGTACGTGTTGAGAGTAGAACCTAATCTCGAAACGGAAAACGCTTCATTCGTTGGCACCGTGGATATCACGATCGAAGTGAAGACCACCACTACCACGATCACGTTGAACTCTAATAATGACTTGGTGTTGCACGAAATCACGGTAACGGACGAAAACACCAGCAGGGTTATCGGTGTAAACTCT…	aminopeptidase N	Mca06182.t1-protein	-4.59893	g9723.p1	-N/D-	---		-4.59893
TRINITY_DN14918_c0_g3	TTCTACGGTTAGTGGTCCGTGACATCCTCCGGTGAGGGAGCGATGGTTAAACGCAAATCAAAGTGGTTTTTAATAAGTTACCTAAAAAATAACAGTTTGAAGTCCGGCAAATGCGTGTTGTGGCCAGTCGTATAGATCTCCAACAGTCGTCACGTCAACATGGCGCGCCGTCTAGACACCGTGCAGTTTTTGGCTGTCATCGTGATTGTTGTTCAACATTTGATTCATTTGGTCGAATGCGAAAACAAAAGGATCGTAATTTTCATGCCTAGTCGGATCAAAACAGTGCACCATCACCATCACCACGTGGTGCTGATGGATCCAAAGACGAAAACGATGACACACACAAAACCGTACTCGGGTAAGTCGTCGTCGTCGTCGATCACGTCCTCGTCTGCC…	forkhead box protein P2-like	Mca14044.t1-protein	-N/D-	g10458.p1	-4.29865	g5343.t1_p	-4.90362	-4.60114
TRINITY_DN20825_c0_g1	AAATTATTTTTAGCAGTTTTAACTTTTGTGTCGTACCTAAGTAAATCATAATATAGGTACCCAAGTATTCCAAGTGTCGAAATATTTAAAATTTGTTTGGATTAAAGTGCATATATCACGATGAAACTCGTGATGTCTGTGGTCGTAGTGATATGCGTAATACTACTTTTAGTGACAAAAATCGACTGTAGAACGAAAACTTCGACGCCCTCGATACACAGCAGCCGCGTGGTATCAACCGCAAAAGTTTTGACCAGTTCGTGCGCCGTAATCGAAGAAGGTCTTCCTGTGTGCCAAGATCCGGAAGAGGATAACAAGTTCGCGACGCGAACGCCGTACCTGCAGGACAACTGGTTCGACTACGGTGCTCGAGACTTCGACAGGAAGCCCGCGACGGAG…	PREDICTED: uncharacterized protein LOC107169207	Mca16167.t1-protein	-4.11958	g4744.p1	-N/D-	g5593.t1_p	-5.59663	-4.85811
TRINITY_DN1676_c0_g1	ATCATTTCATAGAAAATACAATTCAGATATACATATAGATATCGTTTTAATGATTTTAGGATGTGTTATCATTATTAACGCCAGAGGCATTCGAGTCGATACCTATACTATTAACTCAGTGTAGTGGTATGGTGGTTATTATAGTTCAGACAAGACTGTAAGCTGAACTCCGGAATGGTCATGGCGCCTAAATTGTTGTGGATAACAATTATTCATGTTTTATTGTGGAGCTTTACATTTTCTCTATCTGAGAGTATTGAATTAAATGAAGATGGTGGATTATTACTAAATAGACTACGCGATCGAGTACGGTACACGACACATATTTGTGATCGTTTGAAAAATTCACCGCCGGTGGTTAATCATAATAACTATGAATCTTTGTCTAATTCAGATAGA…	proline-rich extensin-like protein EPR1	Mca10177.t1-protein	-4.4953	g7567.p1	-N/D-	g2592.t1_p	-5.26551	-4.8804
TRINITY_DN13685_c0_g1	GGTTTAGATCAGTTTCTCTCCATTGACTCCATTGGATCGTCTGTGATTTTTCAATTGAGTTTATTTATAATTTTTCTTTCCGATTTACTACTGTATTTTTGAATAATACTTAAGCTCAACGGACTTATTCGTCAAATACATATATACGGATCACTGCAGAAGAAATCATCAATATGCTGAAACTATTCTTCGTAATCTCTACTCTGATAATGTTGGCCAAATCCCAGATTTTGGTCGAATGGATCTGCGAAGATACCAATGCGATGGGCAATTGCAGTACCATACCTAGGATTACAGACTTGCTCCAGATTATTTCTGATAATAGCGATAATTACGAATATACAGACATACACTATTGCCCATTCGCCATCGTGGAACGGCATGCCAAGTGTATGAAGT…	PREDICTED: uncharacterized protein LOC107165685	Mca16691.t1-protein	-5.6549	g1466.p1	-N/D-	---		-5.6549
TRINITY_DN57_c0_g1	GATTGACTAAATGTGTTTATTTTTACAATCCCAATAACAGTCAACAGCTAGATAGTTAGGTATTATATATTATTACCTATATCGTCCCAATGACATCACACTCGTGCATATGTTTTTAAAGAATGCACATTATGAACGCTATAACTGCTTAACGAAACACATTGTTCCTGAAACGAAAACCACGAACAAGTTATTGTCTTAAAATGTTATTATTAAAAAAATTTGACGTTTACTTATTGCCACTATGCATATTGCACTTCGTCGGTCTTCGTGCAACTGCAGGTCAACTGGTACGGACTAGATATGAAAAGAACAGGAGACAGGGGGATCAATTATGCCGCCAATATACAGAATGTGTTTTTAGGTTCGAATGTGATATACGTTGGGAATCACAAAATC…	trypsin II-P29-like	Mca03949.t1-protein	-5.70877	g5296.p1	-N/D-	---		-5.70877
