# Supplementary material for: Whole-body transcriptome mining for candidate effectors from Diuraphis noxia
Source: BMC Genomics. 2022 Jul 7;23:493. doi: 10.1186/s12864-022-08712-4 (PMC9264610; doi:10.1186/s12864-022-08712-4)
Supplement: Supplementary file 5 — Additional file 5. [file 12864_2022_8712_MOESM5_ESM.xlsx]

## Sheet: Sheet1
Additional file 5-Table S4: ANOVA statistics and Tukey HSD post-hoc test for the comparison of expression of three genes between head, body and salivary gland tissue in D. noxia. Values in bold indicate statistically significant data.
Adhesive plaque matrix	Groups	Count	Sum	Average	Variance
	APM Head	9	10.2637	1.14041	0.270748
	APM Body	9	1.80394	0.200438	0.000749354
	APM Saliva	9	93.7903	10.4211	36.9942
	ANOVA
	Source of Variation	SS	df	MS	F	P-value	F crit
	Between Groups	574.435	2	287.217	23.1218	2.53076e-06	3.40283
	Within Groups	298.126	24	12.4219
	POST-HOC TUKEY
	Tukey criterion	head-body	head-saliva	body-saliva
	4.14913	0.939977	9.28073	10.2207
Component of gems	Groups	Count	Sum	Average	Variance
	GEMS Head	9	9.38357	1.04262	0.0866925
	GEMS Body	9	0.688187	0.0764652	9.0965e-05
	GEMS Saliva	9	18.404	2.04489	0.832677
	ANOVA
	Source of Variation	SS	df	MS	F	P-value	F crit
	Between Groups	17.4381	2	8.71906	28.4484	4.64899e-07	3.40283
	Within Groups	7.35568	24	0.306487
	POST-HOC TUKEY
	Tukey criterion	head-body	head-saliva	body-saliva
	0.651731	0.966154	1.00227	1.96843
Prisilkin 39-like	Groups	Count	Sum	Average	Variance
	Prisilkin Head	9	9.13106	1.01456	0.0309535
	Prisilkin Body	9	2.27199	0.252443	0.000364284
	Prisilkin Saliva	9	48.9579	5.43977	3.41019
	ANOVA
	Source of Variation	SS	df	MS	F	P-value	F crit
	Between Groups	141.215	2	70.6074	61.5493	3.55821e-10	3.40283
	Within Groups	27.532	24	1.14717
	POST-HOC TUKEY
	Tukey criterion	head-body	head-saliva	body-saliva
	1.26089	0.762119	4.42521	5.18733
