# Supplementary material for: Whole-body transcriptome mining for candidate effectors from Diuraphis noxia
Source: BMC Genomics. 2022 Jul 7;23:493. doi: 10.1186/s12864-022-08712-4 (PMC9264610; doi:10.1186/s12864-022-08712-4)
Supplement: Supplementary file 7 — Additional file 7. [file 12864_2022_8712_MOESM7_ESM.xlsx]

## Sheet: Sheet1
Additional file 7-Table S6: SRA accession numbers for RNA-seq reads from head and body transcriptomes of Myzus cerasi, Myzus persicae and Rhopalosiphum padi.
Species	Transcriptome set	SRX accession
M. cerasi	Head Replicate 1	ERX1064380
	Head Replicate 2	ERX1064381
	Head Replicate 3	ERX1064382
	Body Replicate 1	ERX1064383
	Body Replicate 2	ERX1064384
	Body Replicate 3	ERX1064385
M. persicae	Head Replicate 1	ERX1064386
	Head Replicate 2	ERX1064387
	Head Replicate 3	ERX1064388
	Body Replicate 1	ERX1064389
	Body Replicate 2	ERX1064390
	Body Replicate 3	ERX1064391
R. padi	Head Replicate 1	ERX1064374
	Head Replicate 2	ERX1064375
	Head Replicate 3	ERX1064376
	Body Replicate 1	ERX1064377
	Body Replicate 2	ERX1064378
	Body Replicate 3	ERX1064379
